# Supplementary material for: Metabolic Signatures and Diagnostic Strategies for Different Types of Encephalitis
Source: CNS Neurosci Ther. 2026 Jul 11;32(7):e71014. doi: 10.1002/cns.71014 (PMC13354942; doi:10.1002/cns.71014)
Supplement: Supplementary file 2 — Table S1: Demographic characteristics and etiologies by patient group. Table S2: Metabolite identification and differential analysis results. Table S3: The Correlation between important differential metabolites and white blood cells in cerebrospinal fluid. Table S4: Logistic regression coefficients and odds ratios for differential diagnostic models. Table S5: Performance metrics of the models. [file CNS-32-e71014-s002.xlsx]

## Sheet: Supplementary B Table 1
Supplementary B Table 1. Demographic Characteristics and Etiologies by Patient Group
Group	Number of individuals	Median age (Quartitles)	Gender (m/f)	Aetiology
VE	82	35.0 (27.8-50.0)	49/33	herpes simplex virus type 1 (n=6), Epstein-Barr virus (n=6), varicella-zoster virus (n=4), mixed viral infections (n=2), human adenovirus (n=1), clinical diagnose (n=63)
AE	63	47.0 (30.0-62.0)	33/30	anti-NMDAR antibody-positive (n=15), anti-LGI1 antibody-positive (n=11), GFAP antibody-positive (n=11), MOG antibody-positive (n=9), seronegative autoimmune encephalitis (n=8), anti-GABAR antibody-positive (n=5), classical onconeuronal antibody-positive (n=3), AQP4-antibody-positive (n=1)
OIE	25	46.0 (36.0-60.0)	11/14	bacterial infection (n=10), tuberculous infection (n=6), syphilitic infection (n=5), fungal infection (n=2), brucella infection (n=2)
NE	62	54.0 (37.8-62.3)	37/25	cerebrovascular disease (n=11), other systemic inflammatory disorders (n=8), primary brain tumor or brain metastasis (n=8), lymphoma or leukemia (n=5), psychiatric disorders (n=4), peripheral neuropathy (n=3), idiopathic intracranial hypertension or hydrocephalus (n=2), post-encephalitic sequelae (n=2), idiopathic epilepsy (n=2), other neurological disorders (n=17)
Of these, 10 subjects underwent follow-up and a second cerebrospinal fluid collection, including: Anti-NMDAR antibody-positive (n=4), MOG antibody-positive (n=2), anti-LGI1 antibody-positive (n=1), GFAP antibody-positive (n=1), herpes simplex virus type 1 (n=1), and syphilitic infection (n=1). AE, autoimmune encephalitis; AQP4, aquaporin-4; GABAR, Gamma-Amino butyric acid Receptor; GFAP, glial fi…

## Sheet: Supplementary B Table 2
Supplementary B Table 2. Metabolite Identification and Differential Analysis Results
m/z	Retention time (min)	Ion mode	Score	Fragmentation Score	InChIKey	Metabolites	High-Confidence Human Endogenous Metabolites	VIP (VE vs. NE)	log2FC (VE vs. NE)	P value (VE vs. NE)	FDR value (VE vs. NE)	Differential metabolites (VE vs. NE)	VIP (AE vs. NE)	log2FC (AE vs. NE)	P value (AE vs. NE)	FDR value (AE vs. NE)	Differential metabolites (AE vs. NE)	VIP (OIE vs. NE)	log2FC (OIE vs. NE)	P value (OIE vs. NE)	FDR value (OIE vs. NE)	Differential metabolites (OIE vs. NE)	VIP (VE vs. AE)	log2FC (VE vs. AE)	P value (VE vs. AE)	FDR value (VE vs. AE)	Differential metabolites (VE vs. AE)	VIP (VE vs. OIE)	log2FC (VE vs. OIE)	P value (VE vs. OIE)	FDR value (VE vs. OIE)	Differential metabolites (VE vs. OIE)	VIP (AE vs. OIE)	log2FC (AE vs. OIE)	P value (AE vs. OIE)	FDR value (AE vs. OIE)	Differential metabolites (AE vs. OIE)	All Differential Metabolites	All Important Differential Metabolites
445.296	9.33842	neg	77.1	93.1	LAJZFNUUUUJYJR-UHFFFAOYSA-N	Spirotaccagenin	1	1.35577	0.514125	0.0159223	0.0458514	1	2.98354	0.613875	0.0254578	0.232151	0	3.18824	1.81299	1.70384e-05	0.00435047	1	0.0487734	-0.0997501	0.960234	0.982002	0	2.73438	-1.29886	0.00257165	0.0386252	1	2.41015	-1.19911	0.0047727	0.0594453	1	1	1
283.192	9.79565	neg	75.5	94.8	RKBAYVATPNYHLW-UHFFFAOYSA-N	alpha-Bisabolol oxide B	0	0.106357	-0.00203574	0.782262	0.864665	0	0.516786	-0.054908	0.310234	0.614755	0	1.2555	0.306349	0.0100328	0.0749772	1	0.719987	0.0528722	0.366286	0.603387	0	1.24309	-0.308385	0.00423405	0.0531686	1	1.55529	-0.361257	0.00120225	0.0279067	1	1	0
187.097	5.32158	neg	74.5	86.6	BDJRBEYXGGNYIS-UHFFFAOYSA-N	Azelaic acid	1	0.402255	-0.0719715	0.29697	0.436202	0	0.282963	-0.0477478	0.1849	0.491784	0	0.215058	0.0570093	0.19072	0.418002	0	0.0903592	-0.0242237	0.703258	0.845013	0	0.506705	-0.128981	0.0116849	0.0962435	0	0.361012	-0.104757	0.00689846	0.0723866	0	0	0
310.31	13.717	pos	74.1	91	XXOTXZKHNZSWSZ-RYKHLLNTSA-N	9R,10S-Epoxy-3Z,6Z-eicosadiene	0	0.0976906	0.00462878	0.26288	0.399536	0	0.0161202	-0.0181741	0.116934	0.415646	0	0.205098	-0.0372422	0.242904	0.483285	0	0.149337	0.0228029	0.501517	0.722789	0	0.0611896	0.041871	0.839559	0.943657	0	0.178756	0.0190681	0.860454	0.95178	0	0	0
202.072	1.7008	neg	73.9	90.1	FTTGAAZKBNZDCZ-UHFFFAOYSA-N	N-Acetyl-L-2-aminoadipic acid	0	0.975729	0.185087	0.0515696	0.111588	0	0.238478	0.0660631	0.410989	0.688126	0	1.08515	-0.364137	0.175306	0.403863	0	0.145682	0.119024	0.381285	0.61682	0	1.45964	0.549224	0.00570155	0.0628401	1	1.3665	0.4302	0.0697587	0.308989	0	1	0
524.278	10.3564	neg	73.8	89.5	TWBVHOYVCUOMJY-PAUXXPOVSA-N	LysoPE(0:0/22:6)	1	3.8278	1.83217	0.000123377	0.00126259	1	0.671129	-0.0904107	0.902816	0.965468	0	1.70193	1.43762	0.0247429	0.132539	1	4.18493	1.92258	0.00036778	0.00894347	1	0.748129	0.394555	0.845305	0.945275	0	2.04592	-1.52803	0.0346258	0.201744	0	1	1
280.263	11.89	pos	73.7	89.5	TUCMDDWTBVMRTP-IUQGRGSQSA-N	9,12,15-octadecatrienal	0	0.328911	0.0170684	0.911654	0.942412	0	0.259573	-0.111171	0.388876	0.673934	0	0.836727	-0.424817	0.0940804	0.304717	0	0.542068	0.128239	0.416957	0.646537	0	1.11366	0.441885	0.0998812	0.335566	0	0.79332	0.313646	0.359672	0.661486	0	0	0
566.346	11.0021	neg	73.4	99.1	ADOCFGYWKPSJCY-UPTOSOBMSA-N	LsyoPC(18:1/0:0)	1	2.28811	0.600631	0.0032903	0.0140803	1	0.997568	0.27355	0.15861	0.467291	0	1.93363	1.1787	0.0066198	0.0596561	1	1.1627	0.327081	0.0729819	0.249016	0	1.24978	-0.578071	0.375007	0.662642	0	1.81756	-0.905152	0.0427361	0.231349	0	1	1
86.0964	1.37695	pos	73.1	75.6	NQRYJNQNLNOLGT-UHFFFAOYSA-N	Piperidine	0	0.732975	0.240609	0.00540453	0.0199512	0	0.183067	0.0571585	0.289521	0.598579	0	1.53233	0.647188	0.107704	0.328691	0	0.995842	0.183451	0.0289739	0.146495	0	1.26676	-0.406579	0.743204	0.897272	0	1.55522	-0.590029	0.274927	0.602559	0	0	0
271.228	12.1093	neg	73	96.3	QWMAMXJYEIAKRF-UHFFFAOYSA-N	9-methoxy-pentadecanoic acid	0	0.511131	0.0802905	0.101831	0.191652	0	0.106748	0.00254827	0.799264	0.916129	0	1.07207	0.232327	0.0161343	0.101302	1	0.922202	0.0777422	0.0166092	0.103018	0	0.721182	-0.152037	0.179083	0.460328	0	1.2019	-0.229779	0.00634374	0.0704247	1	1	0
311.223	10.5684	neg	72.7	83.9	RQBBZCMCNSJACV-FMIVXFBMSA-N	9,10-epoxy-11-hydroxy-12-octadecenoic acid	0	0.101822	0.0108772	0.946923	0.965194	0	0.133318	-0.0132664	0.532207	0.770973	0	1.17992	0.263222	0.00950172	0.0720626	1	0.486933	0.0241436	0.540357	0.748088	0	1.06425	-0.252345	0.0072859	0.0734342	1	1.30868	-0.276489	0.00187841	0.0359715	1	1	0
207.102	8.06685	neg	72.1	84.2	OGDIMNNYYGBSQY-UHFFFAOYSA-N	3,4-Dihydro-6-methoxy-2,2-dimethyl-2H-1-benzopyran-4-ol	0	0.56829	-0.0491241	0.0185622	0.0508719	0	0.497645	-0.0321042	0.105846	0.393582	0	0.225863	-0.0420554	0.0587599	0.227899	0	0.188267	-0.0170199	0.55363	0.755264	0	0.053013	-0.00706867	0.932528	0.975176	0	0.0257197	0.00995119	0.420842	0.708495	0	0	0
185.118	7.8581	neg	71	86.9	YXTHWTPUTHTODU-UHFFFAOYSA-N	3-oxo capric acid	0	0.722914	-0.0583376	2.33369e-05	0.000322091	0	0.699886	-0.0448056	0.00338283	0.112031	0	0.081985	-0.000922194	0.295643	0.53664	0	0.149394	-0.013532	0.184754	0.426269	0	0.458366	-0.0574154	0.0349237	0.190402	0	0.399437	-0.0438834	0.239972	0.565595	0	0	0
566.346	10.8419	neg	70.9	97.4	SULIDBRAXVDKBU-PTGWMXDISA-N	LysoPC(0:0/18:1)	1	2.8224	1.17102	0.0126787	0.0384499	1	2.17413	0.870365	0.268268	0.575591	0	2.40171	2.2161	0.00490474	0.0491115	1	0.789997	0.300651	0.102841	0.311983	0	1.63635	-1.04508	0.184804	0.467195	0	1.84509	-1.34573	0.0206497	0.145588	1	1	1
222.077	3.86328	neg	70.5	90.4	CAHKINHBCWCHCF-JTQLQIEISA-N	N-Acetyl-L-tyrosine	1	2.44256	0.860199	0.0583863	0.123376	0	0.276446	0.108762	0.79715	0.915467	0	0.0315569	0.419346	0.981273	0.98774	0	2.69193	0.751437	0.00886944	0.070404	1	1.06533	0.440853	0.115977	0.365646	0	0.213793	-0.310584	0.84586	0.95061	0	1	1
255.16	8.39522	neg	70.3	92.9	JVEAMJNRAYIMIF-DGMVEKRQSA-N	(6R,8Z)-6-Hydroxy-3-oxotetradecenoic acid	0	0.302538	-0.0417183	0.402488	0.550055	0	0.673609	-0.0668533	0.103732	0.39142	0	0.528634	0.0877581	0.370386	0.600457	0	0.285729	0.025135	0.345507	0.590097	0	0.719362	-0.129476	0.0695611	0.272551	0	0.789157	-0.154611	0.0187676	0.138231	0	0	0
263.104	4.29583	neg	69.8	97.6	JFLIEFSWGNOPJJ-JTQLQIEISA-N	Phenylacetylglutamine	1	1.53596	-0.826244	0.0744152	0.150005	0	0.421209	-0.158475	0.722009	0.875483	0	1.21436	0.959425	0.184199	0.411896	0	1.60548	-0.667769	0.177579	0.417521	0	2.75799	-1.78567	0.0120396	0.0986347	1	1.48695	-1.1179	0.141044	0.439842	0	1	1
260.186	4.8142	pos	69.6	72.8	VVPRQWTYSNDTEA-LLVKDONJSA-O	Hexanoylcarnitine	1	1.47887	0.848522	0.0644189	0.133907	0	0.299086	0.0451701	0.703457	0.866714	0	2.61107	2.08555	0.000881942	0.018057	1	2.75254	0.803352	0.217011	0.467595	0	2.1952	-1.23703	0.0124707	0.101623	1	2.8391	-2.04038	0.00360674	0.0514459	1	1	1
293.175	10.4147	pos	69.1	97.3	MNQOAYZWZSDAKZ-BBYAVRKXSA-N	Acetylbalchanolide	1	0.765024	-0.0844458	0.010109	0.0321976	0	0.345227	-0.0250104	0.276242	0.583729	0	0.54983	-0.104527	0.0036963	0.0407391	0	0.578546	-0.0594354	0.0998956	0.304861	0	0.192858	0.0200815	0.454911	0.717738	0	0.50344	0.0795169	0.0245546	0.164269	0	0	0
502.293	10.3741	pos	69	86.6	ROPRRXYVXLDXQO-XSQXPFHXSA-N	LysoPE(20:4/0:0)	1	0.953255	0.302161	0.0208978	0.0562661	0	0.34916	-0.0865926	0.428053	0.698379	0	2.3744	1.11845	7.70184e-05	0.00437008	1	1.70208	0.388754	0.00131384	0.0214128	1	2.21068	-0.816288	0.00239051	0.03626	1	3.10123	-1.20504	2.97596e-06	0.00158971	1	1	1
564.331	10.4395	neg	68.9	99.6	SPJFYYJXNPEZDW-FTJOPAKQSA-N	LysoPC(18:2/0:0)	1	2.59199	0.998739	0.00793057	0.0270593	1	1.79725	0.446862	0.409525	0.688126	0	2.70921	2.12607	0.000391056	0.0108584	1	1.73709	0.551877	0.0328382	0.158701	1	1.92472	-1.12733	0.0528334	0.236669	0	2.58989	-1.67921	0.00085102	0.0232815	1	1	1
223.097	8.94083	pos	68.5	79.7	FLKPEMZONWLCSK-UHFFFAOYSA-N	Diethyl phthalic acid	0	0.446758	-0.0416885	0.0775384	0.154875	0	0.127325	0.00981063	0.609303	0.817383	0	0.248145	-0.039416	0.355544	0.588222	0	0.50003	-0.0514991	0.00722213	0.0607929	0	0.00444409	-0.00227254	0.903315	0.968425	0	0.399021	0.0492266	0.120087	0.404339	0	0	0
405.192	6.2964	neg	68.3	95.6	MFYSYFVPBJMHGN-ZPOLXVRWSA-N	Cortisone	1	3.28447	1.50858	4.4792e-06	9.14951e-05	1	1.81742	0.286487	0.0561747	0.299637	0	0.82121	-0.654675	0.561284	0.748153	0	3.86742	1.22209	0.0622479	0.227909	0	4.03867	2.16326	0.00042203	0.0128288	1	1.53338	0.941162	0.0782915	0.320031	0	1	1
255.232	10.5177	pos	68.3	79.4	UGAGPNKCDRTDHP-UHFFFAOYSA-N	16-Hydroxyhexadecanoic acid	1	1.11218	-0.0947161	1.61476e-07	8.83507e-06	1	0.81977	-0.0413073	0.0167388	0.202839	0	0.502574	-0.0713987	0.00327684	0.0380313	0	0.734472	-0.0534088	0.00108011	0.0188038	0	0.187701	-0.0233174	0.271056	0.572769	0	0.255947	0.0300913	0.192032	0.501181	0	1	1
496.34	10.7334	pos	68.1	97.8	ASWBNKHCZGQVJV-HSZRJFAPSA-N	LysoPC(16:0/0:0)	1	1.49086	0.370539	0.0304199	0.0745652	1	0.322882	0.0976844	0.346877	0.63719	0	2.64031	1.58901	0.00248703	0.0325652	1	1.48762	0.272855	0.15619	0.392912	0	2.30632	-1.21847	0.0375445	0.194977	1	2.95821	-1.49132	0.0049122	0.0606895	1	1	1
172.097	4.69142	neg	68	92.1	WXNXCEHXYPACJF-UHFFFAOYSA-N	Acetyl-DL-Leucine	0	1.28233	0.313111	0.0160993	0.046274	1	0.0554875	0.0667061	0.497165	0.745262	0	0.489016	-0.0252178	0.906666	0.942342	0	1.29743	0.246405	0.0375132	0.172067	1	0.925195	0.338329	0.0389164	0.198073	0	0.398371	0.0919239	0.481941	0.755506	0	1	0
431.316	10.7575	pos	67.8	87	SATGKQGFUDXGAX-MYWFJNCASA-N	7alpha-hydroxy-3-oxocholest-4-en-27-oic acid	1	1.14023	0.36205	0.0875128	0.171007	0	2.14953	0.393802	0.0808917	0.349088	0	2.95454	1.50256	4.7817e-05	0.00437008	1	0.590089	-0.0317519	0.909492	0.964932	0	2.43203	-1.14051	0.00359455	0.046276	1	2.42726	-1.10876	0.00437542	0.0572919	1	1	1
588.331	10.4395	neg	67.7	87.9	LAXQYRRMGGEGOH-JXRLJXCWSA-N	LysoPC(20:4n6/0:0)	1	3.17604	1.11649	0.000771343	0.00476514	1	2.22045	0.647837	0.208866	0.517487	0	3.02231	2.08096	0.000159816	0.00582948	1	1.65384	0.468651	0.0323576	0.156873	1	1.76583	-0.96447	0.0730254	0.280388	0	2.76151	-1.43312	0.00170936	0.0350985	1	1	1
162.112	0.746917	pos	67.1	91.1	PHIQHXFUZVPYII-ZCFIWIBFSA-O	L-Carnitine	1	1.11309	0.302401	0.0266211	0.0672994	1	1.87007	0.334454	0.0397227	0.275363	0	1.89656	0.760638	0.00264574	0.0340611	1	0.190853	-0.0320532	0.865386	0.942268	0	1.10637	-0.458237	0.0816596	0.299288	0	1.14685	-0.426184	0.0904188	0.336217	0	1	1
520.34	10.4147	pos	67.1	89.5	LSUXCWJOIAWGOU-FTJOPAKQSA-N	LysoPC(0:0/18:2)	1	3.33504	1.37943	0.00489039	0.0186841	1	2.30568	0.711138	0.235005	0.544679	0	3.06797	2.51086	0.00019266	0.00641642	1	2.71127	0.668293	0.07756	0.256082	0	1.98328	-1.13143	0.0389164	0.198073	1	3.20663	-1.79972	0.000956175	0.0245797	1	1	1
183.029	4.76783	neg	67.1	94.1	JXZJRYDTSDCGLO-UHFFFAOYSA-N	alpha-Furyl methyl diketone	0	0.270779	0.0686688	0.873379	0.917707	0	1.88797	-0.565741	0.0267853	0.237197	0	0.46299	0.238549	0.718014	0.852051	0	1.70631	0.63441	0.0360743	0.168493	1	0.383604	-0.16988	0.553416	0.787218	0	1.44923	-0.80429	0.0390851	0.216951	0	1	0
215.128	6.75822	neg	67	87.5	LWBHHRRTOZQPDM-UHFFFAOYSA-N	Undecanedioic acid	1	0.368406	-0.0363049	0.0944544	0.181334	0	0.20386	0.00757471	0.578546	0.797062	0	0.39956	0.0674481	0.295643	0.53664	0	0.24371	-0.0438796	0.215528	0.467028	0	0.391074	-0.103753	0.0425338	0.208852	0	0.323852	-0.0598734	0.27088	0.597105	0	0	0
240.232	12.6303	pos	66.8	82.6	STNNDCBSPFQUIQ-QBFSEMIESA-N	alpha-Triticene	1	0.00727835	-0.0316541	0.411619	0.558054	0	0.0337828	-0.0399702	0.436738	0.705039	0	0.308181	-0.125882	0.308828	0.55207	0	0.100473	0.00831612	0.884246	0.952647	0	0.3695	0.0942274	0.598617	0.820287	0	0.337827	0.0859113	0.670391	0.871024	0	0	0
200.201	10.3538	pos	66.8	48.4	SXVPOSFURRDKBO-UHFFFAOYSA-N	Cyclododecanone	1	0.394535	-0.0679057	0.150336	0.261424	0	0.326932	-0.0234242	0.528971	0.770973	0	0.576906	-0.13275	0.0344218	0.161761	0	0.194316	-0.0444816	0.44734	0.672546	0	0.4122	0.064844	0.217519	0.505674	0	0.525314	0.109326	0.0995723	0.355582	0	0	0
338.267	9.40083	pos	66.8	76.2	CQKNELOTFUSOTP-HMTIOLNVSA-N	Dehydrophytosphingosine	0	0.288504	-0.0613856	0.0426213	0.0976021	0	0.15744	-0.0136945	0.173709	0.484687	0	0.0410249	-0.0307428	0.287065	0.529222	0	0.225719	-0.0476911	0.594381	0.779616	0	0.18689	-0.0306428	0.759965	0.899047	0	0.190827	0.0170483	0.963101	0.988259	0	0	0
291.195	10.4791	pos	66.5	96.9	FIICQHIPIFWHRY-HFOVYDPPSA-N	Cymatherelactone	0	0.291009	-0.0360452	0.170763	0.286224	0	0.203086	-0.0318331	0.269761	0.575591	0	0.0260882	-0.00853407	0.669546	0.820596	0	0.239423	-0.00421207	0.703258	0.845013	0	0.168506	-0.0275111	0.482005	0.73549	0	0.0990792	-0.0232991	0.610834	0.836155	0	0	0
496.34	10.5489	pos	66.1	98.8	NEGQHKSYEYVFTD-HSZRJFAPSA-N	LysoPC(0:0/16:0)	1	0.641903	0.070692	0.0761922	0.152584	0	0.103757	-0.0512133	0.413805	0.689075	0	1.85601	1.04034	0.0145504	0.0940556	1	0.968557	0.121905	0.270075	0.523078	0	1.95822	-0.969647	0.0856051	0.304993	0	2.45043	-1.09155	0.0325729	0.194928	1	1	1
309.207	10.1981	neg	66	87.6	UYQGVDXDXBAABN-FQSPHKRJSA-N	13S-HpOTrE	0	0.982331	0.456743	0.103832	0.194225	0	0.113724	0.0189317	0.473983	0.729058	0	2.27589	1.6462	0.000273952	0.00835832	1	2.02182	0.437812	0.445516	0.671122	0	2.19433	-1.18946	0.00468281	0.0560032	1	2.69263	-1.62727	0.00140156	0.0313616	1	1	0
282.279	12.6303	pos	65.7	80	NCFULMZVHNTQOK-RAPDCGKPSA-N	2E,13Z-Octadecadienal	0	0.397659	0.0560068	0.911654	0.942412	0	0.0461998	-0.0658338	0.535454	0.770973	0	0.285422	-0.166166	0.467276	0.685041	0	0.523627	0.121841	0.459352	0.685227	0	0.572045	0.222173	0.382985	0.669023	0	0.313529	0.100332	0.90426	0.964712	0	0	0
324.326	14.2907	pos	65.6	92.3	JZOOOEAWXPHPCD-LIDFVZESSA-N	6R,7S-Epoxy-3Z,9Z-heneicosadiene	0	0.0256898	-0.00536319	0.626845	0.751944	0	0.14787	-0.00959166	0.425181	0.698379	0	0.036227	0.0026216	0.981292	0.98774	0	0.000142096	0.00422847	0.8124	0.913801	0	0.302018	-0.00798478	0.629651	0.836623	0	0.0396159	-0.0122133	0.415523	0.707312	0	0	0
229.144	7.57898	neg	64.8	90.1	TVIDDXQYHWJXFK-UHFFFAOYSA-N	Dodecanedioic acid	1	0.0224532	0.0214003	0.606962	0.734491	0	0.0563293	-0.0144108	0.240899	0.550832	0	0.510692	0.106904	0.725038	0.856405	0	0.410934	0.0358111	0.405604	0.635363	0	0.223852	-0.0855038	0.500545	0.748862	0	0.59627	-0.121315	0.221965	0.549355	0	0	0
256.227	9.71202	pos	64.8	96	WJHRAVIQWFQMKF-UHFFFAOYSA-N	alpha-Bisabolol oxide A	0	0.491375	-0.0427938	0.0666926	0.137145	0	0.395134	-0.0190837	0.428053	0.698379	0	0.0690098	-0.0143501	0.899238	0.941006	0	0.122803	-0.0237101	0.31004	0.556185	0	0.128657	-0.0284437	0.277519	0.580818	0	0.110394	-0.00473362	0.71131	0.879522	0	0	0
239.129	9.5461	neg	64.5	98.4	FAMIQKMUIARKKU-GTHUGJSGSA-N	Cucujolide IV	0	0.253478	0.0441701	0.244428	0.376723	0	0.11872	-0.0136047	0.428053	0.698379	0	0.968445	0.180037	0.000746355	0.0158808	0	0.540021	0.0577748	0.0789101	0.259421	0	0.757481	-0.135867	0.00404154	0.0515971	0	1.07674	-0.193641	0.000185506	0.0109306	1	1	0
230.013	2.60713	neg	64.4	94.4	XPBXOWYWJUBGMF-UHFFFAOYSA-N	Benzeneacetamide-4-O-sulphate	1	1.19027	0.417042	0.0287592	0.0714085	1	1.08448	-0.311636	0.884174	0.955942	0	1.49088	-0.703552	0.348244	0.583071	0	1.58757	0.728678	0.0874002	0.280707	0	1.8672	1.12059	0.0203886	0.135806	1	0.941429	0.391916	0.374163	0.676421	0	1	1
132.102	1.37695	pos	64.3	84.5	AGPKZVBTJJNPAG-WHFBIAKZSA-N	L-Isoleucine	1	0.7122	0.23495	0.00634443	0.0226039	0	0.169152	0.0543552	0.312594	0.614755	0	1.48964	0.627198	0.107704	0.328691	0	0.968446	0.180595	0.0375132	0.172067	0	1.23085	-0.392248	0.732097	0.894396	0	1.51771	-0.572842	0.258984	0.587798	0	0	0
524.371	11.8491	pos	64.3	99.3	IHNKQIMGVNPMTC-UHFFFAOYSA-N	2-Lysophosphatidylcholine	0	0.990395	0.265622	0.151475	0.262526	0	0.531436	-0.117594	0.532205	0.770973	0	2.61249	2.01769	0.00106229	0.0206003	1	1.49133	0.383216	0.194156	0.436173	0	2.47097	-1.75207	0.0172303	0.123968	1	3.27923	-2.13528	0.00182008	0.0357483	1	1	0
291.195	12.4442	pos	64.2	89.6	YBGZDTIWKVFICR-JLHYYAGUSA-N	Octyl 4-methoxycinnamic acid	0	0.933374	-0.286302	0.159699	0.273065	0	0.406338	0.0453184	0.269761	0.575591	0	0.116562	0.0462989	0.490572	0.700425	0	0.560682	-0.331621	0.947525	0.9775	0	0.353071	-0.332601	0.0910961	0.319385	0	0.00287159	-0.000980493	0.13877	0.435646	0	0	0
235.169	10.7815	pos	64.1	78.1	OVXAYHNZXBOVPV-UHFFFAOYSA-N	Fukinanolide	0	1.21728	-0.119582	7.47971e-07	2.54321e-05	1	0.890552	-0.0589671	0.020974	0.215652	0	0.672152	-0.117184	0.00380852	0.0416761	0	0.662434	-0.0606152	0.0116396	0.0829391	0	0.0529693	-0.00239854	0.985316	0.994403	0	0.33137	0.0582166	0.107415	0.376567	0	1	0
576.332	12.5266	pos	63.8	94.3	VLQNALFJVBGYOK-IFRROFPPSA-N	Denticulaflavonol	0	4.08235	1.73032	1.16391e-07	7.42961e-06	1	0.0364917	-0.277924	0.970291	0.986557	0	0.41556	0.528287	0.226652	0.461008	0	6.28554	2.00825	1.76344e-06	0.000192971	1	2.18045	1.20204	0.0447938	0.213328	0	0.998784	-0.806211	0.229901	0.557776	0	1	0
298.274	11.1365	pos	63.7	82.1	WFRLANWAASSSFV-FPLPWBNLSA-N	Palmitoleoyl Ethanolamide	1	0.383688	0.0477628	0.882924	0.925198	0	0.658979	-0.0896396	0.31735	0.616981	0	0.296582	0.0903887	0.596149	0.764908	0	0.911683	0.137402	0.300631	0.551577	0	0.264934	-0.042626	0.598617	0.820287	0	0.417338	-0.180028	0.146326	0.44567	0	0	0
209.045	4.74045	neg	63.5	84.5	YGQHQTMRZPHIBB-UHFFFAOYSA-N	Vanilpyruvic acid	1	0.843501	-0.0760419	3.6364e-05	0.000476151	0	0.639335	-0.0462924	0.018139	0.202839	0	0.560306	-0.07911	0.0212965	0.123118	0	0.366946	-0.0297495	0.0852243	0.275451	0	0.140753	0.00306809	0.407537	0.688364	0	0.238235	0.0328176	0.637017	0.849356	0	0	0
308.295	12.8716	pos	63.5	94.1	OUVXRPFTQJMCGW-BRPRPXEGSA-N	(-)-Dilophol	0	0.531902	0.0755615	0.39572	0.542742	0	0.609744	0.055976	0.868615	0.949834	0	0.0342185	-0.0159203	0.602669	0.771335	0	0.0814816	0.0195855	0.613856	0.79094	0	0.0495693	0.0914818	0.280789	0.582096	0	0.337189	0.0718963	0.578795	0.817248	0	0	0
308.051	5.0342	pos	63.5	93.5	DCASRSISIKYPDD-UHFFFAOYSA-N	Clopidogrel carboxylic acid	0	1.08675	0.443741	0.268241	0.403283	0	3.32837	1.03124	0.107979	0.398667	0	0.424712	0.505939	0.846733	0.9176	0	1.35036	-0.587498	0.425567	0.654588	0	0.487182	-0.0621985	0.445315	0.709641	0	0.959738	0.5253	0.295172	0.625016	0	0	0
401.088	7.23328	neg	63.5	98.4	QLXHITSYJNILTR-UHFFFAOYSA-N	5,2',5'-Trihydroxy-3,7,8-trimethoxyflavone 2'-acetate	0	0.441036	-0.0443231	0.0168246	0.0479986	0	0.43574	-0.030159	0.173709	0.484687	0	0.399173	-0.0651034	0.0472802	0.197366	0	0.195002	-0.0141641	0.636451	0.803165	0	0.157629	0.0207803	0.614048	0.827371	0	0.269177	0.0349444	0.350049	0.656395	0	0	0
270.279	12.7672	pos	63.3	70.4	HJEWKIMQTQIIIN-HJWRWDBZSA-N	9Z-Heptadecenal	0	0.447965	-0.0382368	0.0789038	0.156988	0	0.0218427	0.00241889	0.868615	0.949834	0	0.230487	0.0300871	0.401204	0.633002	0	0.623228	-0.0406557	0.130094	0.350271	0	0.393087	-0.0683239	0.063037	0.261007	0	0.115087	-0.0276682	0.317668	0.638671	0	0	0
415.212	9.75198	pos	63	91.2	AMSRLBLJHNYGNW-UHFFFAOYSA-N	Clausarinol	0	0.362764	0.0557374	0.0691251	0.141577	0	0.236263	-0.0386498	0.880287	0.953074	0	0.178863	0.0491865	0.30439	0.546049	0	0.587796	0.0943873	0.0148863	0.0970461	0	0.196312	0.00655098	0.793819	0.921311	0	0.296255	-0.0878363	0.192032	0.501181	0	0	0
302.305	9.96482	pos	62.8	95.1	OTKJDMGTUTTYMP-ZWKOTPCHSA-N	Sphinganine	1	3.34905	1.72796	0.000123622	0.00126259	1	2.34916	0.627487	0.210805	0.517487	0	3.41264	2.39231	0.00123778	0.0214395	1	3.98161	1.10047	0.00609272	0.0563119	1	0.950021	-0.664349	0.500484	0.748862	0	2.79254	-1.76482	0.0141821	0.114584	1	1	1
407.208	6.24857	neg	62.8	98.7	YAHNLJYKDPTSTN-UHFFFAOYSA-N	1alpha-Hydroxycorticosterone	0	1.58362	0.714383	0.000381496	0.00295258	1	0.190692	-0.237184	0.0364639	0.268571	0	2.21311	1.27966	0.000371398	0.0105367	1	3.2218	0.951567	0.361965	0.599017	0	0.798869	-0.565274	0.125682	0.382792	0	2.2495	-1.51684	0.0398671	0.220492	0	1	0
313.143	11.063	pos	62.7	77	IRIAEXORFWYRCZ-UHFFFAOYSA-N	Benzyl butyl phthalate	0	0.939458	-0.0927005	0.000794236	0.00484769	0	0.0282065	0.014265	0.359681	0.645991	0	0.262602	-0.0489426	0.28284	0.524589	0	1.11211	-0.106966	6.75371e-06	0.000574816	1	0.335901	-0.0437579	0.206733	0.49103	0	0.473551	0.0632076	0.0869524	0.332197	0	1	0
286.201	5.3534	pos	62.7	90.3	SMMAHUIWWIEZRB-UHFFFAOYSA-N	Octenoyl-L-carnitine	0	0.28617	0.145856	0.58459	0.714758	0	0.0715418	0.00631795	0.647847	0.83685	0	2.61718	1.52937	5.61223e-05	0.00437008	1	1.02454	0.139538	0.319642	0.566773	0	2.85785	-1.38351	8.31817e-05	0.00417408	1	3.10464	-1.52305	1.91465e-05	0.00419035	1	1	0
302.305	9.52072	pos	62.7	98.3	CILLLUONWCSDCK-BZSNNMDCSA-N	Enigmol	0	1.43567	0.221173	7.4483e-06	0.000139156	1	0.808555	0.0820302	0.170606	0.484017	0	1.29895	0.309299	0.000268468	0.00835832	1	1.49609	0.139143	0.00957826	0.0733694	1	0.239798	-0.0881263	0.255352	0.551763	0	0.933807	-0.227269	0.0118474	0.103715	0	1	0
544.34	10.4147	pos	62.6	86.2	GOMVPVRDBLLHQC-VEJNOCSESA-N	LysoPC(20:4n3/0:0)	1	2.54402	0.809453	0.00242919	0.0112094	1	1.59766	0.366062	0.141829	0.446163	0	2.83016	1.71835	0.000207567	0.0067658	1	1.94855	0.443392	0.0830757	0.270791	0	1.76874	-0.908897	0.0673274	0.270015	0	2.70348	-1.35229	0.00377943	0.0526372	1	1	1
160.133	3.80663	pos	62.6	97.7	FYHHDJRMDOBZJF-UHFFFAOYSA-N	3-amino-octanoic acid	0	0.372677	0.0996059	0.157914	0.271215	0	0.367733	-0.154237	0.240899	0.550832	0	1.1457	-0.393435	0.649168	0.806598	0	0.598345	0.253843	0.995226	0.996527	0	0.73869	0.493041	0.261551	0.558862	0	0.805164	0.239198	0.295779	0.625016	0	0	0
158.081	3.83227	neg	62.5	97.3	IHYJTAOFMMMOPX-LURJTMIESA-N	N-Acetylvaline	1	0.702827	0.146949	0.0455911	0.102563	0	0.0436862	0.0103951	0.899799	0.964655	0	0.2246	0.0939492	0.455863	0.680684	0	0.754653	0.136554	0.0656496	0.233896	0	0.167073	0.053	0.258441	0.554527	0	0.270573	-0.0835541	0.517199	0.76778	0	0	0
146.06	3.68898	pos	62.5	69.7	LISFMEBWQUVKPJ-UHFFFAOYSA-N	Quinolin-2-ol	0	0.0527345	0.0933932	0.468933	0.61037	0	0.0924106	0.117928	0.484735	0.73672	0	0.530244	-0.239472	0.120585	0.341473	0	0.450181	-0.024535	0.988861	0.996013	0	0.593494	0.332865	0.102953	0.341392	0	0.781668	0.3574	0.0803416	0.32053	0	0	0
217.108	4.87333	neg	62.5	87.3	ITVCIGAVUFJFJY-BDAKNGLRSA-N	(4R,6S)-4-Hydroxy-1,7-dioxaspiro[5.5]undecane	0	0.0572445	0.00493017	0.911654	0.942412	0	0.285336	-0.0610155	0.509764	0.753094	0	0.598578	0.189387	0.278657	0.521248	0	0.341264	0.0659457	0.376962	0.613714	0	0.559135	-0.184457	0.363234	0.65622	0	0.907627	-0.250403	0.148914	0.448205	0	0	0
232.154	2.93735	pos	62.2	96.5	LRCNOZRCYBNMEP-UHFFFAOYSA-N	Isobutyryl-L-carnitine	1	1.41929	0.45892	0.00316406	0.0137708	1	1.52543	0.299607	0.454408	0.718424	0	2.54808	1.20836	0.0029012	0.0364314	1	0.970073	0.159313	0.0755701	0.25278	0	2.05395	-0.74944	0.060978	0.258062	0	1.98623	-0.908752	0.0192393	0.141027	1	1	1
227.079	3.68898	pos	62	65.3	AIUKPEQJKQUQKZ-UHFFFAOYSA-N	N-(2,4-Dinitrophenyl)ethylenediamine	0	2.54666	-1.22507	0.327481	0.468571	0	2.02257	-0.807885	0.160703	0.468733	0	2.62724	-1.86908	0.317566	0.558391	0	1.63221	-0.417181	0.72968	0.860364	0	0.499476	0.644011	0.764832	0.902203	0	1.30197	1.06119	0.809594	0.928711	0	0	0
239.059	8.2985	neg	62	97.3	NIBWKLISDHVING-UHFFFAOYSA-N	Propyl 1-(propylsulfinyl)propyl disulfide	0	0.159754	-0.069286	0.389021	0.534512	0	0.695233	-0.115241	0.0589276	0.30472	0	0.181339	-0.0629639	0.676392	0.825026	0	0.333362	0.0459547	0.169403	0.411696	0	0.132562	-0.00632209	0.856861	0.948491	0	0.236637	-0.0522768	0.35484	0.659727	0	0	0
203.082	3.7143	neg	61.9	94	QIVBCDIJIAJPQS-VIFPVBQESA-N	L-Tryptophan	1	1.64253	-0.500164	0.9405	0.961847	0	1.45603	-0.255803	0.731462	0.882362	0	1.57255	-0.890026	0.132214	0.352882	0	1.72291	-0.244361	0.572475	0.768651	0	0.35229	0.389861	0.228693	0.522168	0	1.03393	0.634222	0.236282	0.562107	0	0	0
206.082	4.9223	neg	61.6	94.3	CBQJSKKFNMDLON-SNVBAGLBSA-N	N-Acetyl-D-phenylalanine	1	1.13673	0.278273	0.0120199	0.036977	1	0.962277	0.196345	0.105846	0.393582	0	0.169803	0.176729	0.299995	0.540697	0	0.63453	0.0819279	0.368406	0.604928	0	0.185606	0.101544	0.61923	0.831429	0	0.0391913	0.0196158	0.911593	0.968489	0	1	1
223.134	8.54737	neg	61.6	38.4	XHDHWGKEDVWKAN-ONNLMXTPSA-N	13-Oxo-9,11-tridecadienoic acid	1	0.252252	-0.0346364	0.173296	0.28889	0	0.22764	-0.0209642	0.18004	0.484749	0	0.01845	-0.00830473	0.914103	0.945581	0	0.146992	-0.0136721	0.912655	0.964932	0	0.130957	-0.0263316	0.304414	0.606453	0	0.076351	-0.0126595	0.511231	0.76778	0	0	0
244.154	3.91992	pos	61.5	73.5	KGPNNIOVWVIXOR-UHFFFAOYSA-N	3-Methylbut-2-enoylcarnitine	0	1.55661	0.456506	0.000173879	0.00163425	1	1.52387	0.282077	0.101651	0.390299	0	1.46063	0.557659	0.00454935	0.0467759	1	1.00294	0.174429	0.0809712	0.265059	0	0.430131	-0.101153	0.851086	0.948491	0	0.614382	-0.275582	0.136319	0.435646	0	1	0
131.07	4.52938	neg	61.4	95	RILPIWOPNGRASR-RFZPGFLSSA-N	2-Hydroxy-3-methylpentanoic acid	1	0.90844	0.223839	0.00206694	0.00995773	0	0.0550294	0.0160363	0.568458	0.792428	0	1.08925	0.276058	0.0235023	0.128591	1	1.18853	0.207802	0.0124561	0.0859582	1	0.228523	-0.0522192	0.944241	0.982062	0	0.936428	-0.260022	0.0803416	0.32053	0	1	1
617.475	14.3564	pos	61.3	90.7	MNTWVHPORSVROJ-NMWGUUTGSA-N	DG(18:1-O/i-15:0/0:0)	1	2.15069	0.967009	0.106125	0.19779	0	0.146573	-0.413534	0.763488	0.9003	0	3.36988	2.7927	0.00661035	0.0596561	1	4.14815	1.38054	0.0687278	0.24094	0	2.33167	-1.82569	0.0709725	0.27457	0	3.56437	-3.20623	0.00544255	0.0646355	1	1	1
243.16	8.44333	neg	61.3	97.1	WQASHJMJHNWVAP-UHFFFAOYSA-N	2-methyl-dodecanedioic acid	0	0.143703	-0.00411272	0.242796	0.375342	0	0.782921	0.0648079	0.490929	0.740259	0	0.136221	0.0528257	0.697089	0.839576	0	0.327734	-0.0689206	0.6393	0.806096	0	0.0397372	-0.0569385	0.672061	0.863032	0	0.067136	0.0119822	0.90426	0.964712	0	0	0
257.176	9.24767	neg	61.3	78.2	LJOISVFAMDWVFA-UHFFFAOYSA-N	2,6,10,10-Tetramethyl-1-oxaspiro[4.5]decan-6-ol	0	1.52075	0.799466	0.0514425	0.111588	0	1.8831	0.725359	0.0691946	0.332308	0	1.75203	1.39983	0.00158521	0.0247323	1	1.27788	0.0741069	0.972932	0.989072	0	1.06013	-0.600363	0.0317489	0.179496	1	1.14141	-0.67447	0.0372608	0.209661	0	1	0
181.086	7.36108	pos	61.3	97.3	COUDKMJLVVETJL-UHFFFAOYSA-N	4-Hydroxy-2,6,6-trimethyl-3-oxo-1,4-cyclohexadiene-1-carboxaldehyde	1	0.569157	0.0466065	0.629708	0.753093	0	0.0211317	-0.020311	0.750112	0.893601	0	1.34156	0.538768	0.0292017	0.146679	1	0.750908	0.0669175	0.347551	0.590297	0	1.23225	-0.492162	0.0396182	0.199655	1	1.48214	-0.559079	0.00377943	0.0526372	1	1	1
120.066	0.725767	pos	61.2	76.4	UKAUYVFTDYCKQA-VKHMYHEASA-N	L-Homoserine	1	0.864008	0.185027	0.0460292	0.103397	0	0.402936	0.0598735	0.487826	0.738488	0	1.14663	0.438806	0.160841	0.386827	0	1.02338	0.125153	0.178237	0.417521	0	0.600084	-0.253779	0.721045	0.891904	0	1.10829	-0.378932	0.331297	0.644096	0	0	0
238.178	6.47705	pos	61.1	81.3	PBLZLIFKVPJDCO-UHFFFAOYSA-N	12-amino-dodecanoic acid	0	0.48915	-0.0501953	0.101831	0.191652	0	0.640316	-0.0386316	0.261283	0.56778	0	0.143708	-0.0264001	0.473042	0.689534	0	0.102907	-0.0115637	0.806218	0.908849	0	0.0987114	-0.0237952	0.765577	0.902203	0	0.136264	-0.0122315	0.889619	0.963178	0	0	0
191.019	1.07165	neg	60.9	96.6	KRKNYBCHXYNGOX-UHFFFAOYSA-N	Citric acid	1	0.0174385	0.00964134	0.934082	0.95656	0	0.184909	-0.0142378	0.911536	0.965749	0	0.967623	0.322033	0.0127643	0.0865261	0	0.00183855	0.0238791	0.982497	0.995493	0	1.37215	-0.312391	0.00509004	0.0581936	1	1.26223	-0.336271	0.00983933	0.0908064	1	1	1
314.233	6.92162	pos	60.9	81.8	WIHJEDBLXYSOJI-UHFFFAOYSA-N	5-Decenoylcarnitine	0	0.853285	0.566414	0.157477	0.270769	0	0.12921	-0.202969	0.82755	0.932829	0	3.72262	3.12471	6.80946e-05	0.00437008	1	2.77653	0.769383	0.285236	0.541551	0	3.04666	-2.5583	0.00126631	0.0254209	1	4.06105	-3.32768	0.000291753	0.0139677	1	1	0
298.097	3.71277	pos	60.7	91.7	WUUGFSXJNOTRMR-IOSLPCCCSA-N	5'-Methylthioadenosine	1	1.06157	0.269408	0.0510875	0.111173	0	1.12349	0.165173	0.291776	0.600001	0	0.323819	0.152824	0.24671	0.487061	0	0.497961	0.104235	0.435508	0.659939	0	0.46609	0.116584	0.897487	0.966233	0	0.0605049	0.0123488	0.704429	0.878815	0	0	0
375.251	11.519	pos	60.5	15	GGJRAQULURVTAJ-UHFFFAOYSA-N	1-Monolinolenoyl-rac-glycerol	0	0.823601	-0.0838068	0.00540453	0.0199512	0	0.484557	-0.0311885	0.784045	0.906534	0	0.251486	-0.0371337	0.564045	0.748153	0	0.653959	-0.0526183	0.00968984	0.0734893	0	0.246774	-0.0466731	0.228704	0.522168	0	0.0678366	0.00594521	0.511231	0.76778	0	0	0
124.99	0.75285	neg	60.4	89.9	SUMDYPCJJOFFON-UHFFFAOYSA-N	2-Hydroxyethanesulfonate	1	1.60179	-0.353847	8.15436e-05	0.000932275	1	2.86554	-0.438567	0.00045089	0.0431727	1	2.37179	-0.962053	0.000132278	0.00506623	1	0.0109686	0.0847201	0.642154	0.808365	0	1.46332	0.608206	0.0542056	0.239317	0	1.32623	0.523486	0.133902	0.429157	0	1	1
139.039	4.76783	neg	60.3	62	MGDPEFRLGBFRFH-OWOJBTEDSA-N	HOHA lactone	0	0.127664	-0.13944	0.664741	0.779772	0	2.58551	-1.06852	0.0271808	0.237773	0	0.758864	0.59911	0.591259	0.763751	0	2.39539	0.929083	0.0602427	0.224009	0	1.18961	-0.73855	0.301316	0.605001	0	2.16249	-1.66763	0.0175312	0.132959	1	1	0
271.228	10.937	neg	60.1	47.9	WQPQDBIUAFINBH-UHFFFAOYSA-N	15-hydroxy-hexadecanoic acid	0	0.360448	-0.0335711	0.0323247	0.0778639	0	0.417419	-0.0278806	0.157157	0.467291	0	0.0653219	-0.00367069	0.725038	0.856405	0	0.00379832	-0.00569045	0.548302	0.75134	0	0.276691	-0.0299004	0.255352	0.551763	0	0.253637	-0.0242099	0.511231	0.76778	0	0	0
188.067	2.15295	pos	60.1	93.1	AEHPOYAOLCAMIU-UHFFFAOYSA-N	1-(2-Hydroxyethyl)-2-hydroxymethyl-5-nitroimidazole	0	0.866414	0.313814	0.00589373	0.0212953	0	1.01073	0.199539	0.148647	0.455456	0	2.23346	1.18626	0.00976407	0.0733262	1	0.544859	0.114275	0.163297	0.405463	0	2.11976	-0.872448	0.186336	0.467977	0	2.29644	-0.986723	0.0477015	0.241983	0	1	0
147.076	0.725767	pos	60	94.9	ZDXPYRJPNDTMRX-VKHMYHEASA-N	L-Glutamine	1	0.546414	0.120827	0.12774	0.229693	0	0.857646	0.105378	0.208867	0.517487	0	0.437799	-0.159715	0.317831	0.558391	0	0.00497495	0.0154491	0.727078	0.858153	0	1.17229	0.280542	0.0542056	0.239317	0	1.12682	0.265093	0.0566504	0.271214	0	0	0
328.321	10.3337	pos	59.9	90.2	HTJSZHKGNMXZJN-JDASADTNSA-N	D-erythro-Sphingosine C-20	0	0.0291682	0.00119023	0.860682	0.909982	0	0.343355	0.0278893	0.336846	0.629328	0	0.0246994	0.00229403	0.973811	0.982145	0	0.0472159	-0.0266991	0.219995	0.470059	0	0.077983	-0.0011038	0.693675	0.874659	0	0.107022	0.0255953	0.517199	0.76778	0	0	0
165.055	4.9223	neg	59.9	61.3	NRPFNQUDKRYCNX-UHFFFAOYSA-N	4-Methoxyphenylacetic acid	1	1.09993	0.408043	0.00168395	0.00862812	1	1.20433	0.226882	0.136549	0.439481	0	3.12141	1.4944	0.00219545	0.0305767	1	1.07784	0.181161	0.186078	0.428035	0	2.6572	-1.08636	0.063037	0.261007	0	2.80484	-1.26752	0.0134964	0.111764	1	1	1
204.138	10.7095	pos	59.7	46.7	FMSLWOPQZBZTPK-VAWYXSNFSA-N	(E)-2-Tridecene-4,6,8-triyn-1-ol	1	1.07155	-0.0905965	7.17579e-07	2.54321e-05	1	0.810822	-0.0437722	0.0201649	0.214285	0	0.445708	-0.0727447	0.00680972	0.060654	0	0.552714	-0.0468243	0.00680236	0.0592115	0	0.130404	-0.0178518	0.524241	0.763438	0	0.191453	0.0289726	0.218483	0.544254	0	1	1
137.023	5.5956	neg	59.7	70.7	YGSDEFSMJLZEOE-UHFFFAOYSA-N	Salicylic acid	0	0.454447	-0.0208963	0.00364969	0.015071	0	0.647091	0.110791	0.872502	0.950693	0	1.68555	0.727193	0.109772	0.330394	0	0.0745399	-0.131687	0.00437243	0.0475075	0	1.40397	-0.748089	0.000644091	0.0159153	1	1.23704	-0.616402	0.122309	0.404703	0	1	0
132.077	0.746917	pos	59.6	90.6	CVSVTCORWBXHQV-UHFFFAOYSA-N	Creatine	1	0.932639	0.162377	0.0177715	0.0495016	0	1.26157	0.164753	0.0152259	0.197679	1	0.40303	-0.0783006	0.478847	0.691417	0	0.134203	-0.00237542	0.800047	0.903222	0	1.14065	0.240678	0.0295926	0.175042	1	0.962444	0.243054	0.0169807	0.130073	0	1	1
260.023	1.21867	neg	59.5	91.3	CIQHWLTYGMYQQR-QMMMGPOBSA-N	O-Sulfotyrosine	1	0.70168	0.268849	0.435145	0.581712	0	3.1928	0.808594	0.0591611	0.30472	0	3.22182	2.56157	1.37437e-05	0.00421108	1	1.09414	-0.539745	0.19985	0.443726	0	3.28489	-2.29273	6.28891e-05	0.00356837	1	2.66263	-1.75298	0.00362674	0.0514459	1	1	1
172.097	4.58593	neg	59.5	93.7	JDTWZSUNGHMMJM-FSPLSTOPSA-N	N-Acetylisoleucine	1	0.778669	0.199995	0.0755263	0.151448	0	0.201843	0.0952826	0.791644	0.91051	0	0.185268	0.172673	0.690164	0.835175	0	0.52309	0.104713	0.0755701	0.25278	0	0.284605	0.0273226	0.340391	0.641426	0	0.0679593	-0.0773903	0.940995	0.977359	0	0	0
384.115	2.95927	pos	59.4	98.7	VKGZCEJTCKHMRL-MDBUBQOGSA-N	Succinoadenosine	0	0.13067	-0.0419769	0.58459	0.714758	0	0.786784	-0.10997	0.578546	0.797062	0	1.27872	-0.480796	0.0940804	0.304717	0	0.537624	0.0679926	0.837243	0.928116	0	0.843555	0.438819	0.128442	0.386588	0	1.04425	0.370826	0.27088	0.597105	0	0	0
272.259	8.99168	pos	59.3	66.7	QSFOWAYMMZCQNF-UHFFFAOYSA-N	Delmopinol	0	1.54927	0.649634	0.835307	0.898757	0	1.44758	0.401876	0.286434	0.59555	0	2.70092	-2.11704	0.00646168	0.0592772	1	1.36969	0.247759	0.224398	0.475107	0	4.20587	2.76668	0.00119492	0.0254209	1	3.59229	2.51892	0.000962652	0.0245797	1	1	0
585.27	14.6474	pos	59.2	83.7	BPYKTIZUTYGOLE-KDUUSRDASA-N	(4E,15Z)-Bilirubin	1	1.56566	-0.646454	0.216848	0.345694	0	2.21563	0.614834	0.240884	0.550832	0	1.48291	1.15649	0.106666	0.328691	0	2.97994	-1.26129	0.0063932	0.057614	1	2.54357	-1.80294	0.0207427	0.136386	1	0.713357	-0.541654	0.541418	0.786967	0	1	1
240.043	5.4407	neg	59.2	98.7	HLORMWAKCPDIPU-UHFFFAOYSA-N	(S)-2-Acetamido-3-(4-chlorophenyl)propanoic acid	0	0.25622	-0.0867737	0.203044	0.328473	0	1.02472	-0.109226	0.0520101	0.29402	0	0.864699	-0.218543	0.28284	0.524589	0	0.18652	0.0224527	0.461776	0.686837	0	0.430496	0.13177	0.656026	0.853167	0	0.353591	0.109317	0.788453	0.916472	0	0	0
184.058	1.08225	pos	59.1	60.5	FIOHTMQGSFVHEZ-UHFFFAOYSA-N	(±)-2,2'-Iminobispropanoic acid	0	0.467123	0.0645306	0.623987	0.749763	0	0.392004	-0.0257142	0.612765	0.819158	0	0.0713904	0.0303415	0.936455	0.961561	0	0.202706	0.0902447	0.183436	0.424508	0	0.0598315	0.0341891	0.593513	0.817681	0	0.0669139	-0.0560557	0.68393	0.872423	0	0	0
189.124	2.85843	pos	59	94.4	KGVHCTWYMPWEGN-UHFFFAOYSA-N	Glycyl-Isoleucine	1	0.664943	0.101113	0.725354	0.824976	0	1.84233	0.508345	0.680557	0.854388	0	1.0878	0.401068	0.861784	0.926335	0	0.658095	-0.407232	0.95474	0.979417	0	1.16463	-0.299955	0.710975	0.88626	0	0.0278493	0.107277	0.550364	0.795816	0	0	0
242.248	11.66	pos	58.9	13.4	OOOOFOPLSIWRAR-UHFFFAOYSA-N	(+/-)-Dihydrofarnesol	1	0.461874	-0.0481821	0.101831	0.191652	0	0.366704	-0.0203181	0.362276	0.646862	0	0.37953	0.0508048	0.262348	0.503655	0	0.351927	-0.027864	0.398881	0.630911	0	0.506261	-0.0989869	0.0324607	0.180181	0	0.486625	-0.0711229	0.0958259	0.349536	0	0	0
219.134	2.5288	pos	58.9	91.1	NFDYGNFETJVMSE-UHFFFAOYSA-N	Ser-Leu	0	0.147013	-0.197791	0.572304	0.705366	0	0.88656	-0.540801	0.390696	0.67408	0	2.0457	1.45212	0.642295	0.802134	0	0.612017	0.34301	0.732726	0.86125	0	3.25749	-1.64991	0.371881	0.66093	0	2.74842	-1.99292	0.288177	0.619196	0	0	0
189.16	0.689383	pos	58.7	87.3	MXNRLFUSFKVQSK-QMMMGPOBSA-N	N6,N6,N6-Trimethyl-L-lysine	1	1.6209	0.32613	0.00379342	0.0155388	1	1.36933	0.181363	0.21795	0.521718	0	0.554659	0.203933	0.365397	0.597426	0	0.806336	0.144767	0.0627791	0.227909	0	0.351112	0.122197	0.183894	0.465663	0	0.0397174	-0.0225695	0.80273	0.926041	0	1	1
241.119	4.33565	neg	58.6	93.6	GOWRRBABHQUJMX-UHFFFAOYSA-N	Fasoracetam	0	0.769011	-0.0878354	0.00788851	0.0269759	0	0.960989	-0.0827793	0.021529	0.218427	0	1.50629	0.432966	0.862241	0.926335	0	0.0770142	-0.00505612	0.676807	0.830158	0	1.99322	-0.520801	0.0718553	0.277285	0	1.59933	-0.515745	0.122309	0.404703	0	0	0
300.29	9.68812	pos	58.5	99.8	WWUZIQQURGPMPG-ZWKOTPCHSA-N	Sphingosine	1	0.949972	0.137748	0.00146612	0.00774517	0	0.116084	0.0160808	0.658533	0.840728	0	1.53605	0.375681	0.000398928	0.0108584	1	1.41503	0.121668	0.00560239	0.0543219	1	0.934708	-0.237933	0.167465	0.445411	0	1.46916	-0.3596	0.00187841	0.0359715	1	1	1
172.991	3.88393	neg	58.5	70.4	CTYRPMDGLDAWRQ-UHFFFAOYSA-N	Phenol sulphate	1	2.71214	-1.58948	0.0402587	0.093449	1	0.940081	-0.267562	0.349203	0.638025	0	0.215663	-0.123308	0.854731	0.922302	0	3.40431	-1.32192	0.170348	0.411696	0	1.71226	-1.46617	0.0971576	0.331818	0	0.136514	-0.144254	0.458747	0.743623	0	1	1
247.129	1.92015	pos	58.5	87.5	AQAKHZVPOOGUCK-XPUUQOCRSA-N	gamma-Glutamylvaline	1	2.34622	1.14758	0.00318528	0.013824	1	0.522152	0.011797	0.775235	0.903224	0	2.73114	2.35405	0.000460321	0.0113744	1	2.80371	1.13579	0.0250804	0.131749	1	2.27977	-1.20646	0.029803	0.175447	1	3.05065	-2.34225	0.00099217	0.0249181	1	1	1
187.006	4.7473	neg	58.5	90.6	CYGSXDXRHXMAOV-UHFFFAOYSA-N	o-Cresol sulfate	0	1.95756	-1.12548	0.112754	0.20837	0	0.668584	-0.107661	0.972329	0.987803	0	0.130804	0.419739	0.426301	0.659694	0	1.76376	-1.01782	0.0980619	0.301075	0	2.28391	-1.54521	0.0844527	0.302293	0	0.656587	-0.5274	0.497238	0.761282	0	0	0
146.118	0.768067	pos	58.4	38.1	JHPNVNIEXXLNTR-UHFFFAOYSA-N	4-Trimethylammoniobutanoic acid	1	0.871615	0.248227	0.0215776	0.0573904	0	0.911951	0.154025	0.193215	0.50341	0	2.16383	0.816938	0.000547492	0.0123347	1	0.72033	0.0942019	0.270075	0.523078	0	1.7404	-0.568712	0.0222582	0.143275	1	1.90255	-0.662914	0.00450439	0.0584807	1	1	1
367.246	10.4387	pos	58.4	67.7	VLWJNSLOMXQTLE-SDNWHVSQSA-N	12,13-dihydroxy-11-methoxy-9-octadecenoic acid	0	0.839139	-0.0785389	0.000239221	0.00209421	0	0.33306	-0.0106686	0.212467	0.517487	0	0.245777	-0.041853	0.139599	0.361261	0	0.724733	-0.0678703	0.00385425	0.044065	0	0.208974	-0.0366858	0.181477	0.463205	0	0.13663	0.0311845	0.399805	0.698723	0	0	0
399.251	10.9778	pos	58.4	95.7	WTLBZVNBAKMVDP-UHFFFAOYSA-N	Tris(2-butoxyethyl) phosphate	0	0.656121	-0.067183	0.00716489	0.024834	0	0.408309	-0.0166598	0.665695	0.845643	0	0.302458	-0.0572519	0.0681024	0.250199	0	0.513563	-0.0505233	0.0203702	0.116444	0	0.044139	-0.00993109	0.688247	0.871401	0	0.237668	0.0405922	0.154194	0.453407	0	0	0
154.99	6.86282	neg	58.4	96.8	IKCLCGXPQILATA-UHFFFAOYSA-N	2-Chlorobenzoic acid	0	0.641262	-0.0527287	0.00369704	0.0152255	0	0.606783	-0.0410668	0.0254578	0.232151	0	0.0955855	-0.0214308	0.428026	0.659694	0	0.0820612	-0.0116619	0.588869	0.777713	0	0.232542	-0.0312979	0.158586	0.438545	0	0.205244	-0.019636	0.32217	0.639332	0	0	0
233.15	2.51443	pos	58.3	92.1	LUMXICQAOKVQOB-YWIQKCBGSA-N	Threonylisoleucine	1	0.0690168	-0.0198478	0.604144	0.731659	0	0.191661	-0.0146744	0.41947	0.694733	0	1.81167	0.706066	0.825544	0.90988	0	0.00247521	-0.00517343	0.721097	0.856372	0	2.30386	-0.725914	0.558355	0.792036	0	1.67279	-0.72074	0.448033	0.731755	0	0	0
227.165	9.73767	neg	58.3	0	KBMNVOKQUUZFOO-FNORWQNLSA-N	7-methoxy-dodec-4-enoic acid	0	0.520699	-0.044414	0.0142445	0.0419664	0	0.622373	-0.0368387	0.0651405	0.320885	0	0.176208	-0.0321928	0.193919	0.422595	0	0.0325966	-0.00757539	0.575193	0.770276	0	0.129263	-0.0122212	0.754365	0.897272	0	0.0857191	-0.00464582	0.918934	0.972242	0	0	0
328.248	7.49303	pos	58.2	80	SQQZNBCPXXAGNF-UHFFFAOYSA-N	undec-10-enoylcarnitine	0	0.413662	0.105622	0.930866	0.954551	0	1.05799	-0.232192	0.787772	0.906818	0	1.52582	0.842968	0.0122539	0.0857212	1	1.5379	0.337813	0.751124	0.871145	0	1.39781	-0.737346	0.00532491	0.0604278	1	2.16154	-1.07516	0.0063308	0.0704247	1	1	0
277.095	5.27172	pos	58.2	0.128	QEFAQIPZVLVERP-UHFFFAOYSA-N	Nepafenac	0	1.84116	1.05372	0.215783	0.344712	0	0.513114	-0.00209303	0.998027	1	0	0.33766	0.053908	0.731748	0.857456	0	2.4614	1.05582	0.227276	0.478934	0	1.28228	0.999816	0.603595	0.821431	0	0.237249	-0.056001	0.745885	0.896446	0	0	0
104.107	0.725767	pos	58	86.7	OEYIOHPDSNJKLS-UHFFFAOYSA-N	Choline	1	1.46419	0.337432	0.00520634	0.0194539	1	0.97644	0.172615	0.161548	0.468733	0	1.19177	0.400423	0.0413445	0.179433	1	0.976146	0.164817	0.188747	0.43208	0	0.107466	-0.0629915	0.810898	0.931256	0	0.709604	-0.227809	0.295781	0.625016	0	1	1
255.196	10.5972	neg	58	0	ARIWANIATODDMH-AWEZNQCLSA-N	1-dodecanoyl-sn-glycerol	0	0.474971	-0.0425837	0.0173872	0.0489655	0	0.628976	-0.0364253	0.100623	0.389279	0	0.037082	-0.00804374	0.789224	0.89166	0	0.0285551	-0.00615834	0.483911	0.708072	0	0.265252	-0.0345399	0.112618	0.357949	0	0.308252	-0.0283816	0.266874	0.595992	0	0	0
133.097	0.655833	pos	57.7	95.8	AHLPHDHHMVZTML-SCSAIBSYSA-N	D-Ornithine	0	0.830167	0.309784	0.00920475	0.0300675	0	0.43424	-0.0789514	0.630202	0.825894	0	1.73237	0.811143	0.0377483	0.170591	1	1.71215	0.388735	0.0317183	0.155247	1	1.56564	-0.501359	0.593513	0.817681	0	1.86493	-0.890095	0.0787544	0.320031	0	1	0
219.077	1.55463	neg	57.7	91.6	LDCYZAJDBXYCGN-VIFPVBQESA-N	5-Hydroxy-L-tryptophan	1	3.11336	1.21445	0.000214097	0.00192939	1	3.74207	0.846683	0.205312	0.517487	0	2.98716	1.3057	7.40532e-05	0.00437008	1	2.02205	0.367771	0.124131	0.343265	0	0.192448	-0.0912424	0.598617	0.820287	0	0.670006	-0.459013	0.0603482	0.281013	0	1	1
135.029	0.7631	neg	57.7	84.8	JPIJQSOTBSSVTP-PWNYCUMCSA-N	Erythronic acid	1	0.0122037	-0.0313962	0.682162	0.790523	0	0.50429	-0.0512436	0.720347	0.875156	0	1.28189	-0.363722	0.013454	0.0900068	1	0.157598	0.0198475	0.912655	0.964932	0	1.0262	0.332326	0.0152742	0.113592	1	1.17571	0.312478	0.0222924	0.152464	1	1	1
259.093	1.08225	pos	57.6	77.4	IPAVKOYJGUMINP-UHFFFAOYSA-N	5-Hydroxymethyl-2'-deoxyuridine	0	3.72536	1.95424	0.000153391	0.00148731	1	2.78337	0.958971	0.0814108	0.350341	0	0.767012	0.706581	0.302121	0.543251	0	2.50806	0.995273	0.0426004	0.186468	1	1.63416	1.24766	0.159406	0.440019	0	0.660203	0.252389	0.985084	0.999591	0	1	0
199.097	4.8311	neg	57.5	85.9	OQYZCCKCJQWHIE-MRVPVSSYSA-N	3-Hydroxysebacic acid	1	0.776298	-0.0694698	2.09499e-05	0.000305669	0	0.674281	-0.0464492	0.0117095	0.181202	0	0.358014	-0.048915	0.0483361	0.198528	0	0.284892	-0.0230206	0.12511	0.344108	0	0.185792	-0.0205548	0.186336	0.467977	0	0.0276871	0.00246575	0.911593	0.968489	0	0	0
130.05	0.725767	pos	57.4	87	JJIHLJJYMXLCOY-BYPYZUCNSA-N	N-Acetylserine	1	1.45206	0.304229	8.57573e-05	0.000945181	1	1.1648	0.143797	0.065863	0.322371	0	0.246776	0.0921761	0.55144	0.744979	0	0.990515	0.160432	0.0494767	0.199469	0	0.960214	0.212053	0.0324607	0.180181	0	0.400838	0.0516213	0.487725	0.755506	0	1	1
412.967	9.21718	neg	57.4	90.1	SNGREZUHAYWORS-UHFFFAOYSA-N	PFOA	0	0.111319	0.0473618	0.0742087	0.149786	0	0.981795	-0.122645	0.0241877	0.224579	0	0.947525	0.331497	0.00358709	0.0404075	0	1.04682	0.170007	7.53159e-05	0.00293315	1	0.620665	-0.284135	0.143912	0.408284	0	1.34512	-0.454141	6.60833e-06	0.00253099	1	1	0
261.058	0.813333	pos	57.3	83.2	NNLZBVFSCVTSLA-UHFFFAOYSA-N	2-Keto-3-Deoxy-D-Mannooctanoic Acid	0	2.43104	-1.26735	0.0183552	0.0504849	1	1.63981	-0.424429	0.509761	0.753094	0	1.68611	-1.29081	0.0556913	0.22001	0	1.69241	-0.842924	0.135199	0.357197	0	0.1844	0.0234597	0.608836	0.825497	0	0.996347	0.866384	0.173789	0.477162	0	1	0
233.113	0.790633	pos	57.2	65.3	MKYPKZSGLSOGLL-LURJTMIESA-N	4-(Glutamylamino) butanoate	1	0.400664	0.102772	0.595728	0.724905	0	0.410707	-0.0598871	0.370134	0.655544	0	0.48536	0.069502	0.840182	0.914825	0	0.209194	0.162659	0.0982622	0.301075	0	0.303509	0.0332696	0.805194	0.929584	0	0.139507	-0.129389	0.481941	0.755506	0	0	0
310.113	0.768067	pos	57.2	73.4	SQVRNKJHWKZAKO-PFQGKNLYSA-N	N-Acetylneuraminic acid	1	1.45879	-0.331286	0.000381599	0.00295258	1	2.1713	-0.320444	0.0238788	0.224432	0	1.30918	-0.633726	0.00441746	0.0460377	1	0.797906	-0.0108411	0.567061	0.764061	0	0.270937	0.302441	0.391066	0.676201	0	0.786616	0.313282	0.229048	0.557776	0	1	1
295.263	11.3741	pos	57.2	90	WTTJVINHCBCLGX-QEFCTBRHSA-N	Methyl linoleate	0	0.887635	-0.0789662	1.9863e-06	4.75471e-05	0	0.447591	-0.0285398	0.298609	0.604319	0	0.15031	-0.024127	0.331655	0.568339	0	0.585544	-0.0504264	7.91796e-05	0.00295861	0	0.475887	-0.0548392	0.0049751	0.0577413	0	0.0915037	-0.00441279	0.860454	0.95178	0	0	0
293.176	9.11143	neg	57.2	88	AJOUVFQEKMCFLL-WFKFFMJQSA-N	(6Z,10E)-hexadec-6,10-dien-8-ynoic acid	0	0.0251801	0.00210936	0.54371	0.679971	0	0.428781	0.0317294	0.683733	0.854388	0	0.467948	-0.191811	0.103661	0.322782	0	0.402214	-0.0296201	0.486406	0.710365	0	0.731915	0.193921	0.391066	0.676201	0	0.955095	0.223541	0.0819548	0.323595	0	0	0
256.263	12.3793	pos	57	18.5	FHOAWAVPBZUXQB-ZBMVRHCNSA-N	1,3-Hexadecadien-1-ol	0	0.0947302	-0.0302758	0.635451	0.757596	0	0.368608	-0.0913557	0.198333	0.512389	0	0.322701	-0.116402	0.538976	0.735272	0	0.527167	0.0610799	0.379119	0.615266	0	0.43467	0.0861263	0.816611	0.932922	0	0.0972004	0.0250464	0.630427	0.849356	0	0	0
169.036	1.01328	pos	56.9	87	LEHOTFFKMJEONL-UHFFFAOYSA-N	Uric acid	1	0.031714	0.0611776	0.456641	0.59895	0	0.65733	-0.174609	0.336846	0.629328	0	2.86658	1.20586	2.59079e-05	0.00437008	1	1.33599	0.235786	0.10839	0.31811	0	3.12072	-1.14468	4.90309e-05	0.00300461	1	3.13845	-1.38047	1.15642e-05	0.00295271	1	1	1
265.253	11.3135	pos	56.9	69.4	YMRRHPHPVJAAPR-ISTTXYCBSA-N	11Z,13Z-Octadecadienal	0	0.45554	-0.0472075	0.314108	0.454833	0	0.0242091	0.00536666	0.978333	0.989965	0	0.233125	0.0441154	0.390765	0.623595	0	0.460484	-0.0525741	0.264912	0.520982	0	0.568706	-0.0913229	0.0954118	0.328474	0	0.232555	-0.0387488	0.405004	0.698723	0	0	0
426.321	8.79388	pos	56.7	0	JVQJVQQIJKFTBS-OIQRMTBLSA-N	Bitocholic acid	0	0.218393	-0.0139195	0.930875	0.954551	0	0.946449	-0.0951613	0.200062	0.515117	0	0.772832	0.243434	0.0869384	0.292083	0	0.747358	0.0812417	0.24012	0.496442	0	1.13218	-0.257353	0.0730254	0.280388	0	1.16705	-0.338595	0.00932428	0.0887254	1	1	0
151.025	0.809633	neg	56.6	0	RBNPOMFGQQGHHO-UWTATZPHSA-N	Glyceric acid	0	0.925361	0.258256	0.00399306	0.0161835	0	0.490242	0.0885027	0.362276	0.646862	0	1.93213	0.644263	0.0072043	0.0620056	1	0.77013	0.169754	0.0942719	0.294744	0	1.41162	-0.386006	0.322075	0.626166	0	1.55953	-0.55576	0.0466714	0.239132	0	1	0
315.253	12.7193	pos	56.6	0	YGOMZEGUVXYKIH-UHFFFAOYSA-N	3-Acetoxy-palmitic acid	0	0.312864	0.0651621	0.427891	0.574019	0	0.106068	0.00134452	0.938992	0.978596	0	0.312112	0.106692	0.557725	0.746884	0	0.309229	0.0638176	0.459352	0.685227	0	0.114313	-0.0415295	0.985316	0.994403	0	0.370149	-0.105347	0.541425	0.786967	0	0	0
272.258	8.61563	pos	56.5	75	BTUSGZZCQZACPT-YYZTVXDQSA-N	C16 Sphingosine	0	1.12531	0.186004	0.000805897	0.00487998	1	0.245469	0.0189228	0.59897	0.811684	0	1.42316	0.391989	7.70184e-05	0.00437008	1	1.24467	0.167081	0.00664069	0.0581345	1	0.91762	-0.205985	0.020193	0.13509	0	1.56299	-0.373066	0.000239522	0.0122316	1	1	0
256.227	14.2035	pos	56.4	86.6	DWMJDYZSFOSGLA-WDZFZDKYSA-N	Germacrenone	0	0.801968	-0.0649841	3.76616e-05	0.000488963	0	0.224533	-0.014157	0.29632	0.602871	0	0.00584319	-0.00339482	0.576786	0.752672	0	0.582291	-0.0508271	0.00146753	0.0221301	0	0.563694	-0.0615892	0.0162289	0.118394	0	0.138215	-0.0107622	0.896935	0.964712	0	0	0
254.059	5.31882	pos	56.4	86	JLKIGFTWXXRPMT-UHFFFAOYSA-N	sulfamethoxazole	0	1.83349	-1.08325	0.0305699	0.0748132	1	1.91299	-0.845028	0.053193	0.296454	0	1.61813	-0.808513	0.126272	0.349327	0	0.386274	-0.238221	0.908408	0.964932	0	0.168618	-0.274737	0.864609	0.950201	0	0.0336299	-0.0365157	1	1	0	1	0
154.061	0.723733	neg	56.2	83.2	ARBHXJXXVVHMET-UHFFFAOYSA-N	2-Oxoarginine	1	1.60682	0.560001	0.00554023	0.0202569	1	1.23532	0.279582	0.0960952	0.384372	0	1.46956	0.849057	0.021556	0.124149	1	1.01671	0.280419	0.251478	0.508936	0	0.686618	-0.289057	0.437335	0.701567	0	1.07246	-0.569475	0.130336	0.424841	0	1	1
243.062	0.809633	neg	56.2	84.7	DRTQHJPVMGBUCF-UHFFFAOYSA-N	1-[(2R,3S,5R)-3,4-Dihydroxy-5-(hydroxymethyl)oxolan-2-yl]pyrimidine-2,4-dione	0	0.244398	0.00947298	0.816545	0.888456	0	0.492894	0.0407087	0.709291	0.867918	0	0.935802	0.246115	0.220939	0.453117	0	0.391429	-0.0312357	0.670981	0.829655	0	1.26838	-0.236642	0.143912	0.408284	0	0.73301	-0.205407	0.274927	0.602559	0	0	0
249.185	10.8056	pos	56.2	88.4	FVNVZUDUUWRXLM-BUHFOSPRSA-N	4-oxo-2E,15-hexadecendioic acid	0	0.994309	-0.0849247	0.000115687	0.00120566	0	0.83912	-0.0527475	0.0117095	0.181202	0	0.363196	-0.0644776	0.0666973	0.246812	0	0.439549	-0.0321772	0.0852243	0.275451	0	0.153506	-0.0204471	0.433003	0.696076	0	0.0440926	0.0117301	0.933635	0.976334	0	0	0
333.094	1.07165	neg	56	82.3	OURYTICKCZBKFC-UHFFFAOYSA-N	(S)-a-Amino-2,5-dihydro-5-oxo-4-isoxazolepropanoic acid N2-glucoside	1	0.972886	0.192207	0.0905454	0.175589	0	0.0247572	-0.055232	0.768908	0.901966	0	1.59091	0.531472	0.056295	0.22001	0	1.00708	0.247439	0.0353726	0.166741	1	1.22758	-0.339264	0.378983	0.667359	0	1.50912	-0.586704	0.0296812	0.185598	1	1	1
113.035	1.08225	pos	55.9	83.6	ISAKRJDGNUQOIC-UHFFFAOYSA-N	Uracil	0	0.0140422	-0.0236702	0.517271	0.654384	0	0.35451	-0.0349436	0.244883	0.556235	0	0.737409	0.133218	0.840182	0.914825	0	0.046407	0.0112734	0.665175	0.826478	0	0.809081	-0.156889	0.629651	0.836623	0	0.701512	-0.168162	0.384449	0.688861	0	0	0
165.018	4.46152	neg	55.9	82.8	XNGIFLGASWRNHJ-UHFFFAOYSA-N	Phthalic acid	0	0.68018	-0.0862859	0.00040569	0.00298806	0	0.532815	-0.0600623	0.0576159	0.302286	0	0.464742	-0.102356	0.0141765	0.0928135	0	0.308905	-0.0262236	0.0710888	0.244188	0	0.308642	0.0160698	0.754365	0.897272	0	0.312642	0.0422933	0.262909	0.59319	0	0	0
179.055	0.729967	neg	55.9	72.8	WQZGKKKJIJFFOK-PQMKYFCFSA-N	D-Mannose	1	0.747311	0.140779	0.259455	0.394722	0	1.03265	0.190191	0.147264	0.453941	0	1.00663	-0.314164	0.0344218	0.161761	1	0.812986	-0.0494112	0.461776	0.686837	0	1.3533	0.454943	0.00148937	0.0278609	1	1.67128	0.504354	0.000521122	0.0173556	1	1	1
257.074	0.768067	pos	55.9	0	SQBNIUOYNOKDTI-WHFBIAKZSA-N	gamma-Glutamylserine	0	0.194466	-0.0679881	0.579058	0.709693	0	1.53466	-0.270073	0.310234	0.614755	0	1.89581	-0.926872	0.00805557	0.0663502	1	0.161635	0.202085	0.613856	0.79094	0	1.84433	0.858884	0.0198006	0.13509	1	1.56793	0.656799	0.0787544	0.320031	0	1	0
146.045	0.809633	neg	55.9	88.8	JJIHLJJYMXLCOY-UHFFFAOYSA-N	N-Acetyl-DL-serine	0	0.514186	0.0695364	0.449353	0.594481	0	0.12436	0.00505251	0.845357	0.937329	0	0.274438	0.0404863	0.496492	0.70559	0	0.0600547	0.0644838	0.428496	0.655801	0	0.136667	0.02905	0.228704	0.522168	0	0.00445918	-0.0354338	0.746063	0.896446	0	0	0
235.18	4.5215	pos	55.9	60.1	NNJVILVZKWQKPM-UHFFFAOYSA-N	Lidocaine	0	1.07648	0.389923	0.451775	0.596655	0	0.83326	0.296804	0.776466	0.903224	0	0.611195	0.646844	0.317831	0.558391	0	0.0262716	0.0931195	0.70622	0.84658	0	0.179554	-0.256921	0.754365	0.897272	0	0.00773031	-0.35004	0.529241	0.775141	0	0	0
267.172	10.6319	pos	55.8	64.5	STCOOQWBFONSKY-UHFFFAOYSA-N	TRIBUTYL PHOSPHATE	0	0.239217	-0.0296548	0.870201	0.916884	0	1.32544	-0.109474	0.0207012	0.214285	0	0.216738	0.0297067	0.655937	0.809094	0	0.631502	0.0798197	0.0429402	0.18742	0	0.26915	-0.0593615	0.608885	0.825497	0	0.733139	-0.139181	0.0157403	0.122407	0	0	0
120.044	4.79093	pos	55.8	74.5	DGTNSSLYPYDJGL-UHFFFAOYSA-N	1,2-Diacylglycerol-LD-PI-pool	1	1.26362	0.290116	0.00384246	0.0156977	1	1.55136	0.181452	0.044201	0.283874	0	1.78645	0.549812	0.00248703	0.0325652	1	1.02958	0.108664	0.331418	0.578283	0	0.775339	-0.259697	0.284086	0.58576	0	1.05489	-0.368361	0.0852599	0.328186	0	1	1
171.102	5.46562	neg	55.7	0	OCTWQXZMIOXBML-UHFFFAOYSA-N	7-methyl-6-oxo-octanoic acid	0	0.677061	-0.059629	0.015747	0.0456902	0	0.35205	-0.0269599	0.466409	0.724683	0	0.136283	-0.0350362	0.295643	0.53664	0	0.416531	-0.032669	0.0616604	0.227076	0	0.212194	-0.0245928	0.424413	0.694659	0	0.104102	0.00807623	0.511231	0.76778	0	0	0
339.251	10.2875	pos	55.6	0	SXFPGQOZGWIINB-UHFFFAOYSA-N	13,14-dihydroxy-octadecanoic acid	0	0.240167	-0.09585	0.237871	0.371219	0	0.0444286	-0.11961	0.623138	0.822347	0	1.43168	-0.770898	0.00240172	0.0325614	1	0.0900385	0.0237599	0.594301	0.779616	0	1.16374	0.675048	0.0289809	0.173145	1	1.41003	0.651288	0.0141596	0.114584	1	1	0
395.363	14.8516	pos	55.6	84.8	VWYVABSAUVXYNS-UHFFFAOYSA-N	N-Stearoyl Lysine	0	0.619195	-0.115194	0.0426213	0.0976021	0	0.796563	-0.0754303	0.0589276	0.30472	0	0.35971	-0.0740964	0.134642	0.35442	0	0.000671348	-0.039764	0.834129	0.926004	0	0.417696	-0.0410979	0.845318	0.945275	0	0.0599921	-0.00133397	0.860454	0.95178	0	0	0
209.117	9.18502	pos	55.6	67.2	PMGCQNGBLMMXEW-UHFFFAOYSA-N	Isoamyl salicylate	0	0.798142	0.31672	0.623945	0.749763	0	0.306907	-0.290256	0.723897	0.875483	0	1.4833	0.872519	0.00615749	0.056827	1	1.69857	0.606976	0.345371	0.590097	0	1.17073	-0.555799	0.0152692	0.113592	1	1.96693	-1.16278	0.00517861	0.0622654	1	1	0
319.224	10.4387	pos	55.5	57.7	NPDSHTNEKLQQIJ-WXUVIADPSA-N	9R-HODE	1	1.02301	-0.0809284	4.63147e-08	3.94189e-06	1	0.631776	-0.0297706	0.0323092	0.25915	0	0.338028	-0.0469933	0.0141765	0.0928135	0	0.727517	-0.0511578	0.000260508	0.00665164	0	0.276011	-0.0339351	0.0842732	0.302293	0	0.122918	0.0172227	0.420842	0.708495	0	1	1
308.099	0.7631	neg	55.5	66.3	SQVRNKJHWKZAKO-YRMXFSIDSA-N	N-Acetyl-a-neuraminic acid	1	1.23163	-0.281567	0.00110629	0.00625403	1	2.2591	-0.313921	0.0117095	0.181202	1	1.41237	-0.683305	0.000883991	0.018057	1	0.346721	0.0323545	0.900012	0.960849	0	0.68755	0.401738	0.11945	0.371947	0	1.01346	0.369384	0.124563	0.408629	0	1	1
260.201	10.7095	pos	55.4	82.1	SQUNAWUMZGQQJD-UHFFFAOYSA-N	Eperisone	0	0.903327	-0.0796094	8.43304e-05	0.000936189	0	0.519116	-0.030819	0.112394	0.408997	0	0.289597	-0.0487296	0.178312	0.408332	0	0.559383	-0.0487904	0.0133229	0.0899146	0	0.219174	-0.0308798	0.165211	0.444822	0	0.047663	0.0179106	0.677147	0.871024	0	0	0
362.326	8.51833	pos	55.4	81.7	RIIQXYZWFWMFSB-UHFFFAOYSA-N	10,20-Dihydroxyeicosanoic acid	0	0.9618	-0.449508	0.293247	0.432391	0	0.370929	-0.0343622	0.952749	0.982287	0	0.296819	-0.289323	0.865928	0.928401	0	1.80957	-0.415145	0.29877	0.551577	0	0.830573	-0.160184	0.726561	0.891904	0	0.53423	0.254961	0.749567	0.897834	0	0	0
173.081	5.17702	neg	55.3	63.3	IFNXFIJXYVEYLF-UHFFFAOYSA-N	2-Propylglutaric acid	1	0.0930556	-0.00806519	0.940501	0.961847	0	0.153218	-0.0153138	0.59897	0.811684	0	0.076663	-0.0219883	0.649174	0.806598	0	0.131375	0.00724863	0.724085	0.857263	0	0.244835	0.0139231	0.743204	0.897272	0	0.10691	0.0066745	0.955729	0.983329	0	0	0
130.05	1.30778	neg	55.3	76.6	KTHDTJVBEPMMGL-VKHMYHEASA-N	N-Acetyl-L-alanine	1	0.597302	0.144499	0.0218084	0.0577038	0	0.169235	0.0423216	0.658533	0.840728	0	0.855281	0.208578	0.181356	0.410396	0	0.537263	0.102177	0.143775	0.37019	0	0.396695	-0.0640791	0.782488	0.91092	0	0.514139	-0.166256	0.415523	0.707312	0	0	0
96.0443	0.813333	pos	55.2	82.6	DWAKNKKXGALPNW-BYPYZUCNSA-N	1-Pyrroline-5-carboxylic acid	0	0.129204	0.0227949	0.154966	0.267351	0	0.501417	0.0429115	0.768908	0.901966	0	0.538857	0.11535	0.739153	0.861783	0	0.00518098	-0.0201166	0.170644	0.411696	0	0.585088	-0.0925554	0.209392	0.495045	0	0.365705	-0.0724388	0.610834	0.836155	0	0	0
322.272	10.7815	pos	55.2	0	BNIVTRCVVDILPN-ZMDNBJCBSA-N	Ximaosarcophytol A	0	0.799075	-0.0739737	8.15436e-05	0.000932275	0	0.600996	-0.0405678	0.0602639	0.308777	0	0.0823133	0.00568328	0.444608	0.67198	0	0.305429	-0.0334059	0.0160749	0.100929	0	0.501727	-0.0796569	0.274274	0.5756	0	0.374852	-0.0462511	0.940995	0.977359	0	0	0
221.081	7.81325	neg	55.2	50.1	VSLFLWQBWGEPBW-UHFFFAOYSA-N	5-(3,4-Methylenedioxyphenyl)pentanoic acid	0	0.211377	-0.0377011	0.486445	0.62783	0	0.68391	0.0986223	0.602405	0.811684	0	0.524691	-0.212216	0.125138	0.3489	0	0.595546	-0.136323	0.224528	0.475107	0	0.526636	0.174515	0.243254	0.540877	0	1.01731	0.310838	0.0852599	0.328186	0	0	0
453.285	8.82295	neg	55.1	53.6	BHQCQFFYRZLCQQ-OELDTZBJSA-N	Cholic acid	1	0.304236	-0.0530635	0.29697	0.436202	0	1.05979	-0.100599	0.0397227	0.275363	0	0.524545	0.0943347	0.350681	0.583961	0	0.373948	0.0475354	0.227587	0.478934	0	0.670868	-0.147398	0.082958	0.30188	0	1.04031	-0.194934	0.0157403	0.122407	1	1	1
233.19	11.3741	pos	55.1	0	IMKJGXCIJJXALX-UHFFFAOYSA-N	Norambreinolide	0	0.215907	-0.0194506	0.691064	0.798424	0	0.130305	-0.0195659	0.497165	0.745262	0	0.137634	0.0353763	0.48469	0.696572	0	0.0915475	0.000115251	0.843481	0.930319	0	0.319605	-0.0548269	0.344133	0.642942	0	0.378522	-0.0549421	0.218483	0.544254	0	0	0
317.209	11.0019	pos	55	0	LUZSWWYKKLTDHU-SIGMCMEVSA-N	9-OxoODE	0	0.666343	-0.0814834	0.0442976	0.100688	0	0.205321	0.0274724	0.460386	0.722656	0	0.183381	0.0165736	0.655937	0.809094	0	0.945045	-0.108956	0.00602798	0.0563119	0	0.561164	-0.0980569	0.0842732	0.302293	0	0.0546888	0.0108989	0.853191	0.95061	0	0	0
314.269	10.0431	pos	54.9	49.2	HNICUWMFWZBIFP-KDFHGORWSA-N	alpha-artemisic acid	0	0.944078	-0.0773677	4.07374e-07	1.68675e-05	0	0.526435	-0.0283823	0.0616253	0.312616	0	0.284255	-0.0421534	0.0666973	0.246812	0	0.680714	-0.0489853	0.000911047	0.0168159	0	0.270684	-0.0352143	0.0480728	0.2225	0	0.0936745	0.0137711	0.578795	0.817248	0	0	0
298.31	13.5236	pos	54.8	33.2	VEHBXHNRALNERE-RBUKOAKNSA-N	2-methyl-7R,8S-Epoxy-17-octadecene	0	2.33177	0.446	1.51216e-07	8.58011e-06	1	1.15931	-0.196712	0.033524	0.260704	0	0.317599	-0.0585249	0.891818	0.935798	0	4.17668	0.642711	3.8464e-15	2.94634e-12	1	2.04183	0.504524	1.27868e-09	9.7947e-07	1	0.618648	-0.138187	0.0741451	0.314654	0	1	0
265.18	9.94087	pos	54.8	0	ICTIYYVVZNILKD-PKNBQFBNSA-N	14-hydroxy-12-tetradecenoic acid	0	0.686111	-0.0608899	0.00976105	0.0314819	0	0.27578	-0.0203244	0.602405	0.811684	0	0.178274	-0.0337717	0.336348	0.571903	0	0.383931	-0.0405654	0.0528017	0.205649	0	0.13523	-0.0271182	0.538729	0.77715	0	0.0237971	0.0134473	0.553747	0.795816	0	0	0
243.196	10.2049	neg	54.7	46.3	JOSXCARTDOQGLV-UHFFFAOYSA-N	omega-hydroxy myristic acid	0	0.494598	-0.0428464	0.0075189	0.0258853	0	0.600329	-0.0377673	0.0431706	0.281436	0	0.072477	-0.0203661	0.262348	0.503655	0	0.0250911	-0.00507913	0.682652	0.833989	0	0.230312	-0.0224803	0.258441	0.554527	0	0.216203	-0.0174012	0.559959	0.800987	0	0	0
212.002	4.25165	neg	54.7	83.4	BXFFHSIDQOFMLE-UHFFFAOYSA-N	Indoxyl sulfate	0	0.504676	0.106715	0.81968	0.888712	0	0.547472	0.121568	0.829925	0.932829	0	2.39432	1.14302	0.00272851	0.0345461	1	0.0686632	-0.014853	0.542999	0.748088	0	2.73669	-1.0363	0.000679773	0.0162721	1	2.52783	-1.02145	0.00248189	0.043558	1	1	0
246.17	4.09062	pos	54.7	67.9	IGQBPDJNUXPEMT-UHFFFAOYSA-N	Isovalerylcarnitine	1	1.63011	0.586894	0.000129795	0.00129964	1	1.22554	0.303739	0.408185	0.687942	0	2.69388	1.2764	0.000746355	0.0158808	1	1.49677	0.283155	0.0107474	0.0791587	1	1.91259	-0.689501	0.0998812	0.335566	0	2.06667	-0.972656	0.0124842	0.105668	1	1	1
132.029	0.79725	neg	54.6	83.6	CKLJMWTZIZZHCS-REOHCLBHSA-N	L-Aspartic acid	1	0.384961	-0.446246	0.181426	0.300157	0	2.51582	-0.699391	0.045067	0.283874	0	1.21323	0.666605	0.551404	0.744979	0	0.495727	0.253145	0.371943	0.609429	0	2.29369	-1.11285	0.181242	0.463205	0	2.37621	-1.366	0.0425854	0.231349	0	0	0
192.066	4.1269	pos	54.6	80.3	DUUGKQCEGZLZNO-UHFFFAOYSA-N	5-Hydroxyindoleacetic acid	0	0.733162	0.402622	0.0285666	0.0711591	0	1.86954	-0.569312	0.509021	0.753094	0	1.58357	0.933656	0.0441742	0.189036	1	1.92812	0.971934	0.234839	0.489251	0	1.1767	-0.531034	0.35545	0.652275	0	2.39034	-1.50297	0.0773744	0.319508	0	1	0
327.078	10.6098	pos	54.6	76.7	XZZNDPSIHUTMOC-UHFFFAOYSA-N	TRIPHENYL PHOSPHATE	0	0.9464	-0.0914891	6.43396e-05	0.000758217	0	0.752528	-0.0549506	0.0112257	0.181029	0	0.585354	-0.102398	0.000358441	0.010361	0	0.440356	-0.0365384	0.187409	0.430451	0	0.0237046	0.0109087	0.387013	0.67299	0	0.257345	0.0474472	0.0771927	0.319508	0	0	0
187.133	8.69422	neg	54.6	62.1	DWUPJMHAPOQKGJ-UHFFFAOYSA-N	1-Nonen-3-ol	1	0.163036	-0.0309997	0.705997	0.810177	0	0.184513	-0.0305972	0.687363	0.856827	0	0.772822	0.187254	0.036892	0.167215	0	0.228333	-0.000402559	0.992044	0.996527	0	0.797073	-0.218254	0.0114427	0.0949906	0	1.01202	-0.217851	0.0153449	0.120556	1	1	1
346.332	10.2411	pos	54.5	78	JLDIWYKSFMPIDW-UHFFFAOYSA-N	20-hydroxy-eicosanoic acid	0	0.598064	0.0610332	0.715011	0.816851	0	0.937209	0.112395	0.907621	0.965749	0	0.0725581	-0.089929	0.570399	0.750731	0	0.261552	-0.0513619	0.625109	0.798722	0	0.609803	0.150962	0.472878	0.730291	0	0.479849	0.202324	0.718216	0.88095	0	0	0
247.17	10.8315	neg	54.4	0	JRLLKNNCOWNIBL-UHFFFAOYSA-N	Furanofukinin	0	0.345967	0.0246922	0.456641	0.59895	0	0.077924	-0.00723072	0.927214	0.970945	0	0.427706	0.0726294	0.28284	0.524589	0	0.206498	0.0319229	0.751163	0.871145	0	0.213387	-0.0479372	0.382985	0.669023	0	0.402337	-0.0798601	0.359672	0.661486	0	0	0
311.185	9.28678	pos	54.4	75.9	SJFIYVCSGNWVPJ-GKKOWQTJSA-N	Botrydial	0	0.687718	-0.0763255	0.00690928	0.0241667	0	0.190195	-0.00406519	0.974395	0.988592	0	0.153531	-0.0350261	0.406486	0.636745	0	0.754219	-0.0722603	0.00946782	0.0732561	0	0.0672195	-0.0412993	0.363234	0.65622	0	0.133874	0.0309609	0.442516	0.72429	0	0	0
299.258	11.3741	pos	54.2	52.9	MHBZYZVYSHCDLI-NTCAYCPXSA-N	11-HOME(9)	0	0.971235	-0.079959	8.04535e-09	1.23255e-06	0	0.574769	-0.0293222	0.0680703	0.330012	0	0.159372	-0.0248978	0.125138	0.3489	0	0.679252	-0.0506368	1.22177e-05	0.000748702	0	0.465509	-0.0550612	0.00319298	0.0432889	0	0.0866474	-0.00442434	0.84594	0.95061	0	0	0
517.099	6.58043	neg	54.2	76	HAEMQOGVHIZSOW-ASDZUOGYSA-N	Apigenin 5-(6''-malonylglucoside)	0	0.733894	-0.0796362	0.000194556	0.00179554	0	0.821751	-0.0688749	0.00717378	0.150551	0	0.119065	-0.0264296	0.380492	0.612948	0	0.202331	-0.0107612	0.43786	0.66154	0	0.408669	-0.0532066	0.0673274	0.270015	0	0.334801	-0.0424454	0.21504	0.541845	0	0	0
339.251	10.9537	pos	54.1	0	CJKWEXKSSFUTCE-UHFFFAOYSA-N	9,12-dihydroxy stearic acid	0	0.527861	-0.0543073	0.106122	0.19779	0	0.418	-0.0445257	0.170606	0.484017	0	0.0430248	-0.024693	0.796454	0.893242	0	0.163361	-0.00978165	0.868524	0.944343	0	0.119936	-0.0296144	0.486605	0.735912	0	0.175204	-0.0198327	0.529241	0.775141	0	0	0
173.008	1.07165	neg	54.1	76.6	QPPOKIPSRPKDEM-UHFFFAOYSA-N	dehydroascorbate (bicyclic form)	0	0.193613	-0.0283591	0.835398	0.898757	0	0.170935	0.00252411	0.680111	0.854388	0	1.42442	0.47174	0.00851409	0.0677118	1	0.453974	-0.0308832	0.396655	0.630369	0	1.98221	-0.500099	0.00433339	0.0535384	1	1.57432	-0.469216	0.0187676	0.138231	1	1	0
315.253	11.647	pos	54.1	0	HTIQDCPWTUODDW-VMEIHUARSA-N	10S-HpOME	0	0.200689	-0.0400426	0.829102	0.895758	0	0.249631	-0.0339192	0.911536	0.965749	0	0.68351	0.264922	0.169408	0.399897	0	0.153859	-0.00612341	0.918984	0.96895	0	0.699731	-0.304964	0.0911041	0.319385	0	0.972895	-0.298841	0.10541	0.371237	0	0	0
335.219	9.46043	pos	54.1	0	NYDHMIHPIKWYLF-UTLPMFLDSA-N	9,14-DiHODE	0	0.923898	-0.0813663	2.42345e-06	5.38075e-05	0	0.631693	-0.0363943	0.0303682	0.25423	0	0.150858	-0.0307463	0.43904	0.669263	0	0.546424	-0.044972	0.00803667	0.0654903	0	0.404547	-0.05062	0.0146655	0.111225	0	0.124229	-0.00564794	0.437039	0.721491	0	0	0
186.113	4.60912	neg	54	76.6	GUAHPAJOXVYFON-UHFFFAOYSA-N	7-oxo-8-amino-nonanoic acid	0	0.654336	-0.253312	0.0213489	0.0570794	0	1.65153	-0.304889	0.00499779	0.125518	1	1.16094	0.565751	0.00805557	0.0663502	1	0.469525	0.0515766	0.488907	0.711982	0	1.5407	-0.819063	0.000228944	0.00835099	1	2.18774	-0.87064	8.74437e-05	0.00669819	1	1	0
144.063	0.725767	pos	54	76.8	LENZDBCJOHFCAS-UHFFFAOYSA-N	Tromethamine	0	2.58365	0.877106	0.000370062	0.00292234	1	2.72676	0.670819	0.0110684	0.181029	1	1.29155	-0.662379	0.0108792	0.0782483	1	0.718185	0.206288	0.295078	0.54995	0	2.93056	1.53949	9.49769e-06	0.00121254	1	2.91531	1.3332	8.41445e-05	0.00669819	1	1	0
211.069	0.813333	pos	54	75.1	KSMRODHGGIIXDV-YFKPBYRVSA-N	N-Acetylglutamine	0	1.93127	0.370378	5.42202e-05	0.000680863	1	1.00986	0.111995	0.255046	0.559786	0	1.17545	-0.288693	0.428026	0.659694	0	1.47766	0.258382	0.00602798	0.0563119	1	2.29791	0.65907	7.82271e-05	0.00417408	1	1.45216	0.400688	0.0590939	0.277705	0	1	0
273.185	11.2349	pos	54	0	GRMCZPDVOZMAGO-VNKDHWASSA-N	(13E,15E)-octadeca-13,15-dien-9,11-diynoic acid	0	0.510982	-0.0677829	0.0487333	0.107269	0	0.446282	-0.02984	0.430937	0.701589	0	0.0519527	-0.0381862	0.753357	0.871709	0	0.313981	-0.0379429	0.176954	0.417068	0	0.267465	-0.0295967	0.336676	0.640729	0	0.0106445	0.0083462	0.760115	0.90341	0	0	0
295.066	0.790633	pos	53.9	76.7	KITHDEVLYXWSPB-ZBGLXGBJSA-O	Pyridine N-oxide glucuronide	0	0.924547	-0.310735	0.365055	0.508885	0	2.35286	-0.478976	0.0127329	0.187437	1	3.1429	-1.97941	0.00115275	0.0210239	1	0.19811	0.168241	0.104072	0.313861	0	2.44724	1.66867	0.00696359	0.0715988	1	2.7868	1.50043	0.0912526	0.338496	0	1	0
760.584	11.2005	pos	53.9	77.5	AEPVLLKGEBHLEJ-CRZTYIBISA-N	PC(16:0/18:1)	0	0.100618	-0.023151	0.256062	0.390724	0	0.282093	-0.0408246	0.21795	0.521718	0	0.495429	-0.168906	0.210506	0.442989	0	0.120311	0.0176736	0.947526	0.9775	0	0.389489	0.145755	0.583365	0.808792	0	0.179076	0.128081	0.637017	0.849356	0	0	0
439.318	14.0764	pos	53.9	0	VJABJEQGFJMMDO-SVXMJBLUSA-N	(25S)-dafachronic acid	0	0.117558	-0.00232704	0.592934	0.722653	0	0.898267	-0.0828071	0.0630121	0.314445	0	0.296155	0.0662237	0.570399	0.750731	0	0.743344	0.0804801	0.0845031	0.274859	0	0.273911	-0.0685507	0.284086	0.58576	0	0.718122	-0.149031	0.0466714	0.239132	0	0	0
257.113	1.4444	pos	53.7	68.1	MAKBMGXNXXXBFE-TURQNECASA-N	1-(beta-D-Ribofuranosyl)-1,4-dihydronicotinamide	1	0.799988	0.266133	0.455421	0.59895	0	0.440203	0.0988387	0.761373	0.898631	0	0.863462	0.457343	0.331655	0.568339	0	0.0576248	0.167294	0.665175	0.826478	0	0.84693	-0.19121	0.645422	0.848016	0	0.662339	-0.358504	0.481941	0.755506	0	0	0
367.15	2.02178	pos	53.7	77	CPXSBHKDEPPWIX-RAYCSJGISA-N	Tryptophan 2-C-mannoside	0	0.437661	0.07084	0.579058	0.709693	0	0.223077	-0.0147399	0.982272	0.991985	0	0.594943	-0.179382	0.313308	0.556185	0	0.222232	0.0855798	0.519456	0.731441	0	0.444604	0.250222	0.130302	0.387617	0	0.697432	0.164643	0.335923	0.644905	0	0	0
447.311	9.30458	pos	53.7	51.5	FLDVFDQHJBXYFP-PBVSVCIJSA-N	Convallagenin B	0	1.30707	0.4559	0.030112	0.0741665	1	3.01067	0.596319	0.0171946	0.202839	0	3.04984	1.69285	5.39296e-05	0.00437008	1	0.10098	-0.140418	0.688516	0.835822	0	2.66085	-1.23695	0.00351074	0.0455801	1	2.24926	-1.09654	0.0138495	0.113462	1	1	0
130.05	1.11863	neg	53.6	67.9	LJLLAWRMBZNPMO-UHFFFAOYSA-N	N-Acetyl-beta-alanine	0	0.800702	0.186483	0.00453456	0.0177671	0	0.630259	0.128118	0.178442	0.484749	0	0.879477	0.220268	0.262348	0.503655	0	0.245262	0.0583648	0.659389	0.82464	0	0.290019	-0.033785	0.45048	0.712949	0	0.233857	-0.0921498	0.882312	0.960698	0	0	0
330.337	10.1993	pos	53.6	71.3	KWVPFECTOKLOBL-UHFFFAOYSA-N	Emulphor	0	0.888463	0.116429	0.000472275	0.00327387	0	1.22642	0.139897	0.0644245	0.319412	0	0.7722	0.147068	0.0141765	0.0928135	0	0.0129008	-0.023468	0.227587	0.478934	0	0.00404137	-0.030639	0.880036	0.95754	0	0.106858	-0.00717105	0.374416	0.676421	0	0	0
163.06	0.768067	pos	53.5	0	AVVWPBAENSWJCB-UHFFFAOYSA-N	alpha-D-Galactofuranose	0	1.4684	0.325402	0.004149	0.0166394	1	1.16946	0.205459	0.13269	0.432512	0	1.43421	-0.667764	0.107704	0.328691	0	0.258339	0.119943	0.134191	0.355677	0	2.46794	0.993166	0.000331918	0.0110543	1	2.19835	0.873223	0.00670889	0.0718743	1	1	0
181.05	3.75227	neg	53.5	74.5	JVGVDSSUAVXRDY-UHFFFAOYSA-N	Hydroxyphenyllactic acid	0	0.901324	0.310811	0.00364969	0.015071	0	0.359309	0.0983679	0.341838	0.632484	0	2.47848	1.06152	0.00226525	0.0309855	1	1.07308	0.212443	0.169403	0.411696	0	2.03242	-0.75071	0.156423	0.434919	0	2.34716	-0.963152	0.0121621	0.104091	1	1	0
256.192	10.126	neg	53.4	0	JWGGSJFIGIGFSQ-UHFFFAOYSA-N	N-lauroyl glycine	0	0.548842	0.117913	0.0413995	0.0956623	0	0.561557	-0.0980925	0.545253	0.776327	0	0.292577	0.0407376	0.331655	0.568339	0	1.4577	0.216005	0.00161542	0.0235697	1	0.426801	0.0771751	0.759965	0.899047	0	0.566972	-0.13883	0.0325729	0.194928	0	1	0
444.309	10.9778	pos	53.4	0	LUXUAZKGQZPOBZ-UHFFFAOYSA-N	[(3S,4S,5S,6R)-3,4,5-Trihydroxy-6-(hydroxymethyl)oxan-2-yl] octadec-9-enoate	0	0.405458	-0.0660608	0.0984976	0.187451	0	0.0439118	0.0190334	0.327004	0.621551	0	0.334162	-0.0738221	0.278657	0.521248	0	0.457328	-0.0850942	0.0233533	0.126421	0	0.194396	0.00776131	0.967701	0.989665	0	0.421052	0.0928555	0.156887	0.45694	0	0	0
277.178	9.31533	pos	53.4	0	XZTOEFLTNWTMHZ-SSCKCOOKSA-N	Petroraspailyne B1	0	0.529096	-0.0507278	0.0139283	0.041273	0	0.33639	-0.0161232	0.466409	0.724683	0	0.0832489	0.00827039	0.746244	0.86741	0	0.479368	-0.0346047	0.0490164	0.198659	0	0.401546	-0.0589982	0.0489115	0.223013	0	0.191109	-0.0243936	0.35484	0.659727	0	0	0
585.271	7.31452	pos	53.4	71.9	BYVDUQYJIIPFIB-UHFFFAOYSA-N	Lumirubin	0	0.867073	0.5322	0.433498	0.580017	0	1.26845	0.154083	0.627948	0.825765	0	3.27489	3.1374	0.00248529	0.0325652	1	1.53101	0.378116	0.840008	0.929554	0	3.20476	-2.6052	0.00738721	0.0739686	1	3.49169	-2.98332	0.00560974	0.0656039	1	1	0
187.058	0.768067	pos	53.2	48.3	VRYALKFFQXWPIH-PBXRRBTRSA-N	2-Deoxyglucose	0	0.191901	0.0147111	0.782262	0.864665	0	0.671802	-0.148408	0.349415	0.638025	0	0.701664	-0.185183	0.406486	0.636745	0	0.508925	0.163119	0.256459	0.514261	0	0.490662	0.199895	0.280789	0.582096	0	0.277656	0.0367756	0.774246	0.910319	0	0	0
315.195	10.4956	pos	53.2	0	KWTFJBXQTYIPIU-YMVUBCEOSA-N	12-Keto-9Z,13Z,15Z-octadecatrienoic acid	0	0.845354	-0.145499	0.0426213	0.0976021	0	0.891833	-0.0733367	0.341838	0.632484	0	0.497832	-0.146918	0.0978239	0.312873	0	0.423893	-0.0721621	0.295078	0.54995	0	0.113081	0.00141911	0.743204	0.897272	0	0.408729	0.0735812	0.304412	0.628516	0	0	0
345.264	11.3503	pos	53.2	71.4	ZQBULZYTDGUSSK-KRWDZBQOSA-N	DG(8:0/8:0/0:0)	0	0.00280361	0.0145519	0.844861	0.902599	0	0.263033	-0.0526804	0.911536	0.965749	0	0.347848	0.1201	0.570399	0.750731	0	0.412743	0.0672323	0.567061	0.764061	0	0.224891	-0.105548	0.624431	0.834027	0	0.533855	-0.172781	0.493546	0.75687	0	0	0
193.05	4.89335	pos	53.2	0	RPSSCYORFZCANO-UHFFFAOYSA-N	2,10-dihydroxy-4,6,8-decatriynoic acid	0	0.0245025	-0.00771287	0.444532	0.590141	0	0.0972348	0.000613383	0.466409	0.724683	0	0.483019	-0.0985764	0.0835352	0.285024	0	0.0848122	-0.00832625	0.893701	0.958117	0	0.570933	0.0908635	0.134084	0.39352	0	0.528318	0.0991898	0.182746	0.486898	0	0	0
147.113	0.655833	pos	53.1	69.4	JWYOAMOZLZXDER-UHFFFAOYSA-N	(1r,2s)-2-Aminocyclopentanecarboxylic acid	0	0.425309	0.120287	0.0177715	0.0495016	0	0.150643	0.0561758	0.126446	0.422958	0	1.37575	0.523965	0.139599	0.361261	0	0.423205	0.0641111	0.394437	0.627495	0	1.40531	-0.403678	0.932528	0.975176	0	1.44334	-0.467789	0.704429	0.878815	0	0	0
161.045	1.41733	neg	53.1	69.4	YVOMYDHIQVMMTA-UHFFFAOYSA-N	3-Hydroxyadipic acid	1	0.747126	0.108567	0.0320003	0.0773257	0	0.0897888	-0.00137614	0.750112	0.893601	0	0.200222	-0.0639538	0.085223	0.288216	0	0.848391	0.109943	0.0295654	0.14802	0	0.744462	0.172521	0.00623763	0.0677734	0	0.418681	0.0625777	0.165179	0.466889	0	0	0
275.165	10.3103	neg	53.1	67.4	SQHFYPMZLFCNGF-ARJAWSKDSA-N	13Z,15-Hexadecadiene-2,4-diyne-1-ol	0	0.246231	-0.0250673	0.148061	0.258937	0	0.130575	-0.0145193	0.294042	0.601431	0	0.317463	0.0361154	0.262348	0.503655	0	0.167515	-0.010548	0.575193	0.770276	0	0.476726	-0.0611827	0.0403307	0.200606	0	0.44515	-0.0506347	0.0852599	0.328186	0	0	0
335.198	10.1626	pos	53	0	AFDSETGKYZMEEA-SVCKQPKZSA-N	2R-hydroxy-linoleic acid	0	0.148121	-0.0221313	0.259455	0.394722	0	0.444676	0.0421472	0.860849	0.946748	0	0.0856207	0.0256533	0.782012	0.891401	0	0.613555	-0.0642784	0.271811	0.524452	0	0.397509	-0.0477846	0.500545	0.748862	0	0.0981656	0.0164938	0.867729	0.956151	0	0	0
393.298	12.173	pos	53	72.5	JQRRCYHOIQUQPT-UHFFFAOYSA-N	Methyl-[12]-gingerol	0	0.0529177	0.00256615	0.00520634	0.0194539	0	0.0743102	0.0368525	0.460386	0.722656	0	0.359718	0.0986435	0.583208	0.759111	0	0.211657	-0.0342863	0.0175346	0.106178	0	0.488777	-0.0960773	0.367133	0.659375	0	0.355146	-0.061791	0.767171	0.904081	0	0	0
300.29	10.7815	pos	53	74.2	WWUZIQQURGPMPG-DNWQSSKHSA-N	L-threo-Sphingosine C-18	0	0.9329	-0.0859831	2.33369e-05	0.000322091	0	0.592539	-0.0372306	0.0556939	0.299379	0	0.425549	-0.071393	0.0124313	0.0857872	0	0.571318	-0.0487524	0.0100316	0.0753351	0	0.084476	-0.0145901	0.553416	0.787218	0	0.224346	0.0341623	0.179725	0.486898	0	0	0
353.266	11.3741	pos	53	1.21	ITYNPYUDZAXHPL-UHFFFAOYSA-N	MG(0:0/i-16:0/0:0)	1	0.67656	-0.0602179	0.000191467	0.00177774	0	0.314152	-0.0181317	0.380774	0.66592	0	0.0334804	-0.00123586	0.655937	0.809094	0	0.488673	-0.0420862	0.00471288	0.0491165	0	0.44255	-0.0589821	0.0403307	0.200606	0	0.210131	-0.0168958	0.860454	0.95178	0	0	0
357.062	6.6252	neg	53	68	AFLGTFMAMFQGGU-GHXNOFRVSA-N	Galiposin	0	0.0850968	-0.0108915	0.962993	0.975731	0	1.01521	-0.0784301	0.00338283	0.112031	1	0.216661	0.0153856	0.345861	0.579714	0	0.806825	0.0675386	0.000240994	0.00635606	0	0.213388	-0.0262771	0.147994	0.416778	0	0.729071	-0.0938157	0.000367786	0.0148276	0	1	0
129.066	1.4444	pos	52.9	52.4	NBAKTGXDIBVZOO-VKHMYHEASA-N	Dihydrothymine	1	0.800842	0.136654	0.0154016	0.0448578	0	0.76288	0.044857	0.701954	0.865856	0	1.32102	0.30395	7.70184e-05	0.00437008	1	0.784437	0.0917973	0.0717153	0.245789	0	0.774801	-0.167296	0.0396182	0.199655	0	1.09995	-0.259093	0.000684688	0.0197914	1	1	1
228.196	13.0654	pos	52.9	68.6	IRTOCVRQBHTLDD-UHFFFAOYSA-N	9-tridecynoic acid	0	0.239561	-0.0238251	0.496609	0.634533	0	0.0196144	0.000844778	0.907621	0.965749	0	0.0442435	-0.00388045	0.988775	0.992662	0	0.269338	-0.0246699	0.537721	0.748088	0	0.0581447	-0.0199447	0.583365	0.808792	0	0.0184283	0.00472523	0.90426	0.964712	0	0	0
391.284	14.5668	pos	52.9	77.7	IXDZSQUQSCLSSD-MDZDMXLPSA-N	D8'-Merulinic acid A	0	0.219978	0.034166	0.400224	0.547939	0	0.780435	-0.0777273	0.0514164	0.29402	0	0.251894	-0.0453366	0.327004	0.56735	0	0.943721	0.111893	0.00272162	0.0338986	0	0.486129	0.0795027	0.0998812	0.335566	0	0.0913439	-0.0323907	0.529241	0.775141	0	0	0
382.1	3.014	neg	52.8	65.6	VKGZCEJTCKHMRL-VWJPMABRSA-N	Succinyladenosine	1	0.0653853	-0.00109001	0.908455	0.942412	0	0.890832	-0.12345	0.503444	0.750269	0	1.12379	-0.410057	0.109772	0.330394	0	0.263045	0.12236	0.511728	0.727917	0	0.818801	0.408967	0.10932	0.351845	0	0.852259	0.286607	0.300076	0.625464	0	0	0
512.416	11.8658	pos	52.7	70.2	DWHIUNMOTRUVPG-UHFFFAOYSA-N	Heptaethylene glycol monododecyl ether	0	0.311384	-0.0419846	0.0571282	0.121219	0	0.915616	-0.0932505	0.0360712	0.266962	0	0.422975	-0.0973405	0.0344218	0.161761	0	0.579073	0.0512659	0.688516	0.835822	0	0.37517	0.0553559	0.568296	0.799476	0	0.049557	0.00409	0.610834	0.836155	0	0	0
185.045	4.73765	pos	52.7	66.6	OMFWHSRZHVVVAL-UHFFFAOYSA-N	Succinylacetoacetate	0	0.0639122	-0.0340502	0.835397	0.898757	0	2.67577	-0.854421	0.0325063	0.259373	0	0.612995	-0.227633	0.78922	0.89166	0	1.68119	0.82037	0.0283895	0.144015	1	0.172061	0.193582	0.656018	0.853167	0	0.789909	-0.626788	0.0886438	0.334595	0	1	0
104.071	0.768067	pos	52.6	53.4	GDFAOVXKHJXLEI-VKHMYHEASA-N	N-Methylalanine	0	0.520647	0.12363	0.0426213	0.0976021	0	0.388739	0.0577074	0.472474	0.727468	0	1.17538	0.343801	0.0285146	0.144173	1	0.700253	0.0659227	0.144871	0.371142	0	0.50101	-0.220171	0.340391	0.641426	0	0.991107	-0.286094	0.0616244	0.285222	0	1	0
357.062	7.15955	neg	52.6	68	FUCWJKJZOHOLEO-UHFFFAOYSA-N	PSOROMIC ACID	0	0.497175	-0.0600489	0.0304199	0.0745652	0	0.595802	-0.0525966	0.143173	0.447634	0	0.104245	-0.000239004	0.818247	0.906403	0	0.0217018	-0.00745231	0.511728	0.727917	0	0.54336	-0.0598099	0.0417884	0.207184	0	0.458273	-0.0523576	0.13877	0.435646	0	0	0
293.176	9.73767	neg	52.6	0	WWHSTYPFQBWANZ-UHFFFAOYSA-N	4-[3]-ladderane-butanoic acid	0	0.220896	-0.0355841	0.481406	0.622375	0	0.277159	0.00403705	0.974395	0.988592	0	0.540044	0.112677	0.360449	0.59123	0	0.425529	-0.0396212	0.401115	0.630911	0	0.482014	-0.148261	0.132183	0.390934	0	0.411714	-0.10864	0.36946	0.673024	0	0	0
350.305	13.2403	pos	52.5	0	NTXLLHGDPUQRMW-CXIJYGAVSA-N	4Z,9E,15E,19Z-docosatetraenoic acid	0	0.36624	-0.0562765	0.113286	0.20885	0	0.287057	0.0323924	0.568458	0.792428	0	0.0958208	0.00640157	0.847522	0.9176	0	0.705455	-0.088669	0.0203702	0.116444	0	0.352455	-0.0626781	0.154282	0.429747	0	0.00634968	0.0259909	0.637017	0.849356	0	0	0
362.303	13.2403	pos	52.5	0	JHYURXORMRRZBX-VQHVLOKHSA-N	17-phenyl-13E-heptadecenoic acid	0	0.0271091	0.00255619	0.882924	0.925198	0	0.191282	0.0244214	0.672888	0.849847	0	0.513319	0.0805013	0.0724643	0.259989	0	0.101254	-0.0218652	0.481424	0.706457	0	0.424219	-0.0779451	0.0403307	0.200606	0	0.426087	-0.0560798	0.173796	0.477162	0	0	0
183.086	0.746917	pos	52.4	66.6	FBPFZTCFMRRESA-JGWLITMVSA-N	Sorbitol	0	1.7649	0.962822	0.00999182	0.032024	1	0.572155	0.203	0.516126	0.759562	0	1.32357	0.746052	0.345861	0.579714	0	3.11996	0.759823	0.0472108	0.194427	1	0.528203	0.216771	0.47743	0.733623	0	1.19969	-0.543052	0.739069	0.891538	0	1	0
148.043	1.03518	pos	52.4	3.23	QEFRNWWLZKMPFJ-UHFFFAOYSA-N	D-Methionine (S)-S-oxide	1	1.10406	0.294246	0.00453456	0.0177671	1	0.81708	0.12714	0.2198	0.524508	0	0.950792	0.367854	0.036892	0.167215	0	0.993335	0.167106	0.128082	0.346682	0	0.222923	-0.0736076	0.726564	0.891904	0	0.70021	-0.240714	0.192032	0.501181	0	1	1
545.311	12.5039	pos	52.4	68.2	DQJKVVGTJNBSOS-FNWZZRCQSA-N	Austrobuxusin F	0	0.83123	-0.165273	0.337949	0.479387	0	0.532407	0.043342	0.787842	0.906818	0	0.00805024	0.00976093	0.958857	0.972827	0	1.40428	-0.208615	0.17441	0.414257	0	0.458945	-0.175034	0.548499	0.784594	0	0.184848	0.0335811	0.529241	0.775141	0	0	0
159.102	5.935	neg	52.4	36.9	NDPLAKGOSZHTPH-ZETCQYMHSA-N	3-Hydroxyoctanoic acid	1	0.157175	0.0127869	0.782262	0.864665	0	0.184907	-0.0243396	0.71297	0.870334	0	0.5516	0.099417	0.278657	0.521248	0	0.436655	0.0371265	0.50406	0.725089	0	0.346421	-0.0866301	0.411718	0.688861	0	0.649207	-0.123757	0.198413	0.511732	0	0	0
156.102	4.05295	pos	52.3	0	YCCILVSKPBXVIP-UHFFFAOYSA-N	Tyrosol	0	0.470003	-0.0960093	0.178448	0.295868	0	0.372272	-0.0619031	0.109081	0.400749	0	0.576074	-0.110823	0.18756	0.413442	0	0.30125	-0.0341062	0.757224	0.875522	0	0.125711	0.0148135	0.833808	0.942726	0	0.225952	0.0489197	0.926282	0.975972	0	0	0
136.076	0.813333	pos	52.3	54.6	QHGUCRYDKWKLMG-QMMMGPOBSA-N	p-Octopamine	1	0.0833008	0.0674186	0.108766	0.20173	0	0.356543	-0.0329	0.919371	0.96736	0	1.21414	0.421327	0.278657	0.521248	0	0.689604	0.100319	0.111047	0.323429	0	1.21247	-0.353908	0.765577	0.902203	0	1.438	-0.454227	0.287316	0.618213	0	0	0
284.17	14.5087	pos	52.3	74.5	CZVQSYNVUHAILZ-UWVGGRQHSA-N	Histidyllysine	0	0.838096	-0.0633652	1.10576e-06	3.03329e-05	0	0.300207	-0.0187731	0.161548	0.468733	0	0.0962532	-0.0173503	0.172338	0.402473	0	0.685406	-0.0445921	0.000581073	0.0120298	0	0.458983	-0.0460149	0.0330621	0.181545	0	0.0388184	-0.00142281	0.788453	0.916472	0	0	0
213.113	6.06137	neg	52.3	57	ILDAKDTXKZPGJC-UHFFFAOYSA-N	6-Hydroxy-2,6-dimethyl-2,7-octadien-4-one	1	0.519589	-0.0569941	0.0944544	0.181334	0	0.373208	-0.0406478	0.287279	0.59555	0	0.743551	0.116538	0.155315	0.379494	0	0.0821249	-0.0163463	0.501517	0.722789	0	0.953577	-0.173532	0.00570155	0.0628401	0	0.889843	-0.157185	0.021756	0.150136	0	0	0
180.066	1.15512	neg	52.2	75.9	OUYCCCASQSFEME-QMMMGPOBSA-N	L-Tyrosine	0	0.720373	0.211667	0.00163813	0.00847845	0	0.220752	0.0579918	0.189857	0.497197	0	1.02771	0.415116	0.132215	0.352882	0	1.07743	0.153676	0.0547842	0.209823	0	0.719454	-0.203448	0.710052	0.88583	0	1.08497	-0.357124	0.266874	0.595992	0	0	0
356.352	10.8982	pos	52.2	66.8	ATNNLHXCRAAGJS-QZQOTICOSA-N	Docosenic acid	0	0.982408	-0.0991915	0.000165666	0.0015764	0	0.339734	-0.0233135	0.630202	0.825894	0	0.18109	-0.0403611	0.254445	0.497206	0	0.763658	-0.075878	0.000911047	0.0168159	0	0.364837	-0.0588304	0.0684368	0.270918	0	0.071356	0.0170476	0.499405	0.761282	0	0	0
201.112	4.85193	pos	52.2	7.65	LPIOYESQKJFWPQ-UHFFFAOYSA-N	2-Hydroxydecanedioic acid	1	0.0416058	-0.0096866	0.860682	0.909982	0	0.724763	-0.0868672	0.433832	0.701827	0	0.514261	0.149541	0.224497	0.457963	0	0.571825	0.0771806	0.331418	0.578283	0	0.438855	-0.159228	0.249252	0.543177	0	0.975629	-0.236409	0.0726586	0.313558	0	0	0
363.217	6.22398	pos	52.1	66.5	JYGXADMDTFJGBT-VWUMJDOOSA-N	Cortisol	0	1.72432	0.816116	0.000152736	0.00148731	1	0.316465	-0.215771	0.0426105	0.280514	0	2.05693	1.23258	0.0017038	0.0261022	1	3.37206	1.03189	0.291309	0.547787	0	0.538278	-0.416462	0.338518	0.641426	0	2.10268	-1.44835	0.0801818	0.32053	0	1	0
333.135	10.8971	neg	52	63.9	DFYHDDCNKMPXMX-UHFFFAOYSA-M	6-isobutyl-4-hydroxy-2-pyrone	0	2.0357	0.485088	0.00425601	0.0168917	1	0.596266	-0.0773889	0.966521	0.985826	0	0.0138334	-0.0311929	0.576786	0.752672	0	2.3628	0.562477	0.0181113	0.107544	1	1.34619	0.516281	0.0194149	0.134587	1	0.00629879	-0.046196	0.610834	0.836155	0	1	0
138.97	0.79725	neg	51.9	68.4	AGGIJOLULBJGTQ-UHFFFAOYSA-N	Sulfoacetic acid	0	1.72043	-0.747806	1.51045e-05	0.000241042	1	4.56995	-1.18885	0.00257127	0.111417	1	3.67573	-1.97576	0.000278247	0.00835832	1	0.482515	0.441044	0.695826	0.841362	0	2.19814	1.22795	0.176653	0.459633	0	1.23071	0.786909	0.161972	0.463249	0	1	0
634.453	11.4465	pos	51.9	64.3	FBWNMEQMRUMQSO-UHFFFAOYSA-N	Nonoxynol-9	0	0.857539	-0.165665	8.29259e-05	0.000936189	0	0.312038	-0.0530446	0.169071	0.48234	0	0.585933	-0.133476	0.127463	0.349327	0	0.716808	-0.11262	0.00648247	0.0580769	0	0.129774	-0.032189	0.297533	0.602142	0	0.406653	0.0804313	0.535316	0.781051	0	0	0
469.111	7.29105	pos	51.9	65.5	UQDIHJADFOWJCW-WQTMGKIFSA-N	Luteolin 7-methyl ether 4'-rhamnoside	0	0.440755	-0.0747816	0.0298067	0.0735329	0	0.269881	-0.0205307	0.56178	0.787418	0	0.357589	-0.0644161	0.155315	0.379494	0	0.350555	-0.0542509	0.116514	0.331784	0	0.287658	-0.0103656	0.816611	0.932922	0	0.24428	0.0438853	0.35484	0.659727	0	0	0
140.107	5.14057	pos	51.9	63.4	GYDJEQRTZSCIOI-LJGSYFOKSA-N	Tranexamic Acid	0	0.780619	0.213465	0.461536	0.60382	0	0.488579	0.0413668	0.810728	0.922761	0	0.500725	-0.140561	0.557725	0.746884	0	0.562173	0.172099	0.273555	0.527153	0	0.723794	0.354026	0.261556	0.558862	0	0.708046	0.181927	0.725144	0.885902	0	0	0
556.442	11.8305	pos	51.8	66.4	YYELLDKEOUKVIQ-UHFFFAOYSA-N	Octaethyleneglycol monododecyl ether	0	0.0694725	0.0218306	0.991952	0.995852	0	0.899109	-0.120289	0.0985925	0.386301	0	0.523322	-0.150387	0.0271822	0.140213	0	1.06901	0.14212	0.0904126	0.285592	0	0.759399	0.172218	0.0620004	0.259521	0	0.076188	0.0300983	0.5053	0.765696	0	0	0
211.169	13.0654	pos	51.7	64.8	NSVPCFNUUARRKL-CSKARUKUSA-N	11-Hydroxy-9-tridecenoic acid	0	0.221109	-0.0216548	0.535708	0.672158	0	0.0958635	0.0100222	0.966521	0.985826	0	0.00128396	-0.0108356	0.711015	0.847026	0	0.339032	-0.031677	0.516874	0.730489	0	0.00185513	-0.0108192	0.944241	0.982062	0	0.0952181	0.0208578	0.704429	0.878815	0	0	0
321.095	5.0342	pos	51.7	0	XWRHBGVVCOSNKO-OPGYGNEESA-N	4-p-Coumaroylquinic acid	0	0.189942	-0.0225657	0.551771	0.687247	0	0.534499	-0.0470173	0.669288	0.848097	0	0.0132243	-0.0173568	0.690164	0.835175	0	0.160622	0.0244516	0.947526	0.9775	0	0.00994429	-0.00520891	0.909149	0.969252	0	0.256899	-0.0296605	0.985236	0.999591	0	0	0
300.29	11.9589	pos	51.6	41.3	PGRBVLPTXLOMNB-UHFFFAOYSA-N	18-Octadecanolide	0	0.277883	0.0549302	0.225357	0.357768	0	0.112759	0.0102541	0.654964	0.840373	0	0.988672	0.217428	0.0060783	0.0564361	0	0.508796	0.044676	0.435508	0.659939	0	0.578903	-0.162498	0.0515017	0.232745	0	0.981264	-0.207174	0.0121621	0.104091	0	0	0
295.19	9.71202	pos	51.6	41.4	BXBVPYSHEOQGHP-UHFFFAOYSA-N	Nordihydrocapsiate	0	0.361624	-0.0626505	0.237949	0.371219	0	0.0113989	-0.0115831	0.841494	0.936895	0	0.0440337	0.0158177	0.508445	0.713967	0	0.502492	-0.0510675	0.160902	0.401468	0	0.356539	-0.0784682	0.16298	0.441922	0	0.0778116	-0.0274007	0.697571	0.878815	0	0	0
274.274	8.30312	pos	51.6	47.3	ZKLREJQHRKUJHD-JKSUJKDBSA-N	C16 Sphinganine	0	0.735701	0.10574	0.0343309	0.0819235	0	0.576602	0.0659562	0.324573	0.619235	0	1.14107	0.269215	0.00111646	0.0206075	1	0.631309	0.0397837	0.280607	0.536022	0	0.769619	-0.163475	0.0355638	0.192522	0	0.945013	-0.203259	0.00859675	0.0833558	0	1	0
227.128	7.93965	neg	51.6	64.9	ADPDWAFVBDMZSV-SOFGYWHQSA-N	9-hydroxy-traumatin	0	0.408218	-0.036808	0.0478175	0.105557	0	0.334257	-0.0277799	0.141829	0.446163	0	0.0258662	-0.00852299	0.589662	0.762331	0	0.122588	-0.00902814	0.613856	0.79094	0	0.195288	-0.028285	0.382985	0.669023	0	0.0551574	-0.0192569	0.517199	0.76778	0	0	0
419.276	10.8056	pos	51.4	0.0878	KHYYDOVNIFQNTL-DXKRBAIRSA-N	MG(20:3-OH/0:0/0:0)	1	0.824811	-0.111356	0.010109	0.0321976	0	0.927761	-0.0962284	0.0392498	0.275363	0	0.361097	-0.0849771	0.178312	0.408332	0	0.0140859	-0.015128	0.580646	0.772178	0	0.166223	-0.0263793	0.573298	0.804712	0	0.159903	-0.0112513	0.985236	0.999591	0	0	0
218.139	1.49238	pos	51.4	59.7	UFAHZIUFPNSHSL-MRVPVSSYSA-N	O-propanoyl-carnitine	1	0.758747	0.250001	0.0469162	0.10447	0	1.03515	0.223829	0.841494	0.936895	0	2.4501	1.08705	0.00573981	0.0546173	1	0.570433	0.0261726	0.162096	0.40379	0	2.17384	-0.837047	0.0570271	0.249616	0	1.9584	-0.863219	0.0178546	0.134085	1	1	1
172.133	11.422	pos	51.4	60.1	UGJMXCAKCUNAIE-UHFFFAOYSA-N	Gabapentin	0	0.31764	0.0591348	0.397968	0.545338	0	1.31978	-0.24771	0.0898562	0.373062	0	0.754267	0.209607	0.444608	0.67198	0	1.53748	0.306845	0.012597	0.0861544	1	0.463968	-0.150472	0.799501	0.925802	0	1.44619	-0.457317	0.0498192	0.249422	0	1	0
114.066	0.725767	pos	51.3	46.4	DDRJAANPRJIHGJ-UHFFFAOYSA-N	Creatinine	1	0.144379	0.0318014	0.685124	0.793356	0	0.312775	0.0561086	0.3916	0.67408	0	1.30222	-0.423821	0.00557702	0.0544203	1	0.44651	-0.0243071	0.673891	0.830158	0	1.49329	0.455622	0.00239051	0.03626	1	1.73566	0.479929	0.00136791	0.0312782	1	1	1
205.035	1.5337	neg	51.3	46.4	YNOXCRMFGMSKIJ-UHFFFAOYSA-N	2-Methylcitric acid	1	0.0885035	-0.00773355	0.988733	0.994576	0	0.220514	0.000900624	0.99803	1	0	1.54858	-0.434811	0.0040423	0.0430056	1	0.549241	-0.00863418	0.950702	0.9775	0	1.35144	0.427078	0.00173281	0.0305133	1	1.55093	0.435712	0.00412749	0.0559585	1	1	1
205.086	11.1839	pos	51.3	66.6	RZJSUWQGFCHNFS-UHFFFAOYSA-N	Monoisobutyl phthalic acid	0	0.650616	-0.0576128	0.011614	0.0359446	0	0.385038	-0.0196755	0.216111	0.52057	0	0.138949	-0.0296496	0.390765	0.623595	0	0.483244	-0.0379373	0.208229	0.455723	0	0.148463	-0.0279632	0.31849	0.623948	0	0.0558101	0.00997412	0.94836	0.982344	0	0	0
430.347	8.77162	pos	51.3	69.1	UREXNLQEIRAOKS-UTPIBJKISA-N	(22S)-25-hydroxy-22-methoxyvitamin D3	0	0.128098	-0.00976769	0.914854	0.945082	0	0.976397	-0.0772873	0.0339375	0.261268	0	0.277772	0.0432752	0.228097	0.461008	0	0.688472	0.0675196	0.0405381	0.181592	0	0.390524	-0.0530429	0.201488	0.48919	0	0.679555	-0.120563	0.0115399	0.102785	0	0	0
156.138	4.77548	pos	51.3	34.5	JSJXIPXCQNHXJA-MRVPVSSYSA-N	3R-aminononanoic acid	0	0.7989	0.310752	0.670357	0.782768	0	0.753356	-0.266115	0.047414	0.288247	0	0.985272	-0.414557	0.142123	0.363512	0	1.6482	0.576867	0.168164	0.411696	0	1.21254	0.725309	0.267859	0.569954	0	0.578598	0.148442	0.875013	0.956151	0	0	0
295.227	9.77608	pos	51.1	48.5	QRHSEDZBZMZPOA-ZJSQCTGTSA-N	alpha-9,10-DiHODE	1	0.696785	-0.0587335	0.00230244	0.0107541	0	0.498464	-0.0271493	0.201801	0.516125	0	0.0499723	-0.00127758	0.988775	0.992662	0	0.360877	-0.0315842	0.0942719	0.294744	0	0.368855	-0.057456	0.0274576	0.166265	0	0.242973	-0.0258717	0.379412	0.68143	0	0	0
253.141	9.98628	pos	51.1	61.8	VDWRKBZMQNPUOB-UHFFFAOYSA-N	Talaromycin A	0	0.927123	-0.100471	0.000418262	0.00302253	0	1.20446	-0.0867929	0.000930168	0.0556418	1	0.413313	-0.0880248	0.0072043	0.0620056	0	0.305016	-0.0136784	0.890547	0.956074	0	0.12796	-0.0124465	0.991189	0.997701	0	0.0755345	0.00123194	0.992618	0.999796	0	1	0
153.041	1.0589	pos	51	61.9	LRFVTYWOQMYALW-UHFFFAOYSA-N	Xanthine	0	1.17183	0.336863	0.000387494	0.00295343	1	0.438646	0.0898717	0.23696	0.546547	0	2.46546	0.871855	0.000132278	0.00506623	1	1.07451	0.246992	0.0563114	0.214067	0	1.71278	-0.534992	0.102953	0.341392	0	2.05297	-0.781984	0.00689846	0.0723866	1	1	0
243.062	1.09575	neg	51	60.9	PTJWIQPHWPFNBW-GBNDHIKLSA-N	Pseudouridine	1	0.412232	-0.147004	0.114208	0.210044	0	1.09464	-0.166375	0.19153	0.499871	0	0.397503	-0.223222	0.0802406	0.278119	0	0.238337	0.0193716	0.998409	0.999061	0	0.210893	0.0762186	0.332986	0.638467	0	0.233252	0.056847	0.34059	0.648179	0	0	0
161.986	2.02508	neg	51	68.1	YGCFIWIQZPHFLU-UHFFFAOYSA-N	Acesulfame	0	0.0544223	-0.0102369	0.813412	0.886938	0	0.281198	0.0179296	0.15428	0.463446	0	0.495354	0.0824547	0.109772	0.330394	0	0.0464818	-0.0281665	0.219995	0.470059	0	0.481856	-0.0926915	0.0684368	0.270918	0	0.309385	-0.0645251	0.405004	0.698723	0	0	0
118.086	0.746917	pos	51	31.5	KWIUHFFTVRNATP-UHFFFAOYSA-O	Betaine	1	0.566175	0.197821	0.0320003	0.0773257	0	0.0936805	-0.00811995	0.669288	0.848097	0	1.89523	0.753976	0.0036963	0.0407391	1	1.30959	0.205941	0.0656496	0.233896	0	1.54785	-0.556154	0.0440584	0.212256	0	2.19691	-0.762096	0.00463678	0.0591963	1	1	1
318.3	9.59705	pos	51	61.7	AERBNCYCJBRYDG-UHFFFAOYSA-N	4-hydroxysphinganine	0	1.25092	0.259628	0.121796	0.220556	0	1.02316	0.173742	0.375431	0.659587	0	0.251242	0.0744364	0.753357	0.871709	0	0.61852	0.0858862	0.542999	0.748088	0	0.850658	0.185191	0.329323	0.63462	0	0.224318	0.0993051	0.753079	0.897834	0	0	0
210.061	1.0589	pos	50.8	58.4	XECPAIJNBXCOBO-MMPJQOAZSA-N	D-Glucaro-1,4-lactone	1	0.104117	0.0305487	0.74229	0.838634	0	0.0910767	-0.00270254	0.95865	0.982376	0	1.22555	0.441307	0.00358709	0.0404075	1	0.0576148	0.0332513	0.625109	0.798722	0	1.61595	-0.410758	0.0026993	0.0401488	1	1.5657	-0.44401	0.00176409	0.0350985	1	1	1
284.295	13.5533	pos	50.8	30.3	HTZLOIBLMXPDGR-UHFFFAOYSA-N	2-Tetradecylcyclobutanone	0	0.84419	0.159635	0.236348	0.369475	0	0.0948689	-0.0245876	0.503444	0.750269	0	0.472655	0.136233	0.360449	0.59123	0	1.10573	0.184223	0.10839	0.31811	0	0.129563	0.0234018	0.828067	0.939702	0	0.477782	-0.160821	0.221965	0.549355	0	0	0
297.243	11.0831	neg	50.8	0	BNZYDQIAPCVNAT-VURMDHGXSA-N	Isoricinoleic Acid	0	0.0707216	0.0107619	0.892485	0.929495	0	0.00258728	0.00469863	0.818394	0.927352	0	0.449821	0.0633941	0.490572	0.700425	0	0.226691	0.00606328	0.988861	0.996013	0	0.300074	-0.0526322	0.593513	0.817681	0	0.351479	-0.0586955	0.597924	0.831234	0	0	0
240.232	12.3995	pos	50.8	0	LGOFSGDSFQNIAT-UHFFFAOYSA-N	Bulnesol	0	0.932037	-0.107555	0.000200876	0.00184276	0	1.03849	-0.0791608	0.0117095	0.181202	1	0.423148	-0.080928	0.0600255	0.231635	0	0.13968	-0.0283943	0.182126	0.423395	0	0.251722	-0.0266271	0.441692	0.706338	0	0.0877182	0.00176722	0.809894	0.928711	0	1	0
287.258	12.579	pos	50.8	58.5	JHRQMZPLCYCFPI-UHFFFAOYSA-N	17-hydroxy-heptadecanoic acid	0	0.299628	-0.0112891	0.841704	0.901742	0	0.251831	0.0255132	0.938992	0.978596	0	0.138652	-0.0588841	0.832856	0.912686	0	0.0591065	-0.0368023	0.925319	0.970287	0	0.299247	0.0475949	0.955967	0.987553	0	0.272156	0.0843972	0.809894	0.928711	0	0	0
242.248	11.8305	pos	50.7	0	NNYHIVNQMWPBFK-UHFFFAOYSA-N	(2R,5S,8R)-2,8-Dimethyl-5-propan-2-ylcyclodecan-1-one	0	0.122196	-0.0170807	0.565335	0.699026	0	0.311352	-0.0258626	0.327004	0.621551	0	0.112689	-0.0332247	0.341083	0.576118	0	0.108188	0.00878187	0.633607	0.803165	0	0.120917	0.016144	0.67744	0.865587	0	0.0390143	0.00736214	0.992618	0.999796	0	0	0
286.31	10.2411	pos	50.7	57.4	ALSTYHKOOCGGFT-KTKRTIGZSA-N	9Z-Octadecen-1-ol	0	0.0343832	0.00584083	0.946923	0.965194	0	0.0685905	-0.0119212	0.469436	0.724976	0	0.221843	0.0271314	0.596149	0.764908	0	0.524952	0.017762	0.478943	0.704166	0	0.0688386	-0.0212906	0.63489	0.839941	0	0.228537	-0.0390526	0.317668	0.638671	0	0	0
804.575	10.9191	neg	50.7	70.4	IWWIBOZEVMXFFD-PVXQIPPMSA-N	PS(17:0/20:0)	0	1.21817	0.27567	0.697023	0.803491	0	1.15078	0.250192	0.970458	0.986557	0	0.087793	-0.0428369	0.490572	0.700425	0	0.239775	0.0254781	0.676807	0.830158	0	0.715633	0.318507	0.325686	0.629988	0	0.68507	0.293029	0.437039	0.721491	0	0	0
576.411	10.9537	pos	50.7	63.8	ACCQJSCHXCOXLT-IWAHUFCCSA-N	3-O-alpha-L-rhamnopyranosyl-3-hydroxy-5Z-tetradecenoyl-3-hydroxydecanoic acid	0	1.83409	-0.558158	0.714951	0.816851	0	0.909282	-0.342896	0.477028	0.730077	0	0.799688	-0.451967	0.274508	0.51793	0	0.623111	-0.215262	0.676639	0.830158	0	0.550705	-0.106191	0.415598	0.688861	0	0.295225	0.109072	0.572389	0.814341	0	0	0
313.239	9.7856	neg	50.7	0	XEBKSQSGNGRGDW-JXMROGBWSA-N	9,10-DiHOME(12)	0	0.390285	-0.06719	0.0587279	0.123587	0	0.868515	-0.0990355	0.0274712	0.237773	0	0.0467204	-0.0286237	0.564045	0.748153	0	0.301028	0.0318454	0.308143	0.556037	0	0.210425	-0.0385664	0.45048	0.712949	0	0.296588	-0.0704118	0.185803	0.490777	0	0	0
311.22	8.79388	pos	50.6	0	NIOKCFABUMZUDL-RMKNXTFCSA-N	(9R,10S,12Z)-9,10-Dihydroxy-8-oxo-12-octadecenoic acid	0	0.435458	-0.063838	0.246066	0.378437	0	0.0197974	-0.0316822	0.466409	0.724683	0	0.0955841	0.0035454	0.921547	0.948797	0	0.190343	-0.0321558	0.766343	0.878113	0	0.416666	-0.0673834	0.249252	0.543177	0	0.13301	-0.0352276	0.499405	0.761282	0	0	0
261.144	3.80663	pos	50.6	46.7	MYFMARDICOWMQP-YUMQZZPRSA-N	gamma-Glutamylleucine	1	1.22349	0.417133	0.000574114	0.00374273	1	0.557461	0.103953	0.3916	0.67408	0	1.59867	0.811127	0.0138111	0.0919937	1	1.59695	0.31318	0.00431791	0.0475075	1	1.01957	-0.393994	0.509955	0.753376	0	1.75383	-0.707174	0.0566504	0.271214	0	1	1
181.071	0.723733	neg	50.5	59.1	FBPFZTCFMRRESA-GUCUJZIJSA-N	Galactitol	0	1.97342	1.04261	0.0175784	0.0492324	1	1.06306	0.38403	0.259192	0.566452	0	1.27092	0.783297	0.355544	0.588222	0	2.66574	0.658581	0.169403	0.411696	0	0.667323	0.259314	0.486605	0.735912	0	0.877693	-0.399267	0.955729	0.983329	0	1	0
121.065	1.34047	pos	50.4	54.9	FXLOVSHXALFLKQ-UHFFFAOYSA-N	4-Methylbenzaldehyde	0	0.652646	-0.0606622	0.000347958	0.00276203	0	0.565397	-0.0370037	0.0416631	0.276311	0	0.170063	-0.0215822	0.417174	0.648843	0	0.363019	-0.0236585	0.0710888	0.244188	0	0.228058	-0.03908	0.150068	0.42107	0	0.125645	-0.0154215	0.643636	0.853723	0	0	0
198.185	13.0654	pos	50.4	56.5	OFAUAWIRDOCHFP-PDBXOOCHSA-N	(3Z,6Z,9Z)-dodecatrienol	0	0.340278	-0.0361667	0.205923	0.332427	0	0.160479	-0.0128987	0.676496	0.852997	0	0.0535853	-0.00547133	0.906666	0.942342	0	0.197128	-0.023268	0.35166	0.590959	0	0.221489	-0.0306954	0.395146	0.681715	0	0.0544787	-0.00742742	0.867729	0.956151	0	0	0
411.358	14.8516	pos	50.4	0	HCOOTBJPHHNRCV-NGHOBUOVSA-N	3-beta-Hydroxy-4-beta-methyl-5-alpha-cholest-7-ene-4-alpha-carbaldehyde	0	0.7942	-0.180257	0.0189691	0.0517093	0	0.93398	-0.109171	0.100623	0.389279	0	0.547251	-0.129544	0.0818744	0.281869	0	0.043324	-0.0710863	0.529854	0.74199	0	0.500223	-0.0507133	0.880036	0.95754	0	0.104019	0.020373	0.697571	0.878815	0	0	0
129.018	0.775433	neg	50.3	53.1	CUOKHACJLGPRHD-BXXZVTAOSA-N	D-Ribonolactone	0	0.791092	-0.128575	0.133909	0.239379	0	0.693539	-0.0647761	0.545253	0.776327	0	0.283002	-0.10833	0.228097	0.461008	0	0.345905	-0.0637993	0.410123	0.639825	0	0.143629	-0.0202452	0.909149	0.969252	0	0.0354012	0.0435541	0.517199	0.76778	0	0	0
223.097	7.36108	pos	50.3	62.1	WMCQWXZMVIETAO-UHFFFAOYSA-N	3-Carboxy-4-methyl-5-propyl-2-furanpropionic acid	0	0.204331	-0.00498749	0.739242	0.836425	0	0.185107	-0.0307899	0.150041	0.458807	0	1.14435	0.398249	0.116164	0.332642	0	0.483818	0.0258024	0.270075	0.523078	0	1.18667	-0.403237	0.0589751	0.255949	0	1.27971	-0.429039	0.00400837	0.0548287	1	1	0
276.018	1.40217	neg	50.2	56.7	FLCQLSRLQIPNLM-UHFFFAOYSA-N	2,5-Dioxopyrrolidin-1-yl 2-(acetylthio)acetate	0	0.561069	0.178212	0.0232392	0.0599367	0	0.105484	0.0492073	0.267624	0.575591	0	1.24828	0.487608	0.224497	0.457963	0	0.757209	0.129005	0.259818	0.517608	0	0.968888	-0.309395	0.851086	0.948491	0	1.22188	-0.4384	0.476195	0.752869	0	0	0
192.077	3.84977	pos	50.1	61.6	OOBICGOWICFMIX-UHFFFAOYSA-N	2',3'-Didehydro-2',3'-dideoxycytidine	0	0.686864	-0.0665534	0.0127246	0.0384499	0	0.656764	-0.0693414	0.0204315	0.214285	0	0.668735	-0.100156	0.825544	0.90988	0	0.275789	0.00278797	0.950702	0.9775	0	0.263446	0.0336022	0.0389164	0.198073	0	0.216958	0.0308143	0.0531432	0.260113	0	0	0
486.379	11.519	pos	50.1	61.3	UWPWCNUBZQKCGV-YJJKLKRJSA-N	Herbasterol	0	1.7185	-0.410549	0.183708	0.302632	0	1.0372	-0.233353	0.525744	0.76855	0	1.09984	-0.376546	0.914103	0.945581	0	0.574688	-0.177196	0.0458862	0.191578	0	0.195027	-0.0340034	0.432991	0.696076	0	0.23327	0.143192	0.617334	0.84217	0	0	0
247.144	4.0153	pos	50.1	54	AOHCBEAZXHZMOR-ZDUSSCGKSA-N	Lenticin	0	0.485064	0.237225	0.418548	0.565445	0	0.954842	0.170596	0.487826	0.738488	0	1.19026	0.611671	0.129823	0.352014	0	0.533115	0.0666286	0.94435	0.9775	0	1.05823	-0.374446	0.411718	0.688861	0	0.772623	-0.441075	0.34059	0.648179	0	0	0
205.122	6.06555	pos	50.1	54.9	JJRYPZMXNLLZFH-URWSZGRFSA-N	(6S)-dehydrovomifoliol	0	1.0395	0.473947	0.81007	0.886681	0	0.324872	-0.175135	0.391288	0.67408	0	1.35214	1.16012	0.105955	0.327265	0	1.31021	0.649081	0.216312	0.467595	0	1.15056	-0.686178	0.122784	0.379104	0	2.24127	-1.33526	0.0496727	0.249422	0	0	0
600.468	11.7971	pos	50	58.9	ONJQDTZCDSESIW-UHFFFAOYSA-N	Polidocanol	0	0.376091	0.0712067	0.621135	0.747509	0	1.29153	-0.200971	0.0331148	0.260163	0	0.667916	-0.210071	0.132215	0.352882	0	1.70213	0.272178	0.00632766	0.0573608	1	1.0438	0.281278	0.0324607	0.180181	1	0.0229292	0.00909967	0.795583	0.920569	0	1	0
402.394	10.7575	pos	50	58.6	OVBKVWSHXDCSTK-UHFFFAOYSA-N	24-hydroxy-tetracosanoic acid	0	0.775559	0.180126	0.203044	0.328473	0	1.72242	0.265837	0.095608	0.383433	0	0.528967	0.112907	0.818247	0.906403	0	0.12255	-0.0857107	0.599916	0.782855	0	0.282064	0.067219	0.578321	0.804712	0	0.611481	0.15293	0.350049	0.656395	0	0	0
126.055	1.18757	pos	49.9	59.4	FZXCPFJMYOQZCA-UHFFFAOYSA-N	6-Oxopiperidine-2-carboxylic acid	0	0.221146	-0.0351383	0.000342629	0.00274821	0	0.526297	0.0741059	0.0852788	0.359909	0	0.504697	0.0741773	0.274516	0.51793	0	0.810202	-0.109244	0.133158	0.355397	0	0.374857	-0.109316	0.00164787	0.0297004	0	0.0687208	-7.13862e-05	0.0365239	0.207239	0	0	0
412.189	12.789	pos	49.9	63.9	FOORCIAZMIWALX-UHFFFAOYSA-N	1-(3,5-Dimethyl-1-phenyl-4-pyrazolyl)-N-[4-(phenylmethyl)-1-piperazinyl]methanimine	0	0.0195562	0.0174086	0.0232392	0.0599367	0	0.329798	0.0767482	0.876394	0.952223	0	0.0357752	-0.0179107	0.137104	0.359662	0	0.408948	-0.0593396	0.0532916	0.205649	0	0.174455	0.0353194	0.967701	0.989665	0	0.494728	0.094659	0.179725	0.486898	0	0	0
257.139	4.6746	neg	49.9	0	KBTQMAFDKPKMEJ-UHFFFAOYSA-N	Daumone	0	0.775598	-0.090284	0.000646585	0.00411024	0	0.684734	-0.0511705	0.0695753	0.332586	0	0.664922	-0.108598	0.0105903	0.0776281	0	0.478129	-0.0391135	0.107515	0.31811	0	0.201027	0.0183136	0.845318	0.945275	0	0.362919	0.0574271	0.229048	0.557776	0	0	0
192.138	7.85085	pos	49.9	55.7	MMOXZBCLCQITDF-UHFFFAOYSA-N	Diethyltoluamide	0	0.254768	-0.0309583	0.236348	0.369475	0	0.37248	-0.0307714	0.145891	0.451524	0	0.261825	0.0243989	0.390765	0.623595	0	0.110744	-0.000186912	0.766343	0.878113	0	0.40963	-0.0553573	0.0707006	0.274211	0	0.40483	-0.0551704	0.0542915	0.264046	0	0	0
311.222	10.2139	pos	49.7	58.2	QFAVOSCGUOCENL-FNIQTPRVSA-N	Plasmodiophorol C	0	1.0226	-0.0859935	7.1147e-08	5.7367e-06	1	0.856438	-0.047551	0.000946716	0.0556418	0	0.226042	-0.0332568	0.129823	0.352014	0	0.532086	-0.0384425	0.010871	0.0796861	0	0.411929	-0.0527368	0.0135119	0.107259	0	0.173846	-0.0142942	0.326713	0.640876	0	1	0
271.227	10.7334	pos	49.7	53.6	OEXPVULGTKWKEH-ZBFHGGJFSA-N	(-)-Malyngolide	0	0.97515	-0.0903952	2.74079e-05	0.000374901	0	0.684727	-0.0468675	0.0327098	0.259645	0	0.507263	-0.0831911	0.0040423	0.0430056	0	0.504878	-0.0435277	0.0336693	0.161697	0	0.179046	-0.00720412	0.903315	0.968425	0	0.244104	0.0363235	0.179725	0.486898	0	0	0
406.253	13.4081	pos	49.7	77.6	UBWXUGDQUBIEIZ-QNTYDACNSA-N	Nandrolone phenpropionate	0	0.942303	-0.254836	0.0952509	0.182408	0	0.715864	-0.0676581	0.720347	0.875156	0	0.507257	-0.197296	0.796454	0.893242	0	0.399336	-0.187178	0.184752	0.426269	0	0.145057	-0.0575403	0.578317	0.804712	0	0.482061	0.129638	0.875015	0.956151	0	0	0
201.113	5.98137	neg	49.7	56.4	FWCGLHYHGUHPRY-UHFFFAOYSA-N	2-Hydroxy-2,6,6-trimethylcyclohexanone	0	0.31708	-0.0145434	0.632576	0.755344	0	0.162825	-0.0211698	0.144527	0.450031	0	0.385249	0.0609156	0.810967	0.902907	0	0.0720739	0.0066264	0.170644	0.411696	0	0.398431	-0.075459	0.973571	0.991696	0	0.357981	-0.0820854	0.335923	0.644905	0	0	0
90.0549	0.725767	pos	49.5	40.3	FSYKKLYZXJSNPZ-UHFFFAOYSA-N	Sarcosine	1	0.793363	0.189752	0.0438734	0.0998723	0	1.21264	0.196731	0.0146153	0.193022	1	2.03985	0.769189	0.00108011	0.0206075	1	0.157877	-0.00697986	0.567061	0.764061	0	1.7076	-0.579438	0.0307126	0.176886	1	1.71084	-0.572458	0.0554605	0.268878	0	1	1
335.219	11.0019	pos	49.5	0	JGUNZIWGNMQSBM-ZJHFMPGASA-N	9(S)-HPODE	0	1.13683	-0.0984433	2.95964e-07	1.25949e-05	1	0.71391	-0.0376815	0.025135	0.231969	0	0.368377	-0.0592021	0.0483361	0.198528	0	0.758871	-0.0607618	0.000812336	0.0157531	0	0.308165	-0.0392412	0.16298	0.441922	0	0.138524	0.0215206	0.553747	0.795816	0	1	0
371.101	1.34047	pos	49.5	71.4	GBBSUAFBMRNDJC-INIZCTEOSA-N	Eszopiclone	0	0.307614	-0.0336678	0.0173872	0.0489655	0	0.0106287	-0.00188565	0.257113	0.562711	0	0.543895	0.156802	0.796454	0.893242	0	0.221783	-0.0317822	0.169403	0.411696	0	0.795985	-0.19047	0.141903	0.406348	0	0.678914	-0.158688	0.493546	0.75687	0	0	0
195.102	9.88668	pos	49.5	51.1	YFDUWSBGVPBWKF-UHFFFAOYSA-N	Butyl salicylate	0	0.844438	-0.0828679	0.000805897	0.00487998	0	0.577942	-0.0340438	0.137854	0.439985	0	0.161287	-0.0287492	0.370386	0.600457	0	0.516896	-0.0488241	0.0532916	0.205649	0	0.356083	-0.0541187	0.0651531	0.26476	0	0.0628443	-0.00529461	0.718216	0.88095	0	0	0
148.043	0.813333	pos	49.4	49.3	JOKIQGQOKXGHDV-UHFFFAOYSA-N	Thiomorpholine 3-carboxylate	0	0.874784	0.258845	0.025805	0.065561	0	0.51696	0.0924262	0.388876	0.673934	0	0.968159	0.414449	0.19072	0.418002	0	1.06172	0.166419	0.142685	0.369245	0	0.376826	-0.155604	0.961833	0.989609	0	0.916063	-0.322023	0.470486	0.749256	0	0	0
267.268	11.914	pos	49.4	50.2	ZENZJGDPWWLORF-MDZDMXLPSA-N	9-octadecenal	0	0.926184	-0.0742491	4.7104e-06	9.49518e-05	0	0.502947	-0.0232016	0.114646	0.412297	0	0.299547	-0.0473167	0.0223758	0.125108	0	0.752462	-0.0510475	0.000212598	0.00626347	0	0.244783	-0.0269324	0.206733	0.49103	0	0.18665	0.0241151	0.251258	0.578837	0	0	0
100.076	2.13865	pos	49.4	52.3	SECXISVLQFMRJM-UHFFFAOYSA-N	N-Methyl-2-pyrrolidinone	0	0.535514	-0.253737	0.339987	0.481387	0	0.113432	0.0559068	0.907621	0.965749	0	1.16675	-0.445369	0.107704	0.328691	0	1.86573	-0.309644	0.256459	0.514261	0	0.363457	0.191632	0.287409	0.589438	0	1.41999	0.501276	0.113612	0.390255	0	0	0
278.248	11.3135	pos	49.4	0	JHTKIQSWDZLEBG-UHFFFAOYSA-N	1,2,3,4,5,6,7,8,9,10,11,12,14,15,16,17-hexadecahydrocyclopenta[a]phenanthrene-13-carbaldehyde	0	0.630148	0.152266	0.125733	0.226617	0	1.2173	0.155348	0.911536	0.965749	0	0.34351	-0.21036	0.152606	0.379494	0	0.363035	-0.00308188	0.130094	0.350271	0	0.879524	0.362627	0.0102968	0.090143	0	0.992114	0.365708	0.247455	0.573527	0	0	0
352.321	12.1544	pos	49.4	52.7	MUDDABLMNYAAES-RHNRANPYSA-N	9E,15E,19Z-docosatrienoic acid	0	0.723336	-0.0586548	9.51075e-06	0.000165573	0	0.367215	-0.0210072	0.0861789	0.360727	0	0.100674	0.00610062	0.789224	0.89166	0	0.57199	-0.0376476	0.00108011	0.0188038	0	0.694451	-0.0647555	0.00652234	0.0689119	0	0.318002	-0.0271079	0.389527	0.692292	0	0	0
298.31	13.9469	pos	49.4	0	TZYVUGCYYQOTQR-UHFFFAOYSA-N	Palmitoyl N-Isopropylamide	0	1.34997	0.205407	2.10879e-06	4.82189e-05	1	1.25686	-0.149729	0.100623	0.389279	0	0.0735517	0.020485	0.891818	0.935798	0	2.70356	0.355136	3.94074e-10	8.6246e-08	1	0.973114	0.184922	0.000228944	0.00835099	0	0.795816	-0.170214	0.359672	0.661486	0	1	0
218.103	2.66632	neg	49.3	55	GHOKWGTUZJEAQD-ZETCQYMHSA-N	Pantothenic acid	0	0.23936	-0.102329	0.409325	0.555927	0	0.816014	-0.205625	0.250946	0.557174	0	0.16151	-0.069364	0.690164	0.835175	0	0.284343	0.103296	0.616661	0.79322	0	0.254545	-0.0329652	0.880036	0.95754	0	0.217678	-0.136261	0.637017	0.849356	0	0	0
123.044	1.12985	pos	49.3	49.5	WPYMKLBDIGXBTP-UHFFFAOYSA-N	Benzoic acid	0	0.83925	-0.0752051	1.42972e-05	0.000230562	0	0.813522	-0.0517465	0.00448679	0.118513	0	0.0174654	-0.0153338	0.345861	0.579714	0	0.317032	-0.0234586	0.0532916	0.205649	0	0.478173	-0.0598714	0.0791121	0.293462	0	0.329638	-0.0364127	0.374416	0.676421	0	0	0
822.512	0.723733	neg	49.3	79.2	ILCYTGVLHDMQRE-WAWGYGNZSA-N	PE(PGF1alpha/15:0)	0	1.45644	0.312035	0.0179663	0.0498631	1	2.30145	0.410937	0.0024108	0.108628	1	0.198293	0.10835	0.732084	0.857456	0	0.904172	-0.0989023	0.300631	0.551577	0	0.695267	0.203685	0.193803	0.47811	0	1.06015	0.302588	0.04566	0.237929	0	1	0
214.18	14.3392	pos	49.3	49.4	DAOYHEHYLCLGOY-ICWBMWKASA-N	7Z,9E-dodecadienoic acid	0	0.865639	-0.0663964	1.16128e-07	7.42961e-06	0	0.292807	-0.0186861	0.128915	0.428412	0	0.256078	0.0241639	0.732084	0.857456	0	0.692943	-0.0477103	6.05416e-05	0.00244078	0	0.852413	-0.0905603	2.26638e-05	0.00204241	0	0.43662	-0.0428499	0.143773	0.444074	0	0	0
497.289	10.7887	neg	49.3	60	MBYLRWSUZLFUTO-PQNVQGKDSA-N	Cucurbitacin S	0	2.10582	1.10635	0.00987304	0.0317186	1	3.33261	1.1397	0.035748	0.266962	0	4.27973	3.7086	8.51098e-06	0.0032597	1	1.30953	-0.0333496	0.74185	0.868522	0	3.25207	-2.60225	0.00209535	0.0349481	1	3.5326	-2.5689	0.00170986	0.0350985	1	1	0
165.04	11.1929	neg	49.3	58.3	DGADNPLBVRLJGD-UHFFFAOYSA-N	a,b-dihydroxy-isobutyric acid	0	0.25349	-0.15643	0.168257	0.283575	0	0.920367	-0.162453	0.0447239	0.283874	0	0.383586	-0.195782	0.197158	0.426618	0	0.243715	0.00602243	0.709187	0.848145	0	0.128699	0.0393512	0.737644	0.897272	0	0.0595392	0.0333287	0.955729	0.983329	0	0	0
185.129	3.33842	pos	49.3	50	OAUYENAPBFTAQT-UHFFFAOYSA-N	N-(3-acetamidopropyl)pyrrolidin-2-one	0	0.0778594	0.00235299	0.494057	0.633386	0	0.294245	-0.0565742	0.378097	0.661993	0	0.298686	0.0694213	0.697089	0.839576	0	0.346324	0.0589272	0.8124	0.913801	0	0.620369	-0.0670683	0.874232	0.955977	0	0.330985	-0.125996	0.80273	0.926041	0	0	0
408.308	13.0654	pos	49.3	51.3	RPAZYIOIDZRJOO-UHFFFAOYSA-N	16-Nitroxystearate	0	0.00830515	0.0133522	0.512064	0.649943	0	0.308809	0.0454212	0.581927	0.799563	0	0.17771	0.0365245	0.966333	0.978468	0	0.304067	-0.032069	0.20536	0.452678	0	0.0780395	-0.0231723	0.543603	0.781238	0	0.0450783	0.00889673	0.718216	0.88095	0	0	0
234.162	9.92625	pos	49.3	0	YYJRTJYCOMIDIC-UHFFFAOYSA-N	Dihydroisoalantolactone	0	0.861907	-0.0902367	0.00364969	0.015071	0	0.805134	-0.0622682	0.0630121	0.314445	0	0.339694	-0.0762791	0.114002	0.330778	0	0.342979	-0.0279684	0.588869	0.777713	0	0.0244244	-0.0139576	0.856861	0.948491	0	0.00665689	0.0140109	0.926282	0.975972	0	0	0
151.039	4.11832	neg	49.2	46	XQXPVVBIMDBYFF-UHFFFAOYSA-N	p-Hydroxyphenylacetic acid	1	0.0980736	-0.0179864	0.121796	0.220556	0	0.0687852	-0.00702238	0.145891	0.451524	0	0.636313	0.147548	0.380492	0.612948	0	0.0159791	-0.010964	0.922151	0.968954	0	0.980941	-0.165534	0.036874	0.194797	0	0.695576	-0.15457	0.0318282	0.193495	0	0	0
217.155	1.87892	pos	49.2	48.8	KRNYOVHEKOBTEF-YUMQZZPRSA-N	Valylvaline	1	0.0891767	-0.108517	0.248539	0.381524	0	0.0400209	-0.12732	0.124617	0.420515	0	1.6522	0.68238	0.906666	0.942342	0	0.1406	0.0188037	0.72259	0.857263	0	2.30649	-0.790896	0.482005	0.73549	0	1.62879	-0.8097	0.426202	0.712818	0	0	0
241.179	10.3115	pos	49.2	56.3	RDOFJDLLWVCMRU-UHFFFAOYSA-N	Diisobutyl adipate	0	0.56742	-0.0760624	0.0515696	0.111588	0	0.850514	-0.0800206	0.0800367	0.349088	0	0.221148	0.0483887	0.767645	0.881583	0	0.149395	0.00395826	0.93483	0.974922	0	0.633338	-0.124451	0.11096	0.356373	0	0.747704	-0.128409	0.156887	0.45694	0	0	0
277.214	11.2349	pos	49.2	0	VLPHJTSSBQZBFD-JFKQHRMJSA-N	PsiAalpha	0	0.444166	-0.0526557	0.00560951	0.0204614	0	0.0858842	0.00640005	0.738903	0.887843	0	0.00234189	-0.0229133	0.139599	0.361261	0	0.65992	-0.0590558	0.0091433	0.0718335	0	0.309024	-0.0297424	0.862644	0.948723	0	0.163381	0.0293134	0.133902	0.429157	0	0	0
284.295	9.86835	pos	49.2	55.2	JXNPEDYJTDQORS-AVQMFFATSA-N	9,12-Octadecadien-1-ol	0	0.380067	0.0558462	0.501733	0.639759	0	0.00749182	0.0129984	0.923292	0.969488	0	1.41001	0.319007	0.00573981	0.0546173	1	0.53282	0.0428478	0.387827	0.621497	0	1.07565	-0.26316	0.00544941	0.061386	1	1.43376	-0.306008	0.00255889	0.043558	1	1	0
159.102	5.11162	neg	49.1	40.7	KDMSVYIHKLZKET-UHFFFAOYSA-N	8-hydroxy caprylic acid	0	0.181578	0.0196081	0.00389208	0.0158161	0	0.283416	0.0498717	0.405392	0.684741	0	0.541675	-0.141235	0.00924568	0.0715373	0	0.200324	-0.0302636	0.0704667	0.244188	0	0.573369	0.160843	0.833808	0.942726	0	0.681576	0.191106	0.0741451	0.314654	0	0	0
146.06	4.47367	pos	49.1	51	HOSGXJWQVBHGLT-UHFFFAOYSA-N	6-Hydroxy-3,4-dihydro-2(1H)-quinolinone	0	0.410034	-0.171625	0.269822	0.404866	0	0.448908	0.0699989	0.982272	0.991985	0	0.803226	-0.352127	0.147297	0.371761	0	1.36206	-0.241624	0.289594	0.546376	0	0.41281	0.180502	0.495875	0.745516	0	1.16059	0.422126	0.151537	0.449911	0	0	0
175.112	9.58435	pos	49.1	0	JZCCYSDOUYQZMW-UHFFFAOYSA-N	1-Phenylethyl isobutyrate	0	0.617287	-0.050014	0.00324772	0.0139761	0	0.191208	-0.00842362	0.367503	0.652392	0	0.0772065	-0.016935	0.690164	0.835175	0	0.534307	-0.0415904	0.0210274	0.118	0	0.208083	-0.033079	0.0816596	0.299288	0	0.0678754	0.00851137	0.809894	0.928711	0	0	0
331.248	10.9778	pos	49	50.6	XADHJHFFBMPQOS-OVXXOIRXSA-N	8R,9R,10S-trihydroxy-6Z-octadecenoic acid	0	0.0461395	0.00135701	0.76066	0.849986	0	0.354655	-0.0432494	0.849225	0.937329	0	0.00310947	-0.0217269	0.996258	0.99756	0	0.472569	0.0446064	0.466646	0.692063	0	0.197708	0.0230839	0.967701	0.989665	0	0.101678	-0.0215225	0.90426	0.964712	0	0	0
215.128	7.51638	pos	49	0	PAZIVHODBVDWOT-SOFGYWHQSA-N	Pantheric Acid C	0	0.693242	0.131059	0.0139283	0.041273	0	0.117878	0.0170567	0.946851	0.982287	0	0.595418	0.13455	0.036892	0.167215	0	0.859537	0.114002	0.0113782	0.0826135	0	0.114395	-0.00349172	0.693675	0.874659	0	0.635866	-0.117494	0.0333324	0.197927	0	0	0
214.144	5.6212	neg	49	51.5	RYQOILLJDKPETL-UHFFFAOYSA-N	Hexaminolevulinate	0	0.688162	-0.163623	0.0455911	0.102563	0	0.0618726	-0.0492184	0.724045	0.875483	0	0.365238	-0.0903915	0.739153	0.861783	0	0.678919	-0.114405	0.0859504	0.277213	0	0.0237771	-0.0732316	0.300961	0.605001	0	0.119798	0.041173	0.933635	0.976334	0	0	0
288.217	6.03543	pos	49	53	CXTATJFJDMJMIY-CYBMUJFWSA-O	Octanoylcarnitine	0	1.01166	0.699209	0.073246	0.14843	0	0.328356	-0.379506	0.913926	0.966556	0	3.3944	3.02337	0.000471603	0.0113923	1	3.25449	1.07871	0.114212	0.328975	0	3.35658	-2.32416	0.00451144	0.0547471	1	4.32503	-3.40287	0.000497702	0.0173291	1	1	0
199.133	8.65133	neg	49	0	RYAXOIRSQGWHQD-UHFFFAOYSA-N	Pelargonyl acetic acid	0	0.589815	-0.0536823	0.00270203	0.012175	0	0.545458	-0.035	0.071884	0.335751	0	0.385209	-0.0607339	0.0165533	0.102256	0	0.19034	-0.0186824	0.221499	0.471956	0	0.0749858	0.00705156	0.656026	0.853167	0	0.234415	0.0257339	0.239972	0.565595	0	0	0
356.352	10.3538	pos	48.9	48.5	UBKDYQFHAWUXEQ-WAYWQWQTSA-N	17Z-Docosenoic acid	0	1.48162	0.257083	2.06718e-06	4.82189e-05	1	1.45261	0.165671	0.0127329	0.187437	1	1.39914	0.345106	6.84437e-05	0.00437008	1	1.12297	0.091412	0.0611072	0.226126	0	0.303733	-0.0880233	0.290757	0.59392	0	0.690127	-0.179435	0.0325729	0.194928	0	1	0
312.326	14.1523	pos	48.9	0.0662	RAFZYSUICBQABU-HMMYKYKNSA-N	Phytal	1	0.731695	0.0991206	0.000275596	0.00234563	0	1.40286	-0.15119	0.0112257	0.181029	1	0.416616	0.0700234	0.122845	0.345953	0	2.07152	0.25031	1.68085e-10	4.29177e-08	1	0.0924399	0.0290972	0.500545	0.748862	0	1.15976	-0.221213	0.0021277	0.0392727	1	1	1
261.171	6.43682	neg	48.9	0	ILJDYMFZBMWGGZ-UHFFFAOYSA-N	Glyceryl 5-hydroxydecanoate	0	0.656905	-0.0609514	0.00666189	0.0234621	0	0.586542	-0.0480596	0.0411707	0.276311	0	0.250514	-0.0419554	0.166515	0.39612	0	0.0412405	-0.0128919	0.488907	0.711982	0	0.128275	-0.018996	0.411718	0.688861	0	0.142515	-0.00610416	0.875015	0.956151	0	0	0
209.066	0.79725	neg	48.8	0	SHZGCJCMOBCMKK-JFNONXLTSA-N	Rhamnose monohydrate	0	0.0115644	-0.0356299	0.84802	0.903454	0	0.801646	-0.18234	0.331902	0.625429	0	0.941502	-0.400215	0.24671	0.487061	0	0.697091	0.14671	0.248195	0.504961	0	1.00313	0.364585	0.206733	0.49103	0	0.685208	0.217875	0.630427	0.849356	0	0	0
191.104	0.725767	pos	48.8	0	DGBJQQBLTDLFMF-UHFFFAOYSA-N	N-(gamma-Glutamyl)ethanolamine	0	0.96491	0.221009	0.137078	0.243906	0	0.179083	0.0371245	0.903709	0.965468	0	0.178246	0.0444224	0.869619	0.928401	0	0.717749	0.183885	0.106647	0.31811	0	0.542628	0.176587	0.314932	0.620947	0	0.152671	-0.00729795	0.809894	0.928711	0	0	0
144.066	0.768067	pos	48.8	49.1	ZNUNRMPPGAAKKR-UHFFFAOYSA-N	4-Hydroxy-2H-pyran-3-carboxaldehyde	0	1.65949	0.299972	3.38949e-05	0.000451539	1	1.24343	0.140103	0.0274712	0.237773	0	0.2756	-0.051652	0.589662	0.762331	0	1.12347	0.159869	0.0167908	0.103724	1	1.52005	0.351624	4.32029e-05	0.00296594	1	0.956699	0.191755	0.00505538	0.0618303	0	1	0
159.065	4.2432	neg	48.8	0	SYEOWUNSTUDKGM-YFKPBYRVSA-N	3-Methyladipic acid	0	0.604618	-0.05217	0.000637082	0.00408372	0	0.532903	-0.0360285	0.0339375	0.261268	0	0.204115	-0.0260234	0.262348	0.503655	0	0.150223	-0.0161415	0.682652	0.833989	0	0.261852	-0.0261466	0.150068	0.42107	0	0.0759146	-0.0100052	0.405004	0.698723	0	0	0
299.258	14.8454	pos	48.8	48.4	KGXOGOBIBIIEAW-OKACTXMXSA-N	13R-HOME(11E)	0	1.25792	0.240608	0.0333149	0.0797475	1	0.87679	0.0888264	0.565115	0.789923	0	1.92407	0.697945	0.0212965	0.123118	1	1.18468	0.151782	0.170644	0.411696	0	1.15974	-0.457337	0.411718	0.688861	0	1.61656	-0.609119	0.0886719	0.334595	0	1	0
383.204	11.1511	pos	48.7	49	ZFOZVQLOBQUTQQ-UHFFFAOYSA-N	Tributyl citrate	0	0.598482	-0.064763	0.0140856	0.0416585	0	0.946714	-0.0551439	0.0136455	0.188332	0	0.027086	0.00602891	0.832856	0.912686	0	0.0997891	-0.00961911	0.963413	0.982002	0	0.295356	-0.0707919	0.0640878	0.26252	0	0.436267	-0.0611728	0.0520152	0.256229	0	0	0
413.142	3.84977	pos	48.7	54.3	AMBQHHVBBHTQBF-UHFFFAOYSA-N	Loganoside	0	0.57254	0.182201	0.159704	0.273065	0	0.189848	-0.0373368	0.899799	0.964655	0	0.696189	0.282358	0.14213	0.363512	0	0.433308	0.219538	0.124131	0.343265	0	0.465374	-0.100157	0.666699	0.8612	0	0.624482	-0.319694	0.159615	0.460509	0	0	0
303.083	1.1738	neg	48.6	47.1	OPVPGKGADVGKTG-UHFFFAOYSA-N	N-Acetyl-1-aspartylglutamic acid	0	0.36913	0.0638263	0.626845	0.751944	0	0.807006	-0.104949	0.626698	0.824829	0	2.24463	-1.0375	0.000746355	0.0158808	1	0.488245	0.168776	0.398881	0.630911	0	2.70567	1.10133	9.98851e-05	0.004782	1	2.29989	0.93255	0.00463678	0.0591963	1	1	0
392.313	11.914	pos	48.6	12.9	WCPFNHAOKQUJEV-YQUHDJBSSA-N	15-hydroxy-tetracosa-6,9,12,16,18-pentaenoic acid	0	0.390354	-0.119695	0.323904	0.465062	0	0.168624	-0.0706166	0.532207	0.770973	0	0.295558	-0.103388	0.583208	0.759111	0	0.551788	-0.0490788	0.745118	0.869399	0	0.0264404	-0.0163071	0.903315	0.968425	0	0.123738	0.0327717	0.977856	0.995399	0	0	0
249.107	0.746917	pos	48.5	0	BECPPKYKPSRKCP-ZDLURKLDSA-N	Threonylglutamic acid	0	0.166875	0.041191	0.522505	0.658829	0	0.00817965	0.0565678	0.322154	0.619235	0	2.03762	-0.757789	0.00140439	0.0226476	1	0.630567	-0.0153768	0.653623	0.818097	0	2.00926	0.79898	0.000392834	0.0125379	1	2.31439	0.814357	0.000355032	0.0147002	1	1	0
532.385	10.9778	pos	48.5	53	GWVUTNGDMGTPFE-UHFFFAOYSA-N	Butyryl trihexyl citrate	0	0.046584	0.0330549	0.81968	0.888712	0	0.390535	0.0552211	0.242885	0.554546	0	0.435197	-0.0902499	0.55144	0.744979	0	0.427173	-0.0221663	0.353727	0.590959	0	0.335789	0.123305	0.441692	0.706338	0	0.694121	0.145471	0.131518	0.427781	0	0	0
177.055	8.94083	pos	48.5	48.5	DHLPMLVSBRRUGA-UHFFFAOYSA-N	(R)-3,4-Dihydro-6,8-dihydroxy-3-methyl-1H-2-benzopyran-1-one	0	0.417555	-0.0378166	0.0920931	0.17814	0	0.0634108	-0.00168678	0.978333	0.989965	0	0.17134	-0.0262221	0.28284	0.524589	0	0.351147	-0.0361298	0.0360743	0.168493	0	0.0505726	-0.0115945	0.856861	0.948491	0	0.18568	0.0245353	0.255101	0.582435	0	0	0
226.18	13.2403	pos	48.5	45.5	SKBCVUCDJRKPAH-RTXFEEFZSA-N	2,2,6,7-Tetramethylbicyclo[4.3.0]nona-1(9),4-diene-7,8-diol	0	0.724561	-0.0652852	7.17172e-06	0.000135643	0	0.363538	-0.0241225	0.0808917	0.349088	0	0.236458	0.0251733	0.46155	0.681865	0	0.511932	-0.0411627	0.00238601	0.0309777	0	0.835304	-0.0904585	0.000130978	0.00573311	0	0.520313	-0.0492958	0.0296812	0.185598	0	0	0
197.117	5.09598	pos	48.5	0	XEVQXKKKAVVSMW-WRWORJQWSA-N	Loliolide	0	0.604723	-0.0551728	0.000387494	0.00295343	0	0.47243	-0.0306551	0.0644245	0.319412	0	0.544635	-0.082471	0.0306187	0.150829	0	0.363432	-0.0245178	0.0552894	0.210705	0	0.344514	0.0272982	0.375007	0.662642	0	0.415752	0.0518159	0.517199	0.76778	0	0	0
84.0444	0.813333	pos	48.4	45.2	IADUEWIQBXOCDZ-UHFFFAOYSA-N	(S)-2-Azetidinecarboxylic acid	0	0.127951	0.0149079	0.81968	0.888712	0	0.0150002	-0.00219982	0.705619	0.867583	0	0.109063	-0.0174557	0.200435	0.431273	0	0.242436	0.0171078	0.599916	0.782855	0	0.387417	0.0323637	0.249252	0.543177	0	0.17677	0.0152559	0.295781	0.625016	0	0	0
246.124	4.24682	pos	48.4	44.5	OIAGWXKSCXPNNZ-UHFFFAOYSA-N	4-Acetamidoantipyrine	0	0.49825	0.414183	0.35246	0.496295	0	0.907889	-0.217811	0.741985	0.89023	0	2.22786	-1.52457	0.238444	0.478762	0	0.670383	0.631994	0.193205	0.436173	0	1.82517	1.93875	0.108971	0.351845	0	1.74367	1.30676	0.419541	0.708495	0	0	0
207.099	5.60923	pos	48.4	0	AOKPDATZUBLDMG-UHFFFAOYSA-N	(4S,8R)-8,9-Dihydroxy-p-menth-1(6)-en-2-one	0	0.524559	-0.0476029	0.0220414	0.0581196	0	0.24937	-0.0185306	0.59897	0.811684	0	0.456748	-0.0595925	0.0886815	0.293755	0	0.278923	-0.0290723	0.0589355	0.220218	0	0.174012	0.0119896	0.748778	0.897272	0	0.37596	0.0410619	0.146326	0.44567	0	0	0
311.169	11.981	neg	48.3	29.8	UCDCOJNNUVYFKJ-UHFFFAOYSA-N	N-Undecylbenzenesulfonic acid	0	0.127492	0.0014945	0.870201	0.916884	0	0.132054	-0.0189358	0.509764	0.753094	0	0.278608	0.02747	0.422579	0.655919	0	0.478757	0.0204303	0.410123	0.639825	0	0.0649847	-0.0259755	0.459366	0.722535	0	0.32982	-0.0464058	0.204947	0.52156	0	0	0
318.281	8.30312	pos	48.3	53.1	XZCKFYWUUUBKNC-OWOJBTEDSA-N	18-fluoro-9E-octadecenoic acid	0	0.917236	0.131243	0.0181631	0.0500465	0	0.909904	0.110468	0.208867	0.517487	0	1.31501	0.350123	0.000528745	0.0122733	1	0.539082	0.020775	0.35166	0.590959	0	0.972147	-0.21888	0.0137925	0.107259	0	1.12616	-0.239655	0.00670889	0.0718743	1	1	0
203.103	0.768067	pos	48.2	0	KYHSUPXEBSYFGK-JKUQZMGJSA-N	Alanylhydroxyproline	0	2.21642	0.492579	0.000411931	0.00300513	1	2.51399	0.417487	0.0080691	0.156479	1	0.876214	-0.305769	0.125138	0.3489	0	0.255655	0.0750922	0.254791	0.512258	0	2.12489	0.798348	8.57143e-06	0.00119377	1	2.22953	0.723256	0.000276688	0.0136738	1	1	0
425.215	11.7266	pos	48.2	47.9	DOXGUXRZAOCYPM-IPIAXWAYSA-N	5S-HETE di-endoperoxide	0	0.437229	-0.0344975	0.00589373	0.0212953	0	0.0837727	0.0025131	0.849225	0.937329	0	0.220149	0.0219045	0.360449	0.59123	0	0.343014	-0.0370106	0.0353726	0.166741	0	0.399591	-0.056402	0.0107424	0.0919406	0	0.252921	-0.0193914	0.374416	0.676421	0	0	0
171.138	12.789	pos	48.2	45.3	UOQXHXSPGSKEGI-SECBINFHSA-N	9R-hydroxy-decanoic acid	0	0.805487	-0.0818435	0.00117096	0.00654712	0	0.421297	-0.028189	0.378097	0.661993	0	0.0110821	0.00365089	0.951385	0.969097	0	0.778731	-0.0536545	0.0214757	0.120076	0	0.395008	-0.0854943	0.0285079	0.171271	0	0.125687	-0.0318399	0.535316	0.781051	0	0	0
320.256	10.4571	pos	48.2	0	ANJQEDFWRSLVBR-VHUDCFPWSA-N	Methenolone	0	0.173825	-0.034265	0.514664	0.652163	0	0.929308	-0.183423	0.155714	0.464111	0	0.439277	-0.224022	0.181356	0.410396	0	0.758994	0.149158	0.347551	0.590297	0	0.841914	0.189757	0.486605	0.735912	0	0.183484	0.0405995	0.896935	0.964712	0	0	0
374.363	10.8297	pos	48.2	47.9	MZXNTCGVKVBBBA-UHFFFAOYSA-N	13-methoxy-heneicosanoic acid	0	0.775559	0.117018	0.632576	0.755344	0	1.39236	0.231545	0.397082	0.68122	0	0.384689	0.0607404	0.622417	0.79001	0	0.128077	-0.114527	0.636451	0.803165	0	0.3532	0.0562777	0.782488	0.91092	0	0.278033	0.170804	0.767171	0.904081	0	0	0
149.044	0.79725	neg	48.1	0	SRBFZHDQGSBBOR-SQOUGZDYSA-N	D-Arabinose	0	0.449079	0.0706601	0.65864	0.774989	0	0.60339	0.110742	0.246893	0.556235	0	0.378361	0.143548	0.732084	0.857456	0	0.518944	-0.0400814	0.291414	0.547787	0	0.745106	-0.0728874	0.961833	0.989609	0	0.0560635	-0.032806	0.517199	0.76778	0	0	0
187.072	0.809633	neg	48.1	45.7	OTAJDSDBSOANJV-UHFFFAOYSA-N	(2S,3R)-2-Amino-3-[(2S)-2-amino-3-hydroxypropanoyl]oxybutanoic acid	0	1.15182	0.165732	0.0722677	0.146836	0	0.824765	0.121744	0.214283	0.519434	0	1.43619	-0.376727	0.114002	0.330778	0	0.133295	0.0439874	0.496452	0.719551	0	1.71454	0.542459	0.00304413	0.0420145	1	1.68342	0.498471	0.00814036	0.0809807	1	1	0
179.107	9.14707	pos	48.1	44.7	QHOHOFWVHHZVOP-UWVGGRQHSA-N	5S,6S-epoxy-7-undecynoic acid	0	0.546274	-0.0480668	0.0179663	0.0498631	0	0.0322375	-0.00333962	0.833777	0.933051	0	0.00549091	-0.00815053	0.958857	0.972827	0	0.473425	-0.0447272	0.0314028	0.154196	0	0.240056	-0.0399163	0.114297	0.362532	0	0.0625283	0.00481091	0.90426	0.964712	0	0	0
173.117	6.2281	neg	48.1	39	ZQGUXJLCOPSLHD-UHFFFAOYSA-N	8-hydroxy-nonanoic acid	0	0.773214	-0.0684249	1.1247e-05	0.000189345	0	0.656813	-0.0408968	0.00973868	0.17149	0	0.32678	-0.0499706	0.0422875	0.182492	0	0.335985	-0.0275281	0.0413258	0.18351	0	0.169866	-0.0184542	0.124784	0.380816	0	0.033731	0.00907381	0.697571	0.878815	0	0	0
325.201	10.4791	pos	48	46.7	FZIZOWJGWYHKEL-BVWFDSDTSA-N	Dinor-PGD2	0	0.841705	-0.0961385	0.00163813	0.00847845	0	0.63201	-0.0451495	0.161548	0.468733	0	0.357551	-0.07178	0.178312	0.408332	0	0.639535	-0.050989	0.0974535	0.301006	0	0.169643	-0.0243586	0.363234	0.65622	0	0.0371545	0.0266304	0.718216	0.88095	0	0	0
318.24	10.7095	pos	48	46.9	PZVYDNWEQXJZPQ-IYAOGOEGSA-N	(4E,8E,10E-d18:3)sphingosine	0	0.434706	0.0482478	0.911654	0.942412	0	0.719203	-0.140276	0.121617	0.4194	0	0.0661287	-0.0625981	0.739153	0.861783	0	0.936325	0.188524	0.159714	0.399154	0	0.547241	0.110846	0.950103	0.984816	0	0.112667	-0.0776776	0.251258	0.578837	0	0	0
259.19	8.94083	pos	48	43.3	HQHCYKULIHKCEB-UHFFFAOYSA-N	Tetradecanedioic acid	0	0.58013	-0.109716	0.0566031	0.120606	0	1.07582	-0.134719	0.0104587	0.17803	1	0.225217	-0.0595812	0.43904	0.669263	0	0.235996	0.0250032	0.381285	0.61682	0	0.314949	-0.0501345	0.771202	0.90535	0	0.44555	-0.0751376	0.410243	0.701443	0	1	0
283.01	3.75227	neg	48	46.1	GFAOAYJTEVHTLA-UHFFFAOYSA-N	S-(2-Furanylmethyl) methanethioate	0	0.309419	0.0465649	0.0451564	0.101885	0	1.03031	-0.101964	0.0199013	0.213208	0	0.986686	0.183655	0.00541841	0.0535549	0	1.37503	0.148529	1.11484e-05	0.000748702	1	0.855564	-0.13709	0.0318688	0.179496	0	1.50636	-0.285619	1.10824e-05	0.00295271	1	1	0
309.242	9.73215	pos	48	0	YXRFSHKHPSTTQE-QGZVFWFLSA-N	5-(2R-hydroxy-tridecyl)resorcinol	0	0.92164	-0.147125	0.00312297	0.0136307	0	0.853514	-0.0975053	0.0212499	0.217033	0	0.22095	-0.0493225	0.313308	0.556185	0	0.506398	-0.0496201	0.379119	0.615266	0	0.550805	-0.097803	0.147994	0.416778	0	0.310231	-0.0481828	0.410243	0.701443	0	0	0
167.07	9.88668	pos	48	44.7	XPHIPEXPAGCEBM-UHFFFAOYSA-N	ISOPEONOL	0	0.826469	-0.0900985	0.00209512	0.0100304	0	0.564702	-0.0371912	0.198333	0.512389	0	0.138189	-0.0233837	0.60922	0.777123	0	0.50235	-0.0529073	0.073622	0.250086	0	0.353845	-0.0667148	0.0791121	0.293462	0	0.127631	-0.0138075	0.656959	0.862434	0	0	0
218.139	0.8354	pos	47.9	47.1	OBFKTGKIOIHLFK-UHFFFAOYSA-N	2-Hydroxycampholonic acid	0	0.460907	0.17881	0.234755	0.368111	0	0.471683	0.0992713	0.772685	0.903224	0	2.34017	1.09487	0.00875199	0.0687592	1	0.77187	0.0795387	0.230676	0.483445	0	2.29043	-0.916059	0.036874	0.194797	1	2.1597	-0.995597	0.0187676	0.138231	1	1	0
258.243	10.8297	pos	47.9	47.5	KWQIYZIHZCLRSR-BVEOJVQKSA-N	D-erythro-Sphingosine C-15	0	1.1994	0.210304	0.00154993	0.00807652	1	0.180677	-0.0355822	0.592126	0.808499	0	1.63011	0.499604	5.18142e-05	0.00437008	1	1.79153	0.245886	0.000581073	0.0120298	1	1.19686	-0.2893	0.00351074	0.0455801	1	1.93765	-0.535186	3.68199e-05	0.00489336	1	1	0
268.152	5.49137	pos	47.9	51.3	OABUIHOVHQHUAO-UHFFFAOYSA-N	2,6-Diaminopurine 2',3'-dideoxyriboside	0	0.676713	-0.114821	0.0222766	0.0585381	0	0.310657	-0.0505346	0.442583	0.711477	0	0.328567	-0.081192	0.287065	0.529222	0	0.386938	-0.0642861	0.194171	0.436173	0	0.20319	-0.0336286	0.645422	0.848016	0	0.195504	0.0306575	0.637017	0.849356	0	0	0
318.127	0.746917	pos	47.8	49.9	UCRYORFHYVRBIO-PPNLDZOPSA-N	N-(1-Deoxy-1-fructosyl)histidine	0	1.61391	0.913962	0.0136951	0.0409784	1	1.65067	0.466966	0.18004	0.484749	0	0.996982	-0.695356	0.333993	0.571707	0	1.96621	0.446996	0.194171	0.436173	0	2.40756	1.60932	0.0229122	0.146868	1	1.83296	1.16232	0.0683448	0.30526	0	1	0
356.28	9.49528	pos	47.8	0.0816	YRFLKMLJQWGIIZ-APRRXLQMSA-N	11-deoxy-PGF2a	0	0.595824	-0.0530746	0.0748651	0.150516	0	0.0418565	0.00570139	0.592126	0.808499	0	0.485848	0.0839882	0.0505073	0.204701	0	0.460355	-0.0587759	0.0240933	0.129059	0	0.76059	-0.137063	0.00196307	0.0334158	0	0.549498	-0.0782868	0.154194	0.453407	0	0	0
108.081	13.6239	pos	47.7	41.8	JJYPMNFTHPTTDI-UHFFFAOYSA-N	m-Toluidine	0	0.525991	-0.0478518	0.0545426	0.116866	0	0.205427	0.0149134	0.341838	0.632484	0	0.0569839	-0.0134431	0.921547	0.948797	0	0.841954	-0.0627653	0.00448335	0.0480314	0	0.222339	-0.0344087	0.249252	0.543177	0	0.232699	0.0283565	0.578795	0.817248	0	0	0
288.29	9.05313	pos	47.6	42.8	AOKNWGQMRWJWFS-UHFFFAOYSA-N	11-methyl-hexadecanoic acid	0	0.0770069	-0.334209	1	1	0	1.68479	-0.681934	0.282415	0.591932	0	0.245362	0.280684	0.110761	0.330778	0	1.75131	0.347725	0.355342	0.59301	0	0.722177	-0.614893	0.0855131	0.304993	0	1.56656	-0.962618	0.0529128	0.259816	0	0	0
257.212	10.6367	neg	47.6	0	UMFHUOABFXSVIU-UHFFFAOYSA-N	Convolvulinolic acid	0	0.495559	-0.0425977	0.00909695	0.029971	0	0.537358	-0.0313441	0.0775156	0.345215	0	0.0124768	-0.0111407	0.570399	0.750731	0	0.104309	-0.0112536	0.333408	0.579117	0	0.318109	-0.0314569	0.193803	0.47811	0	0.247019	-0.0202033	0.529241	0.775141	0	0	0
211.206	10.85	pos	47.6	0	IACZATYFQLYZJM-MDWZMJQESA-N	3-methyl-6-(1-methyl-ethyl)-3,9-decadien-1-ol	0	0.975009	-0.0940961	0.000307406	0.00254565	0	0.723748	-0.0417044	0.0742551	0.338568	0	0.475	-0.0798064	0.0252844	0.134033	0	0.858372	-0.0523917	0.0264364	0.136826	0	0.156271	-0.0142897	0.61923	0.831429	0	0.242434	0.038102	0.23629	0.562107	0	0	0
270.207	8.67673	neg	47.6	0	BACYUWVYYTXETD-UHFFFAOYSA-N	N-LAUROYLSARCOSINE	0	0.231839	-0.0301839	0.0960554	0.183487	0	0.00739307	-0.0266407	0.120433	0.4194	0	0.00888807	-0.00244337	0.55144	0.744979	0	0.0132977	-0.00354317	0.922151	0.968954	0	0.0416277	-0.0277405	0.249252	0.543177	0	0.221266	-0.0241973	0.225487	0.552713	0	0	0
679.418	12.5039	pos	47.5	44	KQXVERRYBYGQJZ-UHFFFAOYSA-N	Enalkiren	0	0.125593	-0.0149448	0.644106	0.764346	0	0.672017	0.0490693	0.522528	0.765309	0	0.410605	0.109593	0.336348	0.571903	0	0.528909	-0.0640141	0.21701	0.467595	0	0.411884	-0.124538	0.209392	0.495045	0	0.248026	-0.060524	0.739069	0.891538	0	0	0
393.298	14.5865	pos	47.5	42.1	HFHSNILEJGWFDH-UHFFFAOYSA-N	FAHFA(2:0/2-O-20:0)	0	0.198704	-0.0383246	0.504305	0.642224	0	0.504719	-0.0701895	0.490929	0.740259	0	0.0913532	-0.047104	0.810967	0.902907	0	0.268334	0.0318649	0.682652	0.833989	0	0.0853478	0.00877948	0.92083	0.973576	0	0.099707	-0.0230854	0.992618	0.999796	0	0	0
178.086	4.584	pos	47.5	47.8	ZAFMVDQSGFPTDN-UHFFFAOYSA-N	5-[(2R)-2-Aminopropyl]-2-hydroxybenzoic acid	0	0.545197	0.128216	0.420863	0.568072	0	0.298098	0.00609337	0.683724	0.854388	0	0.726327	-0.264783	0.526617	0.726878	0	0.308119	0.122123	0.710662	0.848585	0	0.568295	0.393	0.994125	0.999019	0	0.811763	0.270877	0.871351	0.956151	0	0	0
169.05	5.99063	pos	47.5	40.6	XIROXSOOOAZHLL-UHFFFAOYSA-N	Ethanone, 1-(2,3,4-trihydroxyphenyl)-	0	0.550082	0.0762482	0.733159	0.831384	0	0.515865	-0.114118	0.662111	0.844591	0	0.373934	0.13941	0.825544	0.90988	0	0.423589	0.190366	0.430826	0.656742	0	0.567132	-0.0631619	0.828067	0.939702	0	0.347887	-0.253528	0.442516	0.72429	0	0	0
208.097	6.58288	pos	47.5	52.2	VKEQBMCRQDSRET-UHFFFAOYSA-N	Methylone	0	0.8089	-0.301993	0.187374	0.308	0	0.759272	-0.241363	0.349077	0.638025	0	1.21401	0.689075	0.00317125	0.0380313	1	0.479304	-0.0606302	0.676464	0.830158	0	1.85034	-0.991068	8.09783e-05	0.00417408	1	1.72014	-0.930438	0.00042024	0.015437	1	1	0
213.149	9.53613	neg	47.5	45.6	DZHSPYMHDVROSM-UHFFFAOYSA-N	3-oxo-dodecanoic acid	0	0.600657	-0.0492159	0.00132943	0.00714628	0	0.644247	-0.0351744	0.045252	0.283874	0	0.240905	-0.0396888	0.0235023	0.128591	0	0.121933	-0.0140414	0.258135	0.515596	0	0.0887159	-0.00952705	0.991189	0.997701	0	0.0219669	0.00451439	0.405004	0.698723	0	0	0
290.088	0.809633	neg	47.4	45.6	JINJZWSZQKHCIP-UHFFFAOYSA-N	2-Deoxy-2,3-dehydro-n-acetyl-neuraminic acid	0	0.31622	-0.101552	0.165779	0.280633	0	1.10663	-0.163904	0.118092	0.417821	0	0.560992	-0.282632	0.0802406	0.278119	0	0.447044	0.0623525	0.53247	0.744292	0	0.146427	0.18108	0.24624	0.54279	0	0.316763	0.118728	0.32217	0.639332	0	0	0
372.136	10.6098	pos	47.4	51.2	LOGJQOUIVKBFGH-UHFFFAOYSA-N	N,N-dimethyl-2-oxo-3-(4,5,6,7-tetrahydro-1H-indol-2-ylmethylene)indoline-5-sulfonamide	0	0.674424	-0.0770288	0.00888472	0.0295258	0	0.347409	-0.0398837	0.225418	0.532933	0	0.544888	-0.107702	0.0121061	0.0850755	0	0.339407	-0.037145	0.212586	0.461961	0	0.187081	0.0306729	0.407537	0.688364	0	0.345297	0.067818	0.122309	0.404703	0	0	0
235.097	7.90132	neg	47.4	41.4	HJXMNVQARNZTEE-UHFFFAOYSA-N	(S)-3-Butyl-1(3H)-isobenzofuranone	0	0.749751	-0.0821974	0.00953503	0.0308179	0	0.731145	-0.0740918	0.105846	0.393582	0	0.00375667	-0.00782017	0.725038	0.856405	0	0.0795613	-0.00810565	0.383458	0.619028	0	0.468625	-0.0743773	0.0432904	0.210543	0	0.411857	-0.0662716	0.151537	0.449911	0	0	0
349.199	5.45227	pos	47.3	0	BSRCJEQUGISTPZ-ZSPCSQLQSA-N	19-hydroxy-Resolvin E1	0	0.841386	-0.123064	0.000524805	0.00349566	0	0.456709	-0.0518815	0.137854	0.439985	0	0.699116	-0.127114	0.0404193	0.176921	0	0.574745	-0.071182	0.0441857	0.190147	0	0.114058	0.00405001	0.737644	0.897272	0	0.546234	0.0752321	0.32217	0.639332	0	0	0
203.139	0.790633	pos	47.2	40.2	RKMGZICTHQMBTN-UHFFFAOYSA-N	3h-Adrenaline	0	0.117287	0.0446145	0.962993	0.975731	0	0.391008	-0.0390951	0.623202	0.822347	0	0.277905	0.0751938	0.782012	0.891401	0	0.0917757	0.0837096	0.558983	0.760535	0	0.435837	-0.0305793	0.759965	0.899047	0	0.295017	-0.114289	0.955729	0.983329	0	0	0
193.095	3.67553	pos	47.1	28.9	HPHUVLMMVZITSG-UHFFFAOYSA-N	Etiracetam	0	1.14003	1.11493	0.557178	0.692292	0	1.38277	1.10187	0.357096	0.645991	0	0.126142	-0.0266918	0.973811	0.982145	0	0.037313	0.0130529	0.748139	0.870934	0	1.29369	1.14162	0.624431	0.834027	0	1.50947	1.12856	0.335923	0.644905	0	0	0
376.052	5.26278	pos	47	47.6	FJDDSMSDZHURBJ-UHFFFAOYSA-N	2-Iodomelatonin	0	1.9332	0.662615	1.71635e-05	0.000265621	1	0.203738	-0.0534243	0.0817279	0.35072	0	1.00797	0.711771	0.000475917	0.0113923	1	2.54144	0.716039	0.00137863	0.0220006	1	0.171679	-0.049156	0.397194	0.684478	0	1.55721	-0.765195	0.00430624	0.056872	1	1	0
325.113	0.746917	pos	46.9	0	JCQLYHFGKNRPGE-FCVZTGTOSA-N	Lactulose	0	1.76517	-1.03457	0.346712	0.490003	0	1.07003	-0.292375	0.921321	0.968746	0	2.28119	-1.51508	0.0331732	0.159816	1	2.98199	-0.742195	0.352062	0.590959	0	0.70838	0.480508	0.198723	0.487548	0	2.00525	1.2227	0.0421149	0.230429	0	1	0
130.086	0.813333	pos	46.9	36.6	WPJRFCZKZXBUNI-UHFFFAOYSA-N	Daunosamine	0	0.475645	-0.103906	0.76066	0.849986	0	0.738441	-0.0647097	0.709291	0.867918	0	1.85879	0.849099	0.00017886	0.0060892	1	0.247559	-0.0391961	0.941176	0.9775	0	2.57176	-0.953005	2.26638e-05	0.00204241	1	2.49374	-0.913809	4.86932e-05	0.0051741	1	1	0
239.201	11.5861	pos	46.9	0	XXQINHWMBIXTGY-UHFFFAOYSA-N	Pentadecadienoic acid	0	0.71498	-0.0704876	0.00132943	0.00714628	0	0.015728	0.00528003	0.970458	0.986557	0	0.188758	-0.0388324	0.172338	0.402473	0	0.892045	-0.0757677	0.0013508	0.0217835	0	0.190136	-0.0316552	0.378983	0.667359	0	0.318524	0.0441124	0.173796	0.477162	0	0	0
195.138	9.5461	neg	46.9	0	IIBFPGGSICFOHJ-BPOWMSRESA-N	Cucujolide II	0	0.355232	0.0699044	0.0709969	0.14483	0	0.113522	-0.0109858	0.644303	0.833676	0	1.05441	0.21076	0.00123243	0.0214395	1	0.626229	0.0808901	0.0323576	0.156873	0	0.777053	-0.140855	0.0231344	0.147062	0	1.12791	-0.221746	0.000661906	0.0197914	1	1	0
349.013	3.7058	neg	46.9	64.4	AVSZOSVPTLSHOV-UHFFFAOYSA-N	7-Chloroemodin	0	2.16748	-0.966023	0.651039	0.770187	0	1.03899	-0.25665	0.744469	0.891222	0	2.405	-1.67692	0.16898	0.399897	0	2.75979	-0.709373	0.740266	0.867703	0	0.65438	0.710896	0.232119	0.527606	0	2.11641	1.42027	0.167333	0.471426	0	0	0
467.239	8.77162	pos	46.8	54.1	RHJMCOLWMXJOGE-ZTZGTLKASA-N	Dolichyl b-D-glucosyl phosphate	0	0.000339085	-0.00377628	0.682162	0.790523	0	0.771733	-0.0604173	0.172153	0.484687	0	0.422767	0.0599874	0.295643	0.53664	0	0.589106	0.056641	0.0627791	0.227909	0	0.422615	-0.0637637	0.344133	0.642942	0	0.760606	-0.120405	0.0310982	0.189811	0	0	0
129.054	0.746917	pos	46.8	40.7	QFCPIZSGDXQFDK-UHFFFAOYSA-N	Solerol	0	0.861212	0.326514	0.0386637	0.0901564	0	0.379227	0.06204	0.768908	0.901966	0	0.767211	0.247737	0.869619	0.928401	0	1.806	0.264474	0.0269831	0.138718	1	0.217361	0.0787765	0.280789	0.582096	0	0.653163	-0.185697	1	1	0	1	0
325.015	1.07165	neg	46.8	44	YCAGGFXSFQFVQL-UHFFFAOYSA-N	Endothion	0	0.151169	-0.0104744	0.697023	0.803491	0	0.386063	0.0615827	0.55514	0.783126	0	1.04134	0.358372	0.00327684	0.0380313	1	0.57149	-0.0720571	0.35166	0.590959	0	1.44317	-0.368846	0.000841674	0.019537	1	1.08424	-0.296789	0.0118474	0.103715	1	1	0
173.133	13.2403	pos	46.8	42.4	YKVWPZJHENXDAJ-VOTSOKGWSA-N	Megastigmatrienone	0	0.53468	-0.0542594	0.000465184	0.00323937	0	0.266207	-0.0176619	0.102687	0.391335	0	0.273578	0.0346357	0.406486	0.636745	0	0.378178	-0.0365975	0.0552894	0.210705	0	0.746204	-0.0888951	0.0012778	0.0254209	0	0.513332	-0.0522976	0.0566504	0.271214	0	0	0
358.207	4.19655	pos	46.8	45.4	LTLYEAJONXGNFG-UHFFFAOYSA-N	3-({1-[(4-carbamimidamidobutyl)carbamoyl]-3-methylbutyl}carbamoyl)oxirane-2-carboxylic acid	0	0.846689	-0.166689	0.0566031	0.120606	0	0.330426	-0.0660312	0.545253	0.776327	0	0.487426	0.119965	0.683265	0.830105	0	0.577135	-0.100658	0.208229	0.455723	0	1.18558	-0.286655	0.472878	0.730291	0	0.752731	-0.185997	0.970477	0.993167	0	0	0
205.098	3.7979	neg	46.8	41.8	AJOQSQHYDOFIOX-UHFFFAOYSA-N	Pheneturide	0	1.67019	0.507141	0.02832	0.0706621	1	1.64738	0.386796	0.25299	0.558475	0	0.543866	0.0638435	0.508438	0.713967	0	0.548527	0.120346	0.246565	0.503651	0	1.15254	0.443298	0.371057	0.660231	0	0.86163	0.322952	0.889619	0.963178	0	1	0
262.129	1.0589	pos	46.7	31.8	XROYFEWIXXCPAW-MQWKRIRWSA-N	Methylmalonylcarnitine	1	1.59846	0.427362	0.00942378	0.0305874	1	1.35233	0.227324	0.221662	0.526489	0	0.26621	0.182803	0.18756	0.413442	0	0.307776	0.200038	0.190093	0.43208	0	0.473311	0.244559	0.583365	0.808792	0	0.252127	0.044521	0.663661	0.868257	0	1	1
122.096	13.6016	pos	46.7	35.5	JLTDJTHDQAWBAV-UHFFFAOYSA-N	N,N-Dimethylaniline	0	0.960084	-0.0735805	1.13589e-07	7.42961e-06	0	0.497224	-0.0240389	0.0734578	0.336938	0	0.278088	-0.0399167	0.00761929	0.0637855	0	0.772202	-0.0495416	0.000240994	0.00635606	0	0.300832	-0.0336638	0.179083	0.460328	0	0.125743	0.0158778	0.176742	0.483517	0	0	0
358.201	11.063	pos	46.7	38.6	UCIYWYZLILBGOL-UHFFFAOYSA-N	5-Deoxymyricanone	0	0.498621	-0.06064	0.0852925	0.167523	0	0.0365816	0.0267025	0.255046	0.559786	0	0.0479142	-0.00800542	0.803702	0.898083	0	0.874383	-0.0873425	0.00501472	0.0511723	0	0.382735	-0.0526346	0.212076	0.496791	0	0.206697	0.0347079	0.448033	0.731755	0	0	0
263.237	11.3741	pos	46.7	16.4	LJYDKYKZGGROIV-BGSKQBQJSA-N	5-(1-hydroxypropan-2-yl)isolongifol-4-ene	0	0.847858	-0.0797113	1.12857e-06	3.03329e-05	0	0.485008	-0.030204	0.210661	0.517487	0	0.0806863	-0.0171411	0.514478	0.71718	0	0.575021	-0.0495072	0.000133869	0.00466108	0	0.519922	-0.0625702	0.00227632	0.0355849	0	0.167601	-0.0130629	0.68393	0.872423	0	0	0
307.047	4.34425	neg	46.7	0	AKEUNCKRJATALU-UHFFFAOYSA-N	2,6-Dihydroxybenzoic acid	0	0.339167	-0.0116223	0.769896	0.857804	0	0.389526	-0.0351551	0.575174	0.795277	0	1.61435	-0.485163	0.0639588	0.241938	0	0.341861	0.0235328	0.751163	0.871145	0	1.48238	0.47354	0.0883201	0.313209	0	1.36571	0.450008	0.13877	0.435646	0	0	0
410.315	13.2403	pos	46.7	0	FQYWAQLILQWTQT-QAYSHOGESA-N	28:7(n-6)	0	0.341558	0.0724114	0.635451	0.757596	0	0.48719	0.0979555	0.532207	0.770973	0	0.328781	0.103262	0.48469	0.696572	0	0.0406624	-0.0255441	0.235364	0.489251	0	0.0363671	-0.0308502	0.280789	0.582096	0	0.0571553	-0.00530613	0.795583	0.920569	0	0	0
154.086	3.67553	pos	46.7	42.6	VFFNZZXXTGXBOG-LURJTMIESA-N	N-butanoyl-l-homoserine lactone	0	0.991592	0.826229	0.930875	0.954551	0	1.2572	0.83087	0.416632	0.691527	0	0.225575	-0.110904	0.365397	0.597426	0	0.0544481	-0.00464103	0.410123	0.639825	0	1.28567	0.937132	0.359362	0.654628	0	1.47557	0.941773	0.143773	0.444074	0	0	0
143.034	0.729967	neg	46.6	0	HVNARSNPHUTXJX-UHFFFAOYSA-N	Glycerol pyruvate	0	0.776586	0.17487	0.208831	0.335707	0	1.31337	0.28651	0.0898562	0.373062	0	0.915596	-0.310445	0.029903	0.148738	0	0.911538	-0.11164	0.569765	0.765685	0	1.18153	0.485315	0.00109428	0.0242963	1	1.77177	0.596955	0.000469791	0.0167377	1	1	0
182.081	0.813333	pos	46.6	49.2	DSMORYZYOBMZIC-GQCTYLIASA-N	9-hydroxy-7E-Nonene-3,5-diynoic acid	0	0.589109	0.203109	0.00909695	0.029971	0	0.28136	0.0609408	0.252991	0.558475	0	1.37716	0.568795	0.147297	0.371761	0	0.928364	0.142168	0.0547842	0.209823	0	1.10947	-0.365686	0.765577	0.902203	0	1.42962	-0.507854	0.345299	0.653891	0	0	0
149.023	11.1839	pos	46.6	40.8	RAPRJRLALQKSHB-UHFFFAOYSA-N	Benzoquinoneacetic acid	0	0.773908	-0.0684059	0.0013109	0.00709643	0	0.515827	-0.0274167	0.121617	0.4194	0	0.218411	-0.0382242	0.250557	0.491489	0	0.530817	-0.0409891	0.151585	0.383848	0	0.149754	-0.0301816	0.264697	0.564785	0	0.0586901	0.0108075	0.90426	0.964712	0	0	0
283.263	11.332	pos	46.6	37.2	UWHZIFQPPBDJPM-BQYQJAHWSA-N	Vaccenic acid	0	0.935773	-0.0749987	4.52795e-07	1.82548e-05	0	0.559632	-0.0260506	0.0550653	0.299149	0	0.280519	-0.0430231	0.013454	0.0900068	0	0.715224	-0.0489481	0.00053969	0.0118115	0	0.285815	-0.0319756	0.0778628	0.291652	0	0.143987	0.0169725	0.300076	0.625464	0	0	0
378.298	12.3332	pos	46.6	0	ACYNJBAUKQMZDF-UHFFFAOYSA-N	O-Arachidonoyl Glycidol	0	0.107167	-0.0630042	0.562608	0.696218	0	1.01025	-0.222466	0.685543	0.855951	0	0.490456	-0.284845	0.970072	0.981605	0	0.558423	0.159462	0.918983	0.96895	0	0.525857	0.221841	0.754362	0.897272	0	0.000547127	0.0623789	0.792007	0.919905	0	0	0
283.264	14.3687	neg	46.6	2.26	AOAFVSVYRSUDBN-UHFFFAOYSA-N	Methyl 14-methyl-8-hexadecenoate	0	1.07155	0.139611	0.000501658	0.00340062	1	0.979922	0.0953029	0.0726674	0.336938	0	1.32735	0.2645	5.61267e-05	0.00437008	1	0.734154	0.0443084	0.183436	0.424508	0	0.459488	-0.124889	0.0324607	0.180181	0	0.82537	-0.169197	0.00599657	0.0690733	0	1	0
305.098	1.15327	pos	46.5	38.4	OPVPGKGADVGKTG-BQBZGAKWSA-N	N-Acetylaspartylglutamic acid	0	0.0427842	-0.0171594	0.772982	0.858745	0	1.10347	-0.155097	0.428053	0.698379	0	2.29314	-1.04407	0.0012735	0.0214395	1	0.27195	0.137938	0.636451	0.803165	0	2.50684	1.02691	0.000610158	0.015324	1	2.2221	0.88897	0.0106595	0.0960608	1	1	0
178.059	0.689383	pos	46.4	16.3	HNDVDQJCIGZPNO-YFKPBYRVSA-N	L-Histidine	1	0.872445	0.234194	0.00520634	0.0194539	0	0.212204	0.0341145	0.27191	0.578564	0	1.56765	0.61297	0.0666973	0.246812	0	1.37278	0.200079	0.0594724	0.221683	0	1.17761	-0.378777	0.650715	0.850593	0	1.60908	-0.578856	0.154194	0.453407	0	0	0
189.135	0.725767	pos	46.4	0	QUOGESRFPZDMMT-YFKPBYRVSA-N	Homo-L-arginine	0	0.799774	0.184955	0.190454	0.311726	0	0.775029	0.118132	0.305549	0.612697	0	0.642747	0.233847	0.287065	0.529222	0	0.468896	0.0668234	0.912655	0.964932	0	0.06803	-0.0488919	0.672061	0.863032	0	0.113808	-0.115715	0.84594	0.95061	0	0	0
188.176	0.725767	pos	46.3	36.8	MQTAVJHICJWXBR-UHFFFAOYSA-N	N1-Acetylspermidine	0	1.65201	0.542973	0.00198448	0.00977565	1	1.9049	0.366747	0.105846	0.393582	0	2.36188	1.00877	0.008282	0.0671324	1	1.27086	0.176227	0.195545	0.437335	0	1.32583	-0.465792	0.415924	0.688861	0	1.47516	-0.642019	0.103435	0.367661	0	1	0
419.277	11.519	pos	46.3	38.5	APZFKAJBLBCEFG-YIAAKVKQSA-N	MG(0:0/20:3-OH/0:0)	0	0.783204	-0.12043	0.00658121	0.023285	0	0.518336	-0.0529953	0.74637	0.891222	0	0.548772	-0.10951	0.0978239	0.312873	0	0.670986	-0.0674346	0.00610168	0.0563119	0	0.00107055	-0.0109204	0.533878	0.773794	0	0.397806	0.0565142	0.162379	0.463249	0	0	0
269.212	10.8888	neg	46.2	0	VBFPQNKLKQDSCH-UHFFFAOYSA-N	10-keto palmitic acid	0	0.523257	-0.0546529	0.00699356	0.0243503	0	0.603143	-0.0421275	0.0616253	0.312616	0	0.0198692	-0.0146646	0.520548	0.722354	0	0.0849566	-0.0125254	0.469091	0.693676	0	0.306374	-0.0399883	0.141903	0.406348	0	0.248549	-0.0274629	0.405004	0.698723	0	0	0
291.07	1.22688	pos	46.1	40.1	UGQMRVRMYYASKQ-UHFFFAOYSA-N	Ara-HX	0	1.25666	0.430924	0.0993191	0.18878	0	1.92959	0.450926	0.180038	0.484749	0	0.839988	-0.647623	0.235397	0.473308	0	0.680204	-0.0200018	0.881097	0.952647	0	1.75042	1.07855	0.0137902	0.107259	1	2.15188	1.09855	0.0325698	0.194928	1	1	0
232.17	11.4947	pos	46.1	34.5	MMSWXJSQCAEDLK-UHFFFAOYSA-N	N,O-Didesmethylvenlafaxine	0	0.865068	-0.0792713	0.000275596	0.00234563	0	0.684376	-0.0387956	0.0835014	0.35733	0	0.124755	-0.0222498	0.54519	0.741111	0	0.506465	-0.0404757	0.0153859	0.0986241	0	0.369083	-0.0570215	0.0640878	0.26252	0	0.0630847	-0.0165458	0.523202	0.774441	0	0	0
129.066	13.6517	pos	46.1	34	VYAMLSCELQQRAE-UHFFFAOYSA-N	Glycylsarcosine	0	0.74832	-0.0582811	7.63628e-07	2.54321e-05	0	0.212428	-0.00893027	0.216111	0.52057	0	0.0210942	-0.00190084	0.322396	0.561901	0	0.717439	-0.0493508	0.000147467	0.00502042	0	0.570391	-0.0563803	0.00681868	0.0707817	0	0.071213	-0.00702943	0.955729	0.983329	0	0	0
395.244	9.43152	neg	46.1	36	HQOFFMPYTVAOFE-RBFHUNFKSA-N	PGF2alpha-11-acetate	0	0.263798	-0.0617621	0.527766	0.663824	0	0.0368348	0.0104831	0.884184	0.955942	0	0.215727	-0.0522366	0.508445	0.713967	0	0.489852	-0.0722452	0.676807	0.830158	0	0.00538575	-0.00952545	0.307894	0.611795	0	0.368092	0.0627198	0.559959	0.800987	0	0	0
203.18	9.92625	pos	46.1	0	ZHCPVYWHSOILQL-CGBKSYCJSA-N	Humulenol II	0	0.494591	-0.0495949	0.0637516	0.1327	0	0.0496175	0.0120125	0.761373	0.898631	0	0.00655471	-0.00821742	0.884408	0.933136	0	0.748548	-0.0616074	0.0223974	0.123427	0	0.375419	-0.0413774	0.274274	0.5756	0	0.0864832	0.02023	0.824269	0.936086	0	0	0
251.164	9.8481	pos	46.1	0	KXGHHSIMRWPVQM-UHFFFAOYSA-N	Nardosinone	0	0.797879	-0.07093	0.00324772	0.0139761	0	0.606283	-0.0303739	0.19153	0.499871	0	0.0241121	-0.0127751	0.520548	0.722354	0	0.435339	-0.0405561	0.0523156	0.205649	0	0.358396	-0.0581549	0.0640878	0.26252	0	0.176103	-0.0175988	0.753079	0.897834	0	0	0
175.058	0.725767	pos	46	20.9	HEBKCHPVOIAQTA-QWWZWVQMSA-N	D-Arabitol	1	0.419321	0.0264488	0.682162	0.790523	0	0.133949	0.0537182	0.310234	0.614755	0	1.5603	-0.550127	0.00557702	0.0544203	1	1.08663	-0.0272694	0.43786	0.66154	0	1.46449	0.576576	0.00222112	0.0350799	1	1.84113	0.603846	0.00199949	0.0378175	1	1	1
193.119	0.725767	pos	46	34.8	JUQLUIFNNFIIKC-UHFFFAOYSA-N	2-Aminoheptanedioic acid	0	1.04164	0.264051	0.144698	0.254508	0	1.21068	0.212209	0.364884	0.650759	0	0.11069	-0.0273469	0.966333	0.978468	0	0.150078	0.0518423	0.591622	0.778664	0	0.631431	0.291398	0.16298	0.441922	0	0.904046	0.239556	0.359672	0.661486	0	0	0
458.348	11.519	pos	46	35	KXLSJQTXSAYFDL-UHFFFAOYSA-N	Acetolein	0	0.657265	-0.109515	0.121796	0.220556	0	0.240929	-0.0291668	0.535454	0.770973	0	0.26812	-0.0399773	0.847522	0.9176	0	0.695178	-0.0803478	0.0150512	0.0977054	0	0.271762	-0.0695372	0.204098	0.49103	0	0.123837	0.0108106	0.739069	0.891538	0	0	0
325.184	12.7565	neg	46	36.6	KWXICGTUELOLSQ-UHFFFAOYSA-N	4-Dodecylbenzenesulfonic Acid	0	0.0194525	-0.00630489	0.621135	0.747509	0	0.0295187	-0.0091724	0.619714	0.822347	0	0.4359	0.0562889	0.327004	0.56735	0	0.267269	0.00286751	0.985679	0.996013	0	0.377546	-0.0625938	0.0695611	0.272551	0	0.434729	-0.0654613	0.185803	0.490777	0	0	0
102.128	13.5366	pos	46	37	BMVXCPBXGZKUPN-UHFFFAOYSA-N	Hexylamine	0	0.758889	-0.0591409	1.12857e-06	3.03329e-05	0	0.448711	-0.0191999	0.120433	0.4194	0	0.288856	-0.0473306	0.0235023	0.128591	0	0.529637	-0.039941	0.00119169	0.019941	0	0.121551	-0.0118103	0.24624	0.54279	0	0.198763	0.0281307	0.335923	0.644905	0	0	0
297.28	14.8982	neg	46	0	ISYWECDDZWTKFF-UHFFFAOYSA-N	Nonadecanoic acid	0	0.390924	0.0463288	0.210296	0.337707	0	0.200846	0.0243987	0.868615	0.949834	0	0.427431	0.0588471	0.473042	0.689534	0	0.317788	0.0219302	0.208229	0.455723	0	0.0924195	-0.0125182	0.816611	0.932922	0	0.0890837	-0.0344484	0.517199	0.76778	0	0	0
235.13	6.84978	pos	46	0	QRRSWTCVSAQEPQ-UHFFFAOYSA-N	Vulgarole	0	0.54184	-0.0403899	0.0447253	0.10121	0	0.0412745	-0.00133157	0.927214	0.970945	0	0.139208	-0.0207229	0.602669	0.771335	0	0.608747	-0.0390583	0.0152177	0.0979562	0	0.190295	-0.019667	0.128442	0.386588	0	0.192431	0.0193914	0.630427	0.849356	0	0	0
291.193	9.43143	pos	46	35.7	JVNFUDLQCWWEEB-WCVFXIOZSA-N	Berkeleylactone L	0	0.832941	-0.0651885	1.32834e-05	0.000216491	0	0.482582	-0.0245212	0.0985925	0.386301	0	0.197224	-0.0309899	0.210506	0.442989	0	0.538773	-0.0406674	0.00298163	0.0368375	0	0.263383	-0.0341986	0.0307126	0.176886	0	0.00902764	0.00646877	1	1	0	0	0
255.159	8.4288	pos	46	37.8	WSAOFJBMEVAKDJ-YVMONPNESA-N	Gallicynoic acid A	0	0.32795	-0.0392406	0.402488	0.550055	0	0.738794	-0.0606568	0.111281	0.406879	0	0.264695	0.0621237	0.166515	0.39612	0	0.18566	0.0214162	0.271811	0.524452	0	0.535244	-0.101364	0.0542056	0.239317	0	0.701629	-0.122781	0.0121621	0.104091	0	0	0
323.007	1.07165	neg	45.9	44.3	JRHRIYQMDUZNBA-UHFFFAOYSA-N	Ethyl gallate 3-sulfate	0	0.183555	0.079345	0.579058	0.709693	0	1.90223	0.263939	0.0392498	0.275363	0	1.72456	0.554016	0.0505073	0.204701	0	0.662045	-0.184594	0.123158	0.341808	0	1.37251	-0.474671	0.101408	0.337731	0	0.84455	-0.290078	0.499405	0.761282	0	0	0
311.256	12.5039	pos	45.9	8.1	NFGXHKASABOEEW-UHFFFAOYSA-N	2,4-Dodecadienoic acid, 11-methoxy-3,7,11-trimethyl-, 1-methylethyl ester, (2Z,4E,7S)-	0	0.875222	-0.0805151	9.19494e-07	2.81733e-05	0	0.270189	-0.017976	0.164526	0.475574	0	0.227768	-0.037672	0.0246778	0.132539	0	0.770326	-0.062539	8.89361e-05	0.00324405	0	0.333924	-0.0428431	0.0695611	0.272551	0	0.144371	0.0196959	0.232649	0.557776	0	0	0
226.216	12.6303	pos	45.9	0	PIBKIYYQPWSUDP-UHFFFAOYSA-N	2-Decylfuran	0	0.227687	0.0231265	0.772982	0.858745	0	0.749926	-0.233483	0.703781	0.866714	0	0.887764	-0.510854	0.159444	0.38589	0	0.934973	0.256609	0.912654	0.964932	0	1.10687	0.533981	0.255352	0.551763	0	0.583722	0.277372	0.352418	0.659727	0	0	0
211.144	4.82673	pos	45.9	4.03	MOHYRCCDARWQRM-UHFFFAOYSA-N	3-Hydroxy-3-phenylpentanamide	0	0.086903	-0.273075	0.501952	0.639759	0	0.339603	0.0965663	0.3481	0.638025	0	0.68818	0.659434	0.788796	0.89166	0	1.92064	-0.369641	0.918625	0.96895	0	1.64717	-0.932509	0.753327	0.897272	0	0.479851	-0.562868	0.690368	0.876728	0	0	0
125.071	2.27205	pos	45.8	37	GCQHUBANENYTLB-UHFFFAOYSA-N	Methylimidazole acetaldehyde	0	0.085801	-0.0317166	0.278676	0.414497	0	0.195081	-0.0385065	0.346877	0.63719	0	0.830414	-0.318541	0.14213	0.363512	0	0.271744	0.00678983	0.950702	0.9775	0	0.352635	0.286824	0.387013	0.67299	0	0.93661	0.280034	0.426202	0.712818	0	0	0
208.072	1.56042	pos	45.8	36.3	ZGGPNDKKJIWQJU-IZZDOVSWSA-N	Isoniazid pyruvic acid	0	0.807487	-0.14038	0.00203911	0.00995773	0	0.470098	0.0688192	0.709291	0.867918	0	0.75339	0.35663	0.564045	0.748153	0	1.35712	-0.209199	0.00437243	0.0475075	1	1.35247	-0.49701	0.160772	0.440613	0	0.74644	-0.287811	0.604364	0.834131	0	1	0
321.24	12.5039	pos	45.8	0	AQIVDANQKWQSRX-UHFFFAOYSA-N	5-Hexyltetrahydro-2-furanoctanoic acid	0	0.251873	-0.0253975	0.011614	0.0359446	0	0.0774107	0.0219217	0.810728	0.922761	0	0.0670542	0.00728748	0.473042	0.689534	0	0.549572	-0.0473192	0.00539994	0.0537189	0	0.277195	-0.032685	0.287409	0.589438	0	0.0493628	0.0146342	0.313208	0.63723	0	0	0
326.342	14.2506	pos	45.8	0	FUYHMWQJTBTPIW-NWXHSOSZSA-N	9R,10S-Epoxy-6Z-heneicosene	0	2.70906	1.14286	2.0979e-06	4.82189e-05	1	1.00994	-0.335233	0.564191	0.789923	0	0.612951	0.389107	0.142887	0.364838	0	4.55731	1.47809	5.00598e-07	6.39096e-05	1	1.42003	0.753752	0.093942	0.327089	0	1.5844	-0.72434	0.108575	0.379766	0	1	0
225.091	10.9778	pos	45.8	44.6	PWWCDTYUYPOAIU-DHZHZOJOSA-N	4-Hydroxychalcone	0	0.831034	-0.0824879	0.00068593	0.00430674	0	0.0841392	-0.00244586	0.818394	0.927352	0	0.37143	-0.0784284	0.0192731	0.11579	0	0.79115	-0.080042	0.0011267	0.0193944	0	0.0118561	-0.00405944	0.533878	0.773794	0	0.443596	0.0759826	0.0270131	0.176102	0	0	0
198.185	13.2403	pos	45.8	36.9	LDQDYNHCLZNOFB-IGTJQSIKSA-N	5E,7Z-Dodecadienal	0	0.780205	-0.0646257	1.83358e-06	4.45879e-05	0	0.375856	-0.0230919	0.0783487	0.345908	0	0.221147	0.0183727	0.683265	0.830105	0	0.564331	-0.0415339	0.000479145	0.0107949	0	0.785534	-0.0829984	0.00020988	0.00803839	0	0.46008	-0.0414645	0.0995723	0.355582	0	0	0
213.149	8.74427	neg	45.8	0	HJMCWLADNPBBMN-UHFFFAOYSA-N	4-keto lauric acid	0	0.592364	-0.0508896	0.00170729	0.00866084	0	0.464139	-0.0300902	0.107994	0.398667	0	0.318029	-0.051542	0.0161343	0.101302	0	0.260001	-0.0207994	0.155029	0.391276	0	0.0191835	0.000652403	0.748778	0.897272	0	0.157186	0.0214518	0.218483	0.544254	0	0	0
113.023	0.790633	pos	45.7	0	VHKNBDIQDAXGBL-UHFFFAOYSA-N	2,5-dioxopentanoic acid	0	0.728311	-0.059983	6.52259e-06	0.000124908	0	0.543381	-0.0343414	0.0226775	0.222704	0	0.675279	-0.0815793	0.00159823	0.0247323	0	0.450987	-0.0256416	0.012597	0.0861544	0	0.290273	0.0215963	0.672061	0.863032	0	0.452311	0.0472378	0.0466714	0.239132	0	0	0
361.235	11.0019	pos	45.7	0	WOISDAHQBUYEAF-UHFFFAOYSA-N	ebelactone a	0	0.734362	-0.0871965	0.0208978	0.0562661	0	0.0985213	0.0186734	0.784045	0.906534	0	0.523312	-0.119725	0.0145504	0.0940556	0	0.897067	-0.10587	0.0179172	0.107223	0	0.131955	0.0325281	0.505238	0.752211	0	0.818153	0.138398	0.0128139	0.107862	0	0	0
204.123	4.77548	pos	45.7	56.4	UFBPWFODSIJGPL-AKGZTFGVSA-N	(+)-gamma-Hydroxy-L-homoarginine	0	0.0115572	0.0531802	0.173296	0.28889	0	0.12552	0.0144516	0.319746	0.618499	0	1.39889	0.400178	0.00140439	0.0226476	1	0.252644	0.0387286	0.800047	0.903222	0	1.37934	-0.346997	0.00886473	0.0833176	1	1.44033	-0.385726	0.00983933	0.0908064	1	1	0
219.027	0.725767	pos	45.6	0.0183	CDAISMWEOUEBRE-GPIVLXJGSA-N	myo-Inositol	1	1.53537	0.3026	0.0691251	0.141577	0	1.46389	0.273383	0.136549	0.439481	0	1.04608	-0.459667	0.0613137	0.23542	0	0.175797	0.0292176	0.855984	0.938032	0	2.09481	0.762267	0.00191488	0.0329618	1	2.12521	0.733049	0.00255889	0.043558	1	1	1
298.187	0.689383	pos	45.6	43.8	FOOBQHKMWYGHCE-VHSXEESVSA-O	Diphthamide	0	0.226499	0.0260958	0.673303	0.785008	0	1.04087	-0.138413	0.261283	0.56778	0	1.21396	-0.472181	0.0922523	0.302635	0	0.231643	0.164509	0.355801	0.593131	0	0.894394	0.498277	0.0803776	0.296719	0	1.03942	0.333768	0.291528	0.622034	0	0	0
172.097	4.25933	pos	45.6	31.4	ORTYMGHCFWKXHO-UHFFFAOYSA-N	Diethadione	0	0.591535	0.394026	0.769847	0.857804	0	1.10133	0.817917	0.296278	0.602871	0	0.129422	0.134168	0.85119	0.92027	0	0.973802	-0.423891	0.364039	0.6012	0	0.331071	0.259858	0.737569	0.897272	0	1.03354	0.683749	0.270838	0.597105	0	0	0
277.179	9.07275	pos	45.6	0	FHGRIGPOCXOGPU-LUBMOKJXSA-N	Sugeonyl acetate	0	0.527577	-0.0559582	0.0838378	0.164877	0	0.14999	-0.0204713	0.647849	0.83685	0	0.32159	-0.0654841	0.0320943	0.15609	0	0.313232	-0.035487	0.194171	0.436173	0	0.127319	0.00952589	0.514694	0.756729	0	0.35049	0.0450128	0.10945	0.380222	0	0	0
165.127	9.21033	pos	45.6	35	GVONPEQEUQYVNH-PLNGDYQASA-N	2-Methyl-3-(2-pentenyl)-2-cyclopenten-1-one	0	0.593785	-0.055849	0.0171979	0.0487008	0	0.219784	-0.0124121	0.644303	0.833676	0	0.0375542	-0.00154589	0.732084	0.857456	0	0.601919	-0.043437	0.0627791	0.227909	0	0.337844	-0.0543032	0.036874	0.194797	0	0.102472	-0.0108662	0.553747	0.795816	0	0	0
260.197	0.725767	pos	45.4	38.2	OTXBNHIUIHNGAO-UHFFFAOYSA-N	Leucyl-Lysine	0	0.934523	0.167846	0.0838378	0.164877	0	0.379863	0.0840634	0.265499	0.572879	0	1.61372	-0.803245	0.00206173	0.0300817	1	0.145283	0.083783	0.662279	0.826231	0	2.09843	0.971091	3.56783e-05	0.00282177	1	2.24604	0.887308	0.000597718	0.018949	1	1	0
271.274	13.3064	pos	45.4	31.2	YRPQTVNCCVPGFA-FPLPWBNLSA-N	Palmitoleamide	0	1.05177	-0.10862	8.7017e-08	6.3481e-06	1	0.902283	-0.0536798	0.00484667	0.125518	0	0.192632	-0.0338812	0.0922523	0.302635	0	0.578563	-0.05494	0.00664069	0.0581345	0	0.561478	-0.0747387	0.00761314	0.0752473	0	0.209662	-0.0197986	0.481941	0.755506	0	1	0
230.14	13.6332	pos	45.4	33.4	GQWWGRUJOCIUKI-UHFFFAOYSA-N	Peramine	0	1.06424	-0.0818835	8.97838e-10	4.54007e-07	1	0.599695	-0.0310465	0.0288884	0.245873	0	0.134964	-0.0204608	0.0869384	0.292083	0	0.793805	-0.0508369	9.62103e-06	0.000736971	0	0.614648	-0.0614227	0.000371454	0.0121078	0	0.113674	-0.0105857	0.977856	0.995399	0	1	0
445.12	2.15295	pos	45.4	45.4	IIXWYSCJSQVBQM-UHFFFAOYSA-N	Lorlatinib	0	0.767144	-0.0669091	1.71648e-05	0.000265621	0	0.563756	-0.033809	0.045252	0.283874	0	0.557035	-0.0685363	0.0404193	0.176921	0	0.497994	-0.0331001	0.021703	0.120467	0	0.126347	0.00162716	0.424413	0.694659	0	0.273425	0.0347272	0.511231	0.76778	0	0	0
229.144	5.6212	neg	45.4	0	QOIUJZNTHOTPEI-SOFGYWHQSA-N	Cladosporacid B	0	0.670948	-0.0741891	0.000387494	0.00295343	0	0.00440815	-0.0021048	0.860849	0.946748	0	0.364555	-0.0663141	0.127463	0.349327	0	0.83844	-0.0720843	0.000723628	0.0145868	0	0.097487	-0.00787495	0.661354	0.857912	0	0.427712	0.0642093	0.120087	0.404339	0	0	0
337.235	10.3944	pos	45.3	0	XEBKSQSGNGRGDW-GJWDQICYSA-N	9,10-DHOME	0	0.881055	-0.0683861	8.82415e-06	0.000155386	0	0.689005	-0.0399553	0.00783636	0.153914	0	0.00124941	-0.00452481	0.951385	0.969097	0	0.431891	-0.0284308	0.0454615	0.191338	0	0.539825	-0.0638613	0.00101197	0.022799	0	0.356537	-0.0354305	0.04566	0.237929	0	0	0
238.891	0.893233	neg	45.3	24.1	AZSFNUJOCKMOGB-UHFFFAOYSA-N	Trimetaphosphoric acid	0	0.215421	-0.0413221	0.57355	0.705766	0	0.607832	0.0809115	0.630202	0.825894	0	1.57181	0.624605	0.0141765	0.0928135	1	0.540907	-0.122234	0.35166	0.590959	0	2.13439	-0.665927	0.00276526	0.0403465	1	1.57107	-0.543693	0.0296812	0.185598	1	1	0
349.235	11.422	pos	45.3	0	CJCOOGIIQHVIQI-QGZVFWFLSA-N	Ceriporic acid A	0	0.355017	0.0805289	0.231592	0.36427	0	0.59062	0.0850226	0.170606	0.484017	0	0.585443	0.126103	0.166515	0.39612	0	0.145904	-0.00449366	0.733075	0.86125	0	0.230198	-0.0455743	0.459366	0.722535	0	0.230114	-0.0410806	0.637017	0.849356	0	0	0
313.216	8.77162	pos	45.2	13.7	ZESRJSPZRDMNHY-YFWFAHHUSA-N	Deoxycorticosterone	1	0.370954	0.0445254	0.137078	0.243906	0	0.621798	-0.0506416	0.312594	0.614755	0	0.632788	0.116751	0.0292017	0.146679	0	0.99119	0.095167	0.00862444	0.0688159	0	0.44099	-0.0722259	0.16298	0.441922	0	0.902721	-0.167393	0.00424982	0.056615	0	0	0
231.048	0.858983	pos	45.2	17.4	QGGOCWIJGWDKHC-FSIIMWSLSA-N	4-O-Methylglucuronic acid	0	0.359579	0.0551283	0.465226	0.607609	0	0.846973	-0.185938	0.833777	0.933051	0	0.717279	-0.308377	0.43904	0.669263	0	0.747991	0.241067	0.331416	0.578283	0	0.984609	0.363505	0.179083	0.460328	0	0.0523495	0.122439	0.476193	0.752869	0	0	0
342.3	10.4571	pos	45.2	19.7	TWZQRBKMQYAKGQ-UHFFFAOYSA-N	(13R,14R)-8-Labdene-13,14,15-triol	1	0.78804	-0.0648709	5.80723e-05	0.000711734	0	0.41478	-0.0193021	0.261283	0.56778	0	0.143885	-0.0192158	0.299995	0.540697	0	0.691129	-0.0455688	0.00254877	0.0325393	0	0.341272	-0.0456551	0.0432904	0.210543	0	0.0729522	-8.62711e-05	0.84594	0.95061	0	0	0
451.215	4.4523	pos	45.2	45.1	FBQUXLIJKPWCAO-UHFFFAOYSA-N	Rivenprost	0	0.53266	-0.0938735	0.430246	0.576673	0	0.0895671	-0.0237932	0.899799	0.964655	0	0.913969	0.2364	0.444608	0.67198	0	0.341672	-0.0700803	0.519456	0.731441	0	1.13884	-0.330274	0.206733	0.49103	0	0.973139	-0.260193	0.313208	0.63723	0	0	0
171.065	4.99365	neg	45.2	34.3	ARJZZFJXSNJKGR-UHFFFAOYSA-N	3-Hydroxysuberic acid	0	0.0935375	-0.004097	0.65864	0.774989	0	0.176832	0.0013488	0.683733	0.854388	0	0.239885	0.0400873	0.589662	0.762331	0	0.045874	-0.0054458	0.953878	0.979417	0	0.0994141	-0.0441843	0.336676	0.640729	0	0.179903	-0.0387385	0.359672	0.661486	0	0	0
171.006	0.827667	neg	45.1	33.1	AWUCVROLDVIAJX-UHFFFAOYSA-N	Glycerophosphoric acid	1	0.278559	-0.0231712	0.268075	0.403283	0	0.88455	0.180293	0.0965947	0.384372	0	1.24951	-0.526408	0.020774	0.121472	1	1.28334	-0.203464	0.00352542	0.0409163	1	1.51985	0.503237	0.0589751	0.255949	0	1.84092	0.7067	0.00116383	0.0278592	1	1	1
278.981	0.942383	neg	45.1	42.6	KWNPSWVOZWAPLW-UHFFFAOYSA-N	3-Methoxycatechol sulfate	0	0.185116	-0.00182886	0.56261	0.696218	0	1.89196	0.258056	0.00421651	0.118513	1	2.02787	0.645958	0.0127643	0.0865261	1	1.28895	-0.259884	0.00192703	0.026359	1	2.02582	-0.647787	0.00351074	0.0455801	1	1.27033	-0.387903	0.399805	0.698723	0	1	0
214.217	10.5875	pos	45.1	0	JJUNXABENLJLAY-UHFFFAOYSA-N	2-Methylcyclododecanone	0	0.845587	-0.0875095	0.0012567	0.00685205	0	0.695732	-0.0363333	0.0965947	0.384372	0	0.377335	-0.0702736	0.0240838	0.130838	0	0.63486	-0.0511762	0.0463292	0.191919	0	0.188165	-0.0172359	0.726564	0.891904	0	0.238969	0.0339403	0.170887	0.474274	0	0	0
305.157	3.91047	pos	45.1	29.8	IIRDTKBZINWQAW-UHFFFAOYSA-N	Hexaethylene glycol	0	1.14869	-0.187173	0.00270203	0.012175	1	0.577859	-0.0786005	0.378097	0.661993	0	0.89331	-0.202934	0.0218303	0.124791	0	0.744933	-0.108572	0.0127393	0.0867404	0	0.241437	0.0157616	0.568296	0.799476	0	0.46484	0.124334	0.0603482	0.281013	0	1	0
288.253	8.59027	pos	45.1	35.5	ACEMCBZWGKLMMU-VOMSXAGXSA-N	9S-hydroxy-7E-hexadecenoic acid	0	0.548102	0.0165618	0.775603	0.861032	0	0.624288	0.17225	0.79952	0.916129	0	0.954744	0.621411	0.334779	0.571903	0	0.269412	-0.155688	0.955123	0.979417	0	1.23286	-0.604849	0.528492	0.768898	0	1.07578	-0.449161	0.482252	0.755506	0	0	0
149.06	10.0981	pos	45	28.4	MWZBTMXISMOMAE-WAYWQWQTSA-N	Ethyl 2-furanacrylate	0	0.886602	-0.0705733	3.01074e-06	6.58922e-05	0	0.45294	-0.0184563	0.175276	0.484687	0	0.136405	-0.0228596	0.266362	0.50881	0	0.754258	-0.052117	0.000229952	0.00629083	0	0.370678	-0.0477137	0.0112049	0.0943178	0	0.00197855	0.00440329	0.882312	0.960698	0	0	0
441.282	11.647	pos	44.9	0	QFUQXEVPTHAOHS-SXFAUFNYSA-N	Palmitoyl glucuronide	0	0.661834	-0.0680444	0.0587279	0.123587	0	0.137119	0.0030568	0.966521	0.985826	0	0.286487	0.0442435	0.526654	0.726878	0	0.69576	-0.0711012	0.0490164	0.198659	0	0.52126	-0.112288	0.0235836	0.148683	0	0.221344	-0.0411867	0.394646	0.695739	0	0	0
275.162	5.04677	pos	44.9	0	CMCSZZOVEJFBEY-UHFFFAOYSA-N	Toxin FS2	0	0.287407	-0.0578497	0.496609	0.634533	0	0.646452	-0.11158	0.880287	0.953074	0	0.907968	-0.239308	0.921547	0.948797	0	0.381387	0.0537303	0.498981	0.721169	0	0.73389	0.181458	0.563315	0.796859	0	0.436542	0.127728	0.875015	0.956151	0	0	0
343.296	8.39482	pos	44.9	32.2	OFWGTRJQCVYFBE-UHFFFAOYSA-N	N-Myristoyl Proline	0	0.394192	0.0819552	0.0540374	0.115946	0	0.921522	-0.128442	0.535454	0.770973	0	1.10796	-0.35442	0.0404193	0.176921	1	1.39138	0.210398	0.00495299	0.050926	1	1.67853	0.436375	0.000192314	0.00775329	1	0.992176	0.225977	0.0869524	0.332197	0	1	0
129.055	4.27263	neg	44.8	14.6	BKAJNAXTPSGJCU-UHFFFAOYSA-N	Ketoleucine	1	0.600954	0.197098	0.0150628	0.0439547	0	0.0103609	0.0192665	0.509764	0.753094	0	1.09799	0.384217	0.220939	0.453117	0	1.1463	0.177831	0.0573492	0.21587	0	0.516428	-0.187119	0.885847	0.958417	0	1.15084	-0.36495	0.426202	0.712818	0	0	0
99.0804	1.34047	pos	44.8	26.1	MEIRRNXMZYDVDW-UHFFFAOYSA-N	2,4-Hexadien-1-ol	0	0.695261	-0.0638233	0.000138569	0.00136082	0	0.534826	-0.0362272	0.0431706	0.281436	0	0.276675	-0.0375844	0.120585	0.341473	0	0.420414	-0.0275962	0.0729819	0.249016	0	0.145183	-0.026239	0.553416	0.787218	0	0.0352928	0.0013572	0.650283	0.860306	0	0	0
293.179	12.5939	neg	44.8	36.8	URLJMZWTXZTZRR-UHFFFAOYSA-N	Sodium Tetradecyl Sulfate	0	1.17577	0.186045	0.073557	0.148863	0	0.315539	-0.0484255	0.344352	0.634071	0	0.00348923	-0.0214163	0.877008	0.931099	0	1.54294	0.23447	0.00739645	0.06192	1	0.765297	0.207461	0.122986	0.379104	0	0.0085456	-0.0270092	0.578795	0.817248	0	1	0
211.133	5.24462	pos	44.8	33.6	PHVSWPDOXIQPTN-UHFFFAOYSA-N	Sedanonic acid	0	0.383114	-0.0543074	0.028907	0.0716593	0	0.360928	-0.043891	0.176854	0.484687	0	0.47508	-0.086731	0.056295	0.22001	0	0.188945	-0.0104165	0.306254	0.555243	0	0.347313	0.0324236	0.782488	0.91092	0	0.395068	0.04284	0.364546	0.666449	0	0	0
334.295	8.45975	pos	44.8	31	RPZTXVGKOKEMMN-ZHJNCLIFSA-N	1-O-(2R-hydroxy-4Z-pentadecenyl)-sn-glycerol	0	1.34349	-0.743581	0.0510744	0.111173	0	2.37084	-0.685728	0.085711	0.360727	0	1.06899	-0.655808	0.254436	0.497206	0	0.682501	-0.0578527	0.859086	0.939447	0	0.0413204	-0.0877724	0.828032	0.939702	0	0.0167154	-0.0299197	0.904237	0.964712	0	0	0
291.23	11.6748	pos	44.7	0	MYZUKLSBSYDRBA-VURMDHGXSA-N	(Z)-Stellettic acid C	0	0.57279	-0.0616895	0.0357266	0.0847262	0	0.412956	-0.0245506	0.410989	0.688126	0	0.0862355	-0.0208037	0.514478	0.71718	0	0.462553	-0.0371389	0.236942	0.491863	0	0.220562	-0.0408858	0.31849	0.623948	0	0.00492214	-0.00374685	1	1	0	0	0
314.342	10.8297	pos	44.7	27.7	ACJQRYKUUGFHPV-FMQUCBEESA-N	Eicosen-1-ol	0	0.611185	-0.0531055	0.000418262	0.00302253	0	0.454473	-0.0330135	0.0109131	0.181029	0	0.170945	-0.0398756	0.0550952	0.219807	0	0.122055	-0.020092	0.317706	0.565303	0	0.0149693	-0.0132299	0.955967	0.987553	0	0.0534883	0.00686208	0.547569	0.792888	0	0	0
245.175	7.0231	pos	44.7	0	YMVOPCVZPBIGSM-UXBLZVDNSA-N	Cladosporester A	0	0.273576	-0.0422781	0.360799	0.504789	0	0.452314	-0.0348955	0.506599	0.753094	0	0.0438483	0.0226707	0.532797	0.732715	0	0.0326032	-0.00738262	0.890547	0.956074	0	0.427568	-0.0649488	0.240293	0.537414	0	0.457623	-0.0575662	0.359672	0.661486	0	0	0
152.071	3.19033	pos	44.7	27	ADVGKWPZRIDURE-UHFFFAOYSA-N	2'-Hydroxyacetanilide	0	0.249314	0.118152	0.137078	0.243906	0	0.517607	0.0731575	0.370134	0.655544	0	0.678283	0.358864	0.155315	0.379494	0	0.823977	0.0449942	0.608263	0.788375	0	0.394317	-0.240712	0.682836	0.868136	0	0.680446	-0.285707	0.379412	0.68143	0	0	0
160.133	4.35298	pos	44.7	37.5	AKVBCGQVQXPRLD-UHFFFAOYSA-N	DL-2-Aminooctanoic acid	0	0.328477	-0.121049	0.404759	0.551683	0	1.0096	-0.215762	0.109081	0.400749	0	0.134788	0.0974664	0.508445	0.713967	0	0.46476	0.094713	0.426174	0.654863	0	0.631727	-0.218515	0.237358	0.533967	0	0.765399	-0.313228	0.122309	0.404703	0	0	0
193.159	8.09742	pos	44.7	31	CVDHBGKYPTUEAA-WAYWQWQTSA-N	(E)-5,8-Megastigmadien-4-one	0	0.615766	-0.0480975	0.0014258	0.00755824	0	0.875557	-0.0496989	0.00338283	0.112031	0	0.112573	-0.0228687	0.395964	0.62927	0	0.0475672	0.00160141	0.887395	0.955369	0	0.292968	-0.0252288	0.167465	0.445411	0	0.26845	-0.0268302	0.23629	0.562107	0	0	0
367.105	0.75285	neg	44.6	39.8	KKLWTTVTWMTNBP-ONEGZZNKSA-N	4'-O-Glucopyranosylsinapic acid	0	0.97339	-0.459343	0.0581903	0.123132	0	1.40093	-0.424249	0.623202	0.822347	0	1.79394	-0.844046	0.008282	0.0671324	1	0.970514	-0.0350933	0.149319	0.38	0	0.741973	0.384703	0.124783	0.380816	0	0.933349	0.419796	0.021756	0.150136	0	1	0
313.052	1.07165	neg	44.6	29.9	ZCGNOVWYSGBHAU-UHFFFAOYSA-N	Favipiravir	0	0.392049	0.0901471	0.168257	0.283575	0	1.95907	0.263801	0.0176613	0.202839	0	1.1368	0.324173	0.207109	0.438841	0	0.889166	-0.173654	0.178237	0.417521	0	0.774329	-0.234026	0.505238	0.752211	0	0.150611	-0.0603721	0.831479	0.940787	0	0	0
279.122	5.55547	neg	44.6	0	AVFORCKFTWHFAR-UMCKCUICSA-N	13-Hydroxyabscisic acid	0	0.0826567	0.0329515	0.501733	0.639759	0	0.0671814	-0.00425077	0.927214	0.970945	0	0.535966	0.141362	0.15806	0.383145	0	0.279641	0.0372023	0.608263	0.788375	0	0.46553	-0.108411	0.258441	0.554527	0	0.757628	-0.145613	0.156887	0.45694	0	0	0
792.553	10.85	pos	44.5	42.1	DHRWPXUMFAXUBB-ARRRPHLJSA-N	PE(22:6-OH/P-18:0)	0	0.392244	-0.0379738	0.254377	0.388539	0	1.55756	-0.255925	0.0520101	0.29402	0	0.0341297	0.0115991	0.64244	0.802134	0	1.02736	0.217951	0.319642	0.566773	0	0.302637	-0.0495729	0.198902	0.487548	0	0.992929	-0.267524	0.0477015	0.241983	0	0	0
133.05	1.40217	neg	44.5	0	WDRISBUVHBMJEF-UHFFFAOYSA-N	5-Deoxy-D-ribose	0	0.224051	-0.089031	0.533054	0.669376	0	0.478657	-0.0598738	0.75386	0.895281	0	0.38564	-0.186373	0.109772	0.330394	0	0.768382	-0.0291572	0.778552	0.887456	0	0.191487	0.0973424	0.188801	0.471079	0	0.494444	0.1265	0.274927	0.602559	0	0	0
303.146	1.67405	pos	44.5	8.37	XMAUFHMAAVTODF-UHFFFAOYSA-N	His-Phe	0	0.418059	-0.0918576	0.117009	0.213911	0	0.597448	-0.0827174	0.212467	0.517487	0	1.18145	0.31381	0.810967	0.902907	0	0.0218935	-0.00914012	0.787744	0.89527	0	1.68382	-0.405667	0.128442	0.386588	0	1.32316	-0.396527	0.229048	0.557776	0	0	0
207.099	4.62192	pos	44.5	30.1	PXBSVQSCXKMEGT-RKDXNWHRSA-N	Poprunellelactone	0	0.41417	-0.0426882	0.0124385	0.037809	0	0.242016	-0.0131616	0.425181	0.698379	0	1.02156	-0.199733	0.0165533	0.102256	1	0.368117	-0.0295266	0.133158	0.355397	0	0.961073	0.157045	0.371057	0.660231	0	0.904162	0.186571	0.0642438	0.292052	0	1	0
170.154	9.71202	pos	44.5	1.66	CCEFMUBVSUDRLG-XNWIYYODSA-N	Limonene-1,2-epoxide	0	0.437344	-0.0758744	0.136015	0.242861	0	0.321646	-0.0217896	0.439655	0.708256	0	0.681351	-0.199059	0.299995	0.540697	0	0.0961549	-0.0540847	0.594381	0.779616	0	0.741493	0.123184	0.932528	0.975176	0	0.594712	0.177269	0.718216	0.88095	0	0	0
168.063	1.47122	pos	44.4	11.8	UZTFMUBKZQVKLK-UHFFFAOYSA-N	4-Acetamidobutanoic acid	1	0.208474	0.0581015	0.816545	0.888456	0	0.481433	-0.0558447	0.911536	0.965749	0	1.0878	0.383707	0.258375	0.501687	0	0.268096	0.113946	0.988861	0.996013	0	1.10838	-0.325605	0.249252	0.543177	0	1.09742	-0.439551	0.34059	0.648179	0	0	0
226.093	0.813333	pos	44.4	30.2	MKUXAQIIEYXACX-UHFFFAOYSA-N	Aciclovir	0	6.62091	5.12806	9.95547e-07	2.87769e-05	1	3.14052	1.41998	0.173549	0.484687	0	1.89496	-2.06285	0.114357	0.331182	0	8.02088	3.70808	0.000123007	0.00438248	1	7.99012	7.19091	5.62724e-06	0.000957881	1	3.81298	3.48283	0.010577	0.0960608	1	1	0
165.039	0.75285	neg	44.4	24.6	FMAORJIQYMIRHF-HERZVMAMSA-N	Erythrose	0	0.4768	-0.120612	0.298843	0.438113	0	1.41958	-0.194244	0.0775156	0.345215	0	1.69577	-0.540161	0.0036963	0.0407391	1	0.138251	0.0736323	0.300631	0.551577	0	1.17759	0.419549	0.010297	0.090143	1	1.18416	0.345917	0.129166	0.421926	0	1	0
233.063	0.746917	pos	44.4	0	HAIWUXASLYEWLM-BNWJMWRWSA-N	Sedoheptulose	0	0.437886	0.0552875	0.327877	0.468571	0	0.174809	-0.00104294	0.551835	0.7799	0	0.827949	-0.400051	0.0724643	0.259989	0	0.490779	0.0563304	0.992044	0.996527	0	0.844133	0.455339	0.021411	0.139582	0	1.00604	0.399009	0.0642438	0.292052	0	0	0
216.98	2.0944	neg	44.4	27.2	YCPXWRQRBFJBPZ-UHFFFAOYSA-N	5-Sulfosalicylic acid	1	0.423493	0.0947622	0.163328	0.278021	0	0.359258	0.0518139	0.535454	0.770973	0	0.305523	-0.139897	0.589662	0.762331	0	0.390236	0.0429483	0.527245	0.739011	0	0.820586	0.234659	0.130302	0.387617	0	0.485993	0.191711	0.304412	0.628516	0	0	0
496.998	3.75227	neg	44.4	37.1	JTFOBWXMEHITKZ-UHFFFAOYSA-N	Flavogallol	0	0.468002	0.0892517	0.0530387	0.114283	0	1.47345	-0.191612	0.00377883	0.118513	1	0.441883	0.0772126	0.228097	0.461008	0	1.97435	0.280864	1.29811e-07	1.80791e-05	1	0.166321	0.0120391	0.793819	0.921311	0	1.12018	-0.268824	0.000684688	0.0197914	1	1	0
365.136	10.9332	pos	44.3	25	LSAKHXDZRQBYTG-UHFFFAOYSA-N	Hydroxygaleon	0	0.922635	-0.0750175	8.64413e-07	2.75892e-05	0	0.395036	-0.0166407	0.269761	0.575591	0	0.223826	-0.0341096	0.0626247	0.239254	0	0.745233	-0.0583768	7.65836e-05	0.00293315	0	0.294435	-0.0409079	0.0673274	0.270015	0	0.108938	0.0174689	0.218483	0.544254	0	0	0
87.0441	1.31867	pos	44.3	25.5	AFENDNXGAFYKQO-GSVOUGTGSA-N	(R)-2-hydroxybutyric acid	0	0.637407	-0.0594659	2.25138e-05	0.000316433	0	0.873961	-0.0557668	0.00402359	0.118513	0	0.179407	-0.0385525	0.0223758	0.125108	0	0.0960816	-0.00369907	0.149321	0.38	0	0.0910184	-0.0209134	0.656026	0.853167	0	0.111087	-0.0172143	0.604364	0.834131	0	0	0
101.06	2.03237	pos	44.3	23.9	ALZLTHLQMAFAPA-UHFFFAOYSA-N	3-Methylbutyrolactone	0	1.01989	-0.109655	1.32808e-06	3.39102e-05	1	1.19695	-0.090299	0.000150762	0.0288708	1	0.613814	-0.0957571	0.0108792	0.0782483	0	0.296442	-0.0193559	0.243328	0.500373	0	0.0768514	-0.0138978	0.603741	0.821431	0	0.0614964	0.00545811	0.933635	0.976334	0	1	0
137.071	0.725767	pos	44.2	0	LDHMAVIPBRSVRG-UHFFFAOYSA-O	1-Methylnicotinamide	0	2.3933	1.06592	0.000297942	0.00249424	1	2.5615	0.743333	0.0946117	0.382441	0	2.08331	1.05625	0.0360439	0.165863	1	1.24105	0.322585	0.190092	0.43208	0	0.240487	0.00966653	0.568296	0.799476	0	0.520867	-0.312919	0.630426	0.849356	0	1	0
219.045	0.75285	neg	44.2	32.1	YTAQZPGBTPDBPW-UHFFFAOYSA-N	3,4-Flavandione	0	1.69006	0.933517	0.0375391	0.0882053	1	0.276304	0.13597	0.837634	0.935317	0	0.95105	0.551715	0.884408	0.933136	0	3.20477	0.797547	0.076892	0.254975	0	0.881943	0.381802	0.332986	0.638467	0	0.922085	-0.415746	0.926282	0.975972	0	1	0
121.072	0.768067	pos	44.2	15.6	ILTVGYDBXVXBJW-UHFFFAOYSA-N	Carbamoylformamidoxime	0	0.530679	-0.142907	0.167014	0.282413	0	0.609641	-0.0837999	0.454408	0.718424	0	0.110074	0.002863	0.951385	0.969097	0	0.660482	-0.0591068	0.550963	0.753638	0	0.676933	-0.14577	0.403381	0.687408	0	0.195536	-0.0866629	0.630427	0.849356	0	0	0
195.102	8.14728	pos	44.2	13.1	COFJZDUAVQUGRU-UHFFFAOYSA-N	2-ISOPRENYL-3-HYDROXY-5-METHYL-a-PYRONE	0	0.727965	-0.0616459	0.00230244	0.0107541	0	0.338017	-0.0170821	0.413805	0.689075	0	0.147242	-0.0286302	0.490572	0.700425	0	0.526649	-0.0445638	0.015727	0.0995613	0	0.267018	-0.0330157	0.206733	0.49103	0	0.0395704	0.0115481	0.896935	0.964712	0	0	0
293.209	8.73463	pos	44.2	27.8	VWKNCZXDXPBMJN-PODPQGHUSA-N	7S,8S-DiHOTrE	0	0.0896029	-0.0102468	0.854346	0.906412	0	0.168087	-0.00947936	0.911536	0.965749	0	0.457395	-0.102944	0.085223	0.288216	0	0.0214424	-0.000767433	0.884246	0.952647	0	0.5055	0.0926972	0.1077	0.351055	0	0.376548	0.0934646	0.148914	0.448205	0	0	0
241.181	10.1669	neg	44.1	0	VSYLEWGIVLSDIY-UHFFFAOYSA-N	4-(2,6,6-Trimethyl-1-cyclohexenyl)-2-butanol	0	0.544836	-0.0474443	0.0012926	0.00702219	0	0.663021	-0.0417175	0.00728059	0.150728	0	0.0499508	-0.0216742	0.258375	0.501687	0	0.00126303	-0.00572679	0.7633	0.877909	0	0.252976	-0.0257701	0.223061	0.513108	0	0.246341	-0.0200433	0.335923	0.644905	0	0	0
144.102	0.768067	pos	44.1	22.1	WOXWUZCRWJWTRT-UHFFFAOYSA-N	1-Aminocyclohexanecarboxylic acid	0	1.16465	0.569646	0.149195	0.26003	0	3.26248	0.785276	0.0397227	0.275363	0	1.73281	1.0951	0.0709856	0.258314	0	0.39821	-0.21563	0.511728	0.727917	0	1.49978	-0.525451	0.325686	0.629988	0	0.422409	-0.309821	0.553747	0.795816	0	0	0
548.301	12.5266	pos	44.1	2.14	ZSDBFLMJVAGKOU-UHFFFAOYSA-N	Glycerol phenylbutyrate	0	3.23643	0.943314	8.13798e-08	6.2337e-06	1	0.437815	-0.0018261	0.683733	0.854388	0	0.431531	0.300972	0.262348	0.503655	0	4.3105	0.945141	1.89263e-06	0.0001933	1	1.61144	0.642342	0.0172357	0.123968	1	0.509284	-0.302799	0.405004	0.698723	0	1	0
288.253	9.80003	pos	44.1	0	RPQJFAIEPUKQHK-HNQUOIGGSA-N	16-hydroxy-9E-hexadecenoic acid	0	2.60634	1.31286	0.00319679	0.0138347	1	0.405894	0.0861402	0.950474	0.982287	0	1.00924	0.560638	0.565496	0.749429	0	4.12698	1.22672	0.0011975	0.019941	1	1.52449	0.752217	0.0421421	0.208263	0	0.929036	-0.474498	0.527755	0.775141	0	1	0
285.155	0.6262	pos	44	31	JVWPPCWUDRJGAE-JGVFFNPUSA-N	Neuromedin B (1-3)	0	0.240699	0.0504406	0.549078	0.685006	0	0.688422	0.24225	0.173709	0.484687	0	0.234123	0.139407	0.951385	0.969097	0	0.568288	-0.191809	0.567061	0.764061	0	0.072343	-0.0889661	0.61923	0.831429	0	0.408471	0.102843	0.656959	0.862434	0	0	0
203.143	10.85	pos	44	0	TVKDYKYMRUCXKP-UHFFFAOYSA-N	Panaquinquecol 5	0	0.85934	-0.0862217	0.000656219	0.00413715	0	0.207817	-0.0126062	0.405392	0.684741	0	0.541549	-0.0939261	0.00761929	0.0637855	0	0.726396	-0.0736155	0.00560239	0.0543219	0	0.116944	0.00770438	0.810898	0.931256	0	0.568348	0.0813199	0.0212309	0.147844	0	0	0
315.23	11.7804	pos	44	0	UXOGOSLLGMYCNL-UHFFFAOYSA-N	5-tridecylresorcinol	0	0.228255	-0.0139279	0.404759	0.551683	0	0.266746	0.0335772	0.469436	0.724976	0	0.0894485	0.00584873	0.746244	0.86741	0	0.554857	-0.0475051	0.0927126	0.291655	0	0.0880009	-0.0197767	0.839559	0.943657	0	0.198755	0.0277285	0.243693	0.568247	0	0	0
201.149	8.11713	neg	44	25.9	FARPMBPKLYEDIL-JTQLQIEISA-N	3S-hydroxy-undecanoic acid	0	0.658722	-0.0550325	0.000210717	0.00191017	0	0.625653	-0.0368077	0.0278197	0.239437	0	0.2471	-0.0426752	0.0246778	0.132539	0	0.25734	-0.0182248	0.137329	0.360872	0	0.162749	-0.0123574	0.782488	0.91092	0	0.00496155	0.00586741	0.487725	0.755506	0	0	0
203.15	0.725767	pos	43.9	0	HVPFXCBJHIIJGS-LURJTMIESA-N	Symmetric dimethylarginine	0	1.14442	0.270935	0.00827432	0.0279213	1	1.85032	0.263479	0.0130913	0.187437	1	0.786061	0.196539	0.576786	0.752672	0	0.24824	0.00745574	0.988861	0.996013	0	0.272309	0.0743959	0.304414	0.606453	0	0.32426	0.0669402	0.308789	0.633286	0	1	0
165.164	10.4791	pos	43.9	0	WVTVMLXNKUWGBH-AVQMFFATSA-N	(Z,Z)-3,6-Dodecadien-1-ol	0	1.05292	-0.110315	3.90032e-05	0.000502125	1	0.834937	-0.0646618	0.0241877	0.224579	0	0.502959	-0.10245	0.0105903	0.0776281	0	0.496171	-0.0456536	0.0644887	0.231917	0	0.0283763	-0.00786506	0.816611	0.932922	0	0.193466	0.0377885	0.359672	0.661486	0	1	0
126.091	3.67553	pos	43.9	0	WXFIFTYQCGZRGR-UHFFFAOYSA-N	2-Hydroxypropyl methacrylamide	0	1.04415	0.929116	0.66449	0.779772	0	1.20861	0.904434	0.329447	0.621567	0	0.264257	-0.103057	0.514478	0.71718	0	0.00545716	0.0246821	0.594381	0.779616	0	1.39248	1.03217	0.355516	0.652275	0	1.51917	1.00749	0.179725	0.486898	0	0	0
356.28	9.02973	pos	43.9	48.6	ZMBYKPOUOMBPIF-UHFFFAOYSA-N	Tridec-3-enoylcarnitine	0	0.140501	0.0170003	0.724066	0.824122	0	0.141041	-0.000729244	0.654964	0.840373	0	1.05063	0.294668	0.0124313	0.0857872	1	0.0266726	0.0177295	0.522046	0.733738	0	1.04647	-0.277668	0.0129657	0.104545	1	1.10883	-0.295398	0.00400837	0.0548287	1	1	0
173.081	4.48025	neg	43.9	30.8	TYFQFVWCELRYAO-UHFFFAOYSA-N	Suberic acid	0	0.507171	-0.0470864	0.00476918	0.018404	0	0.297018	-0.0230452	0.176854	0.484687	0	0.479695	-0.0813599	0.0223758	0.125108	0	0.202336	-0.0240412	0.251478	0.508936	0	0.23388	0.0342735	0.914987	0.970076	0	0.346328	0.0583147	0.287316	0.618213	0	0	0
156.138	11.89	pos	43.8	28	LKOKKQDYMZUSCG-UHFFFAOYSA-N	3,5,5-Trimethyl-3-cyclohexen-1-one	0	0.165006	-0.0327627	0.284082	0.420903	0	0.142226	-0.00609762	0.248914	0.556695	0	0.321031	-0.0857211	0.134642	0.35442	0	0.17257	-0.0266651	0.947526	0.9775	0	0.320436	0.0529585	0.47743	0.733623	0	0.383066	0.0796235	0.541425	0.786967	0	0	0
364.342	11.914	pos	43.8	0.0321	LMVRXHKEYGPTCX-XJDOXCRVSA-N	1-O-(2-methoxy-hexadecyl)-sn-glycerol	0	0.536627	-0.0583389	0.0112202	0.0350802	0	0.294013	-0.0175173	0.541977	0.775989	0	0.356751	-0.0668794	0.0386215	0.173006	0	0.502931	-0.0408215	0.0454615	0.191338	0	0.0696619	0.00854056	0.603741	0.821431	0	0.315472	0.0493621	0.0787544	0.320031	0	0	0
344.316	11.7804	pos	43.8	0	OONXYOAWMIVMCI-KAMYIIQDSA-N	Lesquerolic acid	0	1.99231	0.74868	0.103723	0.194225	0	1.89921	0.32631	0.547837	0.779282	0	0.0992184	-0.200997	0.434845	0.667517	0	1.48058	0.42237	0.254621	0.512258	0	1.57405	0.949677	0.0509684	0.231016	0	0.775318	0.527307	0.270111	0.597105	0	0	0
239.129	9.26698	neg	43.8	0	IDCDKEUBOYQTFY-NGNAIVRQSA-N	Cucujolide IX	0	0.271876	-0.0595852	0.241173	0.374723	0	0.478192	-0.0845276	0.13917	0.441424	0	1.27017	-0.423422	8.66021e-05	0.00457498	1	0.176146	0.0249424	0.645013	0.809968	0	1.47781	0.363837	0.000593822	0.015324	1	1.2108	0.338894	0.00263808	0.0444125	1	1	0
251.139	4.94437	pos	43.8	22.7	VPPJLAIAVCUEMN-UHFFFAOYSA-N	Lacosamide	0	0.614802	-0.196692	0.142488	0.252945	0	1.16432	-0.161172	0.654964	0.840373	0	0.0231734	0.0334457	0.622417	0.79001	0	0.196042	-0.0355195	0.190093	0.43208	0	0.731253	-0.230138	0.137951	0.400268	0	0.578941	-0.194618	0.420842	0.708495	0	0	0
243.196	9.68812	pos	43.8	0	XVNKMDSYLQAATP-XQRVVYSFSA-N	14-hydroxy-5Z-tetradecenoic acid	0	0.319319	-0.0259561	0.715011	0.816851	0	0.00077419	0.0136626	0.872502	0.950693	0	0.488794	0.0764264	0.147297	0.371761	0	0.465047	-0.0396187	0.569765	0.765685	0	0.609145	-0.102382	0.0651531	0.26476	0	0.393175	-0.0627638	0.162379	0.463249	0	0	0
373.274	8.79388	pos	43.8	24.7	BCMBRGZVZCQHFO-GCIZHPIPSA-N	3alpha-Hydroxy-5beta-chola-7,9(11)-dien-24-oic Acid	0	0.123787	-0.0167153	0.788466	0.869014	0	0.95545	-0.0762277	0.0411707	0.276311	0	0.6682	0.146954	0.0285146	0.144173	0	0.515644	0.0595124	0.0584028	0.21876	0	0.853527	-0.16367	0.0172357	0.123968	0	1.08887	-0.223182	0.000355032	0.0147002	1	1	0
318.3	8.4162	pos	43.7	22.6	AERBNCYCJBRYDG-KSZLIROESA-N	Phytosphingosine	0	0.414594	-0.143126	0.451775	0.596655	0	0.0298569	0.0187656	1	1	0	0.169703	0.019659	0.847522	0.9176	0	0.952267	-0.161892	0.486406	0.710365	0	0.759251	-0.162785	0.519456	0.758634	0	0.166632	-0.000893401	0.911593	0.968489	0	0	0
166.072	1.03518	pos	43.7	29.3	CGWDNAFNQOBSCK-UHFFFAOYSA-N	2,6-Diamino-4-hydroxy-5-N-methylformamidopyrimidine	0	1.80925	0.448951	0.000239221	0.00209421	1	0.857956	0.13081	0.291776	0.600001	0	2.01439	0.682674	8.32888e-05	0.00455709	1	1.35075	0.318141	0.00852389	0.0687295	1	0.872011	-0.233723	0.106098	0.348804	0	1.70795	-0.551864	0.000894969	0.0240542	1	1	0
472.358	8.77162	pos	43.7	36.1	QHLHTTNIUVMWRY-VXLYETTFSA-N	Ganoderic acid U	0	0.21941	0.0366678	0.197376	0.321338	0	0.676018	-0.0605305	0.246893	0.556235	0	0.459761	0.0836665	0.14213	0.363512	0	0.968928	0.0971983	0.0160749	0.100929	0	0.329516	-0.0469987	0.46835	0.730291	0	0.741845	-0.144197	0.0251503	0.166798	0	0	0
335.219	7.49303	pos	43.6	6.34	XEYBRNLFEZDVAW-ARSRFYASSA-N	Prostaglandin E2	1	0.717867	-0.0606594	2.17185e-05	0.000308081	0	0.374386	-0.0216179	0.163032	0.472145	0	0.0511776	-0.013335	0.739153	0.861783	0	0.552478	-0.0390414	0.00103532	0.0184432	0	0.378476	-0.0473244	0.00986812	0.0889291	0	0.0860702	-0.00828293	0.442516	0.72429	0	0	0
215.016	1.0589	pos	43.6	20.3	GJQWCDSAOUMKSE-SCQFTWEKSA-N	2,3-Diketo-L-gulonate	0	0.266241	0.0567473	0.66449	0.779772	0	0.0781675	0.0253102	0.853096	0.940923	0	0.781837	0.308184	0.0306187	0.150829	0	0.0350595	0.0314372	0.8248	0.921658	0	0.989803	-0.251437	0.033673	0.184239	0	1.01801	-0.282874	0.0233998	0.158622	1	1	0
188.139	0.725767	pos	43.6	22.5	ONYFNWIHJBLQKE-ZETCQYMHSA-N	L-NIL	0	2.73004	0.725291	0.000231774	0.00205247	1	2.23975	0.461594	0.0207012	0.214285	0	1.62266	-0.564462	0.132215	0.352882	0	1.18135	0.263697	0.0668277	0.236991	0	3.23467	1.28975	8.57143e-06	0.00119377	1	2.78014	1.02606	0.000319208	0.0143831	1	1	0
385.295	11.2638	pos	43.6	0	IYFATESGLOUGBX-UHFFFAOYSA-N	Sorbitan palmitate	0	0.981051	-0.139103	0.000113794	0.00120229	0	1.19932	-0.101725	0.0142203	0.192054	1	0.152128	0.022056	0.557725	0.746884	0	0.377903	-0.0373781	0.298772	0.551577	0	0.830894	-0.161159	0.00152762	0.0278609	0	0.591205	-0.123781	0.0178546	0.134085	0	1	0
324.217	1.60295	pos	43.6	22.7	WAXSZZDPRQQTLL-UHFFFAOYSA-N	2,3-Diethyl-6-hexoxycarbonylbenzoic acid	0	0.353973	-0.0299798	0.0159223	0.0458514	0	0.266779	-0.0137203	0.40261	0.683813	0	0.324299	-0.043017	0.455863	0.680684	0	0.148042	-0.0162595	0.118383	0.335427	0	0.178327	0.0130372	0.454911	0.717738	0	0.217269	0.0292966	0.817074	0.932755	0	0	0
242.176	7.05057	neg	43.6	22.1	HEUQYIQQCNOXOG-UHFFFAOYSA-N	N-Undecanoylglycine	0	0.657586	-0.112114	0.00582149	0.0211339	0	0.690265	-0.12061	0.00415129	0.118513	0	0.118916	-0.0256883	0.697089	0.839576	0	0.181551	0.00849672	0.588869	0.777713	0	0.239973	-0.0864252	0.1077	0.351055	0	0.547701	-0.0949219	0.0477015	0.241983	0	0	0
264.119	0.746917	pos	43.5	19	SFTZWNJFZYOLBD-ZDLURKLDSA-N	Ser-Gly-Thr	0	2.57703	-1.29016	0.265442	0.40279	0	0.944792	0.149937	0.439571	0.708256	0	1.54719	-1.28262	0.595538	0.764908	0	3.13701	-1.4401	0.0530137	0.205649	0	0.0444294	-0.00754102	0.896226	0.966233	0	2.10731	1.43256	0.330688	0.644096	0	0	0
672.525	12.9071	pos	43.5	0	UPAQRWMRKQCLSD-UHFFFAOYSA-N	2,3-Dipalmitoyl-S-glycerylcysteine	0	0.31358	-0.0415398	0.752968	0.843853	0	2.35976	-0.618228	0.00938635	0.167208	1	0.803892	-0.523438	0.0394937	0.174948	0	2.26546	0.576688	0.0111725	0.0815058	1	1.13127	0.481898	0.0488805	0.223013	0	0.0910228	-0.09479	0.889592	0.963178	0	1	0
280.264	10.4571	pos	43.5	21.7	OPEALXSBJSNYAZ-UHFFFAOYSA-N	6-[3]-ladderane-1-hexanol	0	0.173391	-0.0284818	0.506884	0.644973	0	0.770328	-0.143301	0.246893	0.556235	0	0.594335	-0.293156	0.139599	0.361261	0	0.642285	0.114819	0.414672	0.644952	0	1.02451	0.264674	0.271056	0.572769	0	0.474302	0.149855	0.704429	0.878815	0	0	0
120.081	2.13865	pos	43.5	26.6	LPAGFVYQRIESJQ-UHFFFAOYSA-N	Indoline	0	0.839894	0.293402	0.000637082	0.00408372	0	0.968273	0.173802	0.046868	0.286063	0	1.84196	0.777646	0.0117883	0.0832247	1	0.687913	0.1196	0.115589	0.330994	0	1.50074	-0.484244	0.3114	0.61716	0	1.6851	-0.603844	0.10541	0.371237	0	1	0
200.029	3.75227	neg	43.5	27	WJCNZQLZVWNLKY-UHFFFAOYSA-N	Thiabendazole	0	0.115974	0.0166756	0.346148	0.489658	0	0.868145	-0.0732635	0.0199013	0.213208	0	0.273159	0.0300239	0.181356	0.410396	0	1.05329	0.0899391	0.000222857	0.00629083	1	0.0576486	-0.0133483	0.420156	0.691385	0	0.750963	-0.103287	0.000708198	0.0200918	0	1	0
228.136	5.62558	pos	43.5	0	VMUYJTLOZZXCIC-RFSDFRCRSA-N	Ieodomycin C	0	3.21786	-1.32144	0.0838117	0.164877	0	1.67769	-0.318166	0.344352	0.634071	0	0.267119	-0.15402	0.380492	0.612948	0	2.84033	-1.00327	0.387771	0.621497	0	1.94109	-1.16742	0.578243	0.804712	0	0.345656	-0.164146	0.732095	0.890135	0	0	0
246.055	0.9047	pos	43.4	35.1	FPJPTCHRIMPDSG-UHFFFAOYSA-N	3'-thiacytidine	0	1.11205	0.210592	0.00409642	0.016515	1	2.0819	0.253581	0.00292928	0.112031	1	1.9058	0.593072	0.00101066	0.0198503	1	0.0735448	-0.0429883	0.700301	0.844108	0	1.36772	-0.38248	0.0766297	0.289154	0	1.23895	-0.339492	0.146326	0.44567	0	1	0
391.252	10.9906	neg	43.4	0	MGUZOUCQDDHSGO-RFPXNJKWSA-N	Leiopathic acid	0	0.330689	-0.0280264	0.145812	0.255296	0	0.124258	-0.00526853	0.907621	0.965749	0	0.194076	0.0134565	0.508445	0.713967	0	0.270048	-0.0227578	0.0458936	0.191578	0	0.379952	-0.0414829	0.0954118	0.328474	0	0.20062	-0.0187251	0.470486	0.749256	0	0	0
358.274	12.0183	pos	43.4	0	GGDBPLUALAQSBY-RTBURBONSA-N	Siegesbeckin C	0	0.32573	-0.0348412	0.175858	0.292207	0	0.0300532	0.00291929	0.895891	0.964515	0	0.205643	-0.05254	0.132215	0.352882	0	0.406309	-0.0377605	0.134191	0.355677	0	0.0498676	0.0176988	0.699119	0.87791	0	0.225432	0.0554593	0.122309	0.404703	0	0	0
205.097	3.68898	pos	43.4	24.4	PLVPPLCLBIEYEA-AATRIKPKSA-N	Indoleacrylic acid	0	1.27723	-0.316471	0.797797	0.877405	0	1.30653	-0.181584	0.585318	0.802063	0	1.22152	-0.556488	0.120585	0.341473	0	1.1554	-0.134887	0.688516	0.835822	0	0.234089	0.240016	0.274274	0.5756	0	0.749313	0.374903	0.201661	0.517495	0	0	0
166.086	2.15295	pos	43.3	26.8	WBYWAXJHAXSJNI-VOTSOKGWSA-N	trans-Cinnamic acid	0	0.8131	0.282578	0.000817718	0.00493206	0	0.930338	0.165008	0.0556939	0.299379	0	1.82439	0.761497	0.0131051	0.0884453	1	0.68543	0.11757	0.107515	0.31811	0	1.49359	-0.478919	0.336676	0.640729	0	1.68563	-0.596489	0.113612	0.390255	0	1	0
205.035	1.18582	neg	43.3	22.6	RTGHRDFWYQHVFW-UHFFFAOYSA-N	3-Oxoadipic acid	1	1.2918	-0.257197	0.00920475	0.0300675	1	0.222575	-0.0501148	0.724045	0.875483	0	1.64519	-0.667292	0.00206173	0.0300817	1	1.20317	-0.207082	0.0950594	0.295998	0	1.1655	0.410094	0.0695611	0.272551	0	1.65817	0.617177	0.00749638	0.0770768	1	1	1
147.065	1.39385	neg	43.3	0	KYPWIZMAJMNPMJ-UHFFFAOYSA-N	beta-tyvelose	0	0.769744	0.262858	0.819443	0.888712	0	1.97001	-0.590839	0.607685	0.817383	0	0.110153	-0.000366759	0.854636	0.922302	0	1.14058	0.853696	0.417907	0.646701	0	0.130825	0.263225	0.759757	0.899047	0	0.510803	-0.590472	0.780263	0.913054	0	0	0
284.295	14.9306	pos	43.3	20.1	OTKJDMGTUTTYMP-ROUUACIJSA-N	Safingol ( L-threo-sphinganine)	0	2.01176	0.366724	1.67665e-08	1.88051e-06	1	0.979857	-0.155288	0.148647	0.455456	0	0.189294	0.0875495	0.317831	0.558391	0	3.61824	0.522012	1.23386e-13	4.72566e-11	1	1.31441	0.279174	2.66822e-05	0.00227095	1	1.02852	-0.242838	0.0202137	0.144707	1	1	0
236.093	9.76358	neg	43.3	21.1	RHSUJRQZTQNSLL-UHFFFAOYSA-N	3-Hydroxy-carbofuran	0	0.288702	-0.0310615	0.160905	0.274506	0	0.158888	-0.0148319	0.665695	0.845643	0	0.112248	-0.00534825	0.395964	0.62927	0	0.0906549	-0.0162296	0.362069	0.599017	0	0.295271	-0.0257132	0.721045	0.891904	0	0.135252	-0.00948364	0.704429	0.878815	0	0	0
253.253	11.3741	pos	43.2	21.7	AXPAUZGVNGEWJD-UHFFFAOYSA-N	2-methyl-hexadecanoic acid	0	0.741255	-0.0684056	0.00103011	0.00591057	0	0.444295	-0.0310025	0.151444	0.45943	0	0.0173677	-0.0020872	0.899238	0.941006	0	0.462771	-0.0374031	0.0301673	0.149567	0	0.459492	-0.0663184	0.0114427	0.0949906	0	0.284921	-0.0289153	0.208273	0.528268	0	0	0
278.248	11.647	pos	43.2	0	WNGSQFREFUKQMP-UHFFFAOYSA-N	6-[1]-ladderane hexanol	0	0.494972	0.242583	0.233802	0.367369	0	0.69198	0.224663	0.608769	0.817383	0	0.128712	-0.144092	0.621693	0.79001	0	0.201622	0.0179201	0.596589	0.781236	0	0.425274	0.386676	0.159935	0.440613	0	0.668442	0.368755	0.388929	0.692292	0	0	0
197.129	4.11085	pos	43.2	0	XLUAWXQORJEMBD-YUMQZZPRSA-N	Cyclo(L-Pro-L-Val)	0	0.0106639	-0.0520589	0.519884	0.656065	0	0.0116022	-0.0229878	0.911536	0.965749	0	0.375823	-0.0607743	0.832856	0.912686	0	0.532013	-0.0290711	0.506609	0.726709	0	0.109806	0.00871544	0.816611	0.932922	0	0.430669	0.0377865	0.90426	0.964712	0	0	0
259.238	7.163	pos	43.2	23.9	UWJZVNRNKDOZCA-LNFMSFKKSA-N	(4E,6E,d14:2) sphingosine	0	0.039476	0.0145967	0.829102	0.895758	0	0.46592	-0.0331495	0.1849	0.491784	0	0.165476	0.0320446	0.450215	0.676206	0	0.268102	0.0477462	0.118383	0.335427	0	0.282788	-0.0174479	0.578321	0.804712	0	0.370415	-0.0651941	0.0741451	0.314654	0	0	0
364.026	1.09575	neg	43.1	37.8	ZFBIIHDSTYBVID-UHFFFAOYSA-N	Cystine-glutamate	0	2.01806	0.755026	0.120805	0.219541	0	0.811711	0.134817	0.585248	0.802063	0	1.31401	0.955175	0.0527218	0.211439	0	2.20265	0.620209	0.0204772	0.116621	1	0.569109	-0.200149	0.391066	0.676201	0	1.50801	-0.820358	0.0257559	0.170078	1	1	0
146.081	1.47122	pos	43.1	0	VIWZVFVJPXTXPA-UHFFFAOYSA-N	N-(2-Carboxymethyl)-morpholine	0	0.311807	-0.066957	0.0464709	0.103781	0	0.0723139	0.00557597	0.571812	0.794932	0	0.0116921	0.00605317	0.760491	0.875994	0	0.864943	-0.072533	0.111944	0.324806	0	0.587614	-0.0730102	0.212076	0.496791	0	0.0189014	-0.000477205	0.933635	0.976334	0	0	0
187.133	8.01843	neg	43.1	23.2	VGWUJHSTGYCXQQ-UHFFFAOYSA-N	Ethyl 3-hydroxyoctanoate	0	0.406777	-0.0322358	0.16455	0.27948	0	0.0353138	-0.00638917	0.503444	0.750269	0	0.200549	0.0230347	0.274516	0.51793	0	0.204431	-0.0258466	0.466646	0.692063	0	0.226179	-0.0552705	0.754365	0.897272	0	0.286771	-0.0294238	0.394646	0.695739	0	0	0
160.097	0.746917	pos	43	0	AAKDPDFZMNYDLR-UHFFFAOYSA-N	N-Methyl-1-deoxynojirimycin	0	0.484052	-0.228271	0.911644	0.942412	0	2.41939	0.516922	0.0261062	0.232599	0	1.50377	0.912305	0.0516189	0.207577	0	1.68758	-0.745193	0.0408866	0.182283	1	2.18459	-1.14058	0.0484444	0.223013	0	0.462692	-0.395383	0.65693	0.862434	0	1	0
195.05	0.75285	neg	43	0	HMFHBZSHGGEWLO-QMKXCQHVSA-N	alpha-L-arabinofuranose	0	0.831085	-0.189512	0.0655031	0.135062	0	1.13379	-0.167018	0.235008	0.544679	0	0.138448	-0.0560528	0.46155	0.681865	0	0.500532	-0.0224938	0.694399	0.8403	0	0.831092	-0.13346	0.682836	0.868136	0	0.215141	-0.110966	0.940995	0.977359	0	0	0
269.088	0.880817	neg	43	15.7	JFEBLWKYMNUVDT-UHFFFAOYSA-N	6-(1,2,3,4-Tetrahydroxybutyl)oxane-2,3,4,5-tetrol	0	1.4872	0.318774	0.000250814	0.00218322	1	2.29323	0.348283	0.000105019	0.0259497	1	0.156183	-0.0846185	0.725038	0.856405	0	0.486545	-0.0295083	0.703258	0.845013	0	1.1708	0.403393	0.000679773	0.0162721	1	1.36423	0.432901	0.000160016	0.0106584	1	1	0
229.086	10.1626	pos	43	0	BIJOPUWEMBBDEG-UHFFFAOYSA-N	Torachrysone	0	0.0961485	-0.00171882	0.921259	0.949138	0	0.10213	0.0204164	0.683733	0.854388	0	0.128415	0.0321728	0.891818	0.935798	0	0.361296	-0.0221352	0.602693	0.784474	0	0.151037	-0.0338916	0.885847	0.958417	0	0.134031	-0.0117564	0.838703	0.94826	0	0	0
239.201	11.2349	pos	43	0	HDAQPCUHLCPEHS-SSUFTNFISA-N	3S,7,11-Trimethyl-6,10-dodecadienoic acid	0	0.689694	-0.0945904	0.00104494	0.00597333	0	0.706427	-0.0670664	0.0651405	0.320885	0	0.431134	-0.105341	0.056295	0.22001	0	0.317369	-0.0275241	0.24012	0.496442	0	0.00713664	0.0107501	0.715541	0.888338	0	0.222905	0.0382742	0.71131	0.879522	0	0	0
206.1	3.68898	pos	43	33.3	BQJDNQQWNLQSGB-XFFZJAGNSA-N	(Z)-1-(Methylthio)-5-phenyl-1-penten-3-yne	0	1.35418	-0.353429	0.930875	0.954551	0	1.34233	-0.19412	0.698295	0.862733	0	1.29545	-0.614766	0.134642	0.35442	0	1.30993	-0.159309	0.542999	0.748088	0	0.23953	0.261336	0.24624	0.54279	0	0.806049	0.420646	0.182746	0.486898	0	0	0
305.082	8.02908	neg	43	0	HQIRTAPJDZWJHS-UHFFFAOYSA-N	Musanolone C	0	0.514838	-0.0538428	0.304508	0.445565	0	0.181016	0.0186981	0.5003	0.747765	0	0.273535	-0.062342	0.175306	0.403863	0	0.512351	-0.0725409	0.0742668	0.251163	0	0.0208335	0.00849916	0.629651	0.836623	0	0.347963	0.0810401	0.0886719	0.334595	0	0	0
131.07	0.790633	pos	42.9	0	KJTLQQUUPVSXIM-ZCFIWIBFSA-N	Mevalonic acid	0	0.628484	-0.134928	0.0252731	0.0645306	0	0.0281855	-0.0114391	0.581927	0.799563	0	0.415662	-0.0803555	0.331655	0.568339	0	1.02587	-0.123489	0.0911741	0.287405	0	0.371084	-0.054573	0.495875	0.745516	0	0.428356	0.0689164	0.630427	0.849356	0	0	0
209.079	0.689383	pos	42.9	0	YEWOHTVJCCDCCS-UHFFFAOYSA-N	(2s,3r,4s,5r)-3,4,5-Trihydroxy-6-oxopiperidine-2-carboxylic acid	0	0.489335	0.067958	0.641216	0.762096	0	0.232752	-0.00930916	0.282829	0.591932	0	0.514496	0.13781	0.48469	0.696572	0	0.683058	0.0772672	0.419251	0.647472	0	0.493928	-0.0698518	0.399251	0.68494	0	0.659601	-0.147119	0.170887	0.474274	0	0	0
380.337	11.914	pos	42.9	20.5	WPMWEFXCIYCJSA-UHFFFAOYSA-N	Tetraethylene glycol monododecyl ether	0	0.532269	-0.0565279	0.000479466	0.00330875	0	0.564629	-0.0335935	0.115786	0.414449	0	0.265721	-0.0513659	0.0432488	0.185594	0	0.241155	-0.0229344	0.0245978	0.130394	0	0.0119257	-0.00516199	0.63489	0.839941	0	0.112194	0.0177724	0.27088	0.597105	0	0	0
262.014	1.31867	pos	42.9	41.5	SZHJGTIWJLCSCZ-UHFFFAOYSA-N	Arctinone A	0	4.1676	2.61006	0.000397156	0.00295697	1	2.72546	1.30089	0.0804842	0.349088	0	1.29152	0.894734	0.461273	0.681865	0	3.55403	1.30917	0.089241	0.283059	0	1.94383	1.71533	0.104871	0.345511	0	0.362914	0.406159	0.666121	0.870732	0	1	0
297.29	12.3793	pos	42.9	0	SFIHQZFZMWZOJV-HZJYTTRNSA-N	Linoleamide	0	0.567268	0.0923787	0.841704	0.901742	0	0.112469	-0.0592514	0.399841	0.682894	0	0.310725	-0.144352	0.596149	0.764908	0	0.791126	0.15163	0.31004	0.556185	0	0.754187	0.23673	0.46835	0.730291	0	0.243668	0.0851002	0.788453	0.916472	0	0	0
307.224	12.0183	pos	42.9	0	IZQFBIOUXQEERU-SEYXRHQNSA-N	2-methoxy-5Z-hexadecenoic acid	0	0.17788	-0.022165	0.231592	0.36427	0	0.459077	0.0455729	0.235008	0.544679	0	0.118498	0.00278161	0.796454	0.893242	0	0.648612	-0.0677379	0.0134724	0.0901297	0	0.20192	-0.0249466	0.553416	0.787218	0	0.179668	0.0427913	0.291528	0.622034	0	0	0
202.217	6.8138	pos	42.9	19.4	BDGQTWOHKASHQU-KTKRTIGZSA-N	3Z-Dodecen-1-ol	0	1.41927	0.292477	0.00115447	0.00647859	1	0.456594	0.0521224	0.442583	0.711477	0	0.928457	0.252518	0.0060783	0.0564361	0	1.61091	0.240355	0.017346	0.105453	1	0.247741	0.0399598	0.704578	0.882595	0	0.701725	-0.200395	0.0711965	0.308989	0	1	0
263.162	7.58252	pos	42.9	23.8	MQWNXLZVXAQZES-RYUDHWBXSA-N	(1S,2S)-3-oxo-2-pentyl-cyclopentanebutanoic acid	0	0.784598	-0.0588121	1.24958e-06	3.30062e-05	0	0.5053	-0.0249101	0.0261143	0.232599	0	0.0321519	-0.00740278	0.818247	0.906403	0	0.549112	-0.033902	0.000458122	0.0106333	0	0.545247	-0.0514094	0.000547226	0.0148542	0	0.20369	-0.0175074	0.204947	0.52156	0	0	0
205.122	5.42502	pos	42.9	25.1	HMAYXYFQOZZPEZ-XFXZXTDPSA-N	Validene 4,5-dihydrophthalide	0	0.0832356	-0.00661021	0.43615	0.582547	0	1.57565	0.346416	0.305546	0.612697	0	0.217272	-0.0889447	0.652537	0.809094	0	1.33918	-0.353026	0.068022	0.239017	0	0.305951	0.0823345	0.906229	0.969252	0	1.14652	0.435361	0.218483	0.544254	0	0	0
263.074	0.725767	pos	42.8	19.5	HYWDXGGHANXDIV-UHFFFAOYSA-N	D-glycero-L-galacto-Octulose	0	0.0972573	-0.0141571	0.727093	0.82634	0	0.45798	-0.0642512	0.849225	0.937329	0	1.57022	-0.664879	0.00272851	0.0345461	1	0.361655	0.0500941	0.925319	0.970287	0	1.57097	0.650722	0.00453844	0.0547471	1	1.64203	0.600628	0.0072921	0.0754831	1	1	0
157.086	5.35735	neg	42.8	5.85	RITBMTJPNSJVHF-UHFFFAOYSA-N	4-keto-n-caprylic acid	0	0.325412	-0.0122067	0.00547209	0.0200556	0	0.184668	-0.0152835	0.248914	0.556695	0	0.350405	-0.0698895	0.0786333	0.274411	0	0.0250831	0.00307681	0.142685	0.369245	0	0.259921	0.0576827	0.351695	0.649153	0	0.277258	0.0546059	0.453588	0.73612	0	0	0
255.233	13.2736	neg	42.8	0	ZONJATNKKGGVSU-UHFFFAOYSA-N	14-methylpentadecanoic acid	0	1.48896	0.260235	0.000501658	0.00340062	1	0.931919	0.142241	0.312594	0.614755	0	1.68551	0.476183	0.000650874	0.0144513	1	1.24106	0.117994	0.0386242	0.175066	1	0.580141	-0.215948	0.201488	0.48919	0	1.10479	-0.333942	0.00814036	0.0809807	1	1	0
187.094	13.6332	pos	42.8	19.7	BKXIMINDJGDBPF-UHFFFAOYSA-N	2,6-diamino-4-hydroxy-5-formamidopyrimidine	0	0.912984	-0.0710073	2.14262e-07	9.94694e-06	0	0.267283	-0.0165842	0.203551	0.516291	0	0.0795021	0.00385052	0.818247	0.906403	0	0.765716	-0.0544231	4.01839e-05	0.00181064	0	0.678502	-0.0748578	0.000272046	0.00969244	0	0.199705	-0.0204347	0.394646	0.695739	0	0	0
227.128	5.82442	neg	42.8	0	NIONDZDPPYHYKY-UHFFFAOYSA-N	Hexenoic acid	0	0.775023	-0.0773446	5.9299e-06	0.000116469	0	0.589177	-0.0404681	0.0235734	0.224432	0	0.366366	-0.0599569	0.00976407	0.0733262	0	0.437144	-0.0368765	0.0292684	0.147014	0	0.207703	-0.0173877	0.382985	0.669023	0	0.0904623	0.0194888	0.442516	0.72429	0	0	0
186.088	0.75285	neg	42.7	27.3	OFEGDEMQQFIEPP-UHFFFAOYSA-N	6-Guanidino-2-oxocaproic acid	0	0.156886	-0.0321082	0.991952	0.995852	0	0.534653	-0.0945223	0.300911	0.606572	0	1.97814	-0.60331	0.0360524	0.165863	1	0.687859	0.0624141	0.278832	0.533964	0	1.66318	0.571202	0.0290459	0.173145	1	1.46848	0.508788	0.170887	0.474274	0	1	0
327.251	11.3741	pos	42.7	19.1	NWPUZHCKNYVMOZ-SJORKVTESA-N	1-O-(2R-hydroxy-tetradecyl)-sn-glycerol	0	0.927758	-0.0735498	1.84055e-07	9.09585e-06	0	0.590608	-0.0299524	0.0673279	0.327449	0	0.15476	-0.0263678	0.0539169	0.215667	0	0.630337	-0.0435974	0.000175835	0.00573148	0	0.433418	-0.047182	0.0274576	0.166265	0	0.0850196	-0.0035846	0.437039	0.721491	0	0	0
207.023	5.239	neg	42.7	43.4	ARHWPKZXBHOEEE-UHFFFAOYSA-N	Alclofenac	0	1.99008	0.491317	1.46955e-06	3.69074e-05	1	1.64011	0.271882	0.000309626	0.0396666	1	1.22642	0.518724	2.70042e-05	0.00437008	1	0.814187	0.219435	0.24172	0.498405	0	0.0952682	-0.0274068	0.359362	0.654628	0	0.795802	-0.246841	0.0616244	0.285222	0	1	0
295.021	7.23662	pos	42.7	24	TUODPMGCCJSJRH-UHFFFAOYSA-N	(2R,3S)-Piscidic acid	0	0.96116	-0.135509	0.00514174	0.0194019	0	1.18336	-0.106219	0.0436832	0.283571	0	0.427213	-0.114871	0.0754974	0.267736	0	0.0046783	-0.0292901	0.261508	0.519625	0	0.0423215	-0.0206379	0.629651	0.836623	0	0.122147	0.00865213	0.760115	0.90341	0	0	0
291.07	0.813333	pos	42.6	0	MTCJZZBQNCXKAP-UHFFFAOYSA-N	Formycin b	0	0.990497	0.259057	0.323899	0.465062	0	2.74464	0.530587	0.143172	0.447634	0	1.40277	-0.806891	0.0680974	0.250199	0	1.54016	-0.271531	0.474003	0.699588	0	1.88446	1.06595	0.00351041	0.0455801	1	2.94937	1.33748	0.0014125	0.0313616	1	1	0
590.426	11.4706	pos	42.6	20.4	BVRULQCEMCYBAM-UHFFFAOYSA-N	IC202A	0	0.832998	-0.135326	0.000393473	0.0029549	0	0.421036	-0.0496799	0.314966	0.616256	0	0.61079	-0.128659	0.0265364	0.137809	0	0.76726	-0.0856459	0.000937404	0.0170965	0	0.0430241	-0.0066667	0.950103	0.984816	0	0.498479	0.0789792	0.034897	0.201744	0	0	0
315.123	10.0981	pos	42.6	17.5	GVAQGCYXZYJWML-XFXZXTDPSA-N	Syzygiol	0	0.795893	-0.0735882	0.00122173	0.00673272	0	0.308115	-0.0119018	0.425181	0.698379	0	0.226425	-0.0385171	0.129823	0.352014	0	0.810407	-0.0616864	0.00574114	0.0549715	0	0.221037	-0.0350711	0.24624	0.54279	0	0.191669	0.0266153	0.243693	0.568247	0	0	0
309.242	10.4387	pos	42.6	0	LQFANUWEWSJRJG-UHFFFAOYSA-N	Avocadyne 2-acetate	0	0.735582	-0.0882359	0.0535361	0.115193	0	0.686211	0.0777149	0.095608	0.383433	0	0.505065	-0.0971258	0.0653162	0.244656	0	1.30903	-0.165951	0.000212598	0.00626347	1	0.040413	0.00888983	0.715541	0.888338	0	0.92987	0.174841	0.00160457	0.0341416	0	1	0
283.224	11.3741	pos	42.6	16.9	GBXRUYNQDDTQQS-UHFFFAOYSA-N	3-Dodecyloxypropane-1,2-diol	0	0.899145	-0.0762944	1.3014e-06	3.37923e-05	0	0.507139	-0.0337142	0.0711076	0.334162	0	0.0450798	-0.010032	0.746244	0.86741	0	0.549391	-0.0425802	0.00148786	0.0221301	0	0.529793	-0.0662624	0.00112307	0.0245792	0	0.250899	-0.0236822	0.173796	0.477162	0	0	0
245.078	4.72317	pos	42.6	17.6	YTGHSHJESKKQEY-UHFFFAOYSA-N	2,3-Dihydro-3-hydroxy-6-methoxy-2,2-dimethyl-4H-1-benzopyran-4-one	0	0.211205	-0.0744536	0.170763	0.286224	0	0.784004	0.104627	0.5003	0.747765	0	0.988704	-0.288771	0.295643	0.53664	0	1.26405	-0.179081	0.00991649	0.0748377	1	0.784493	0.214318	0.997063	0.999019	0	1.3235	0.393399	0.0787544	0.320031	0	1	0
185.081	5.81443	neg	42.6	0	XCIYLBHMPNYNTF-UHFFFAOYSA-N	5-Butyltetrahydro-2-oxo-3-furancarboxylic acid	0	0.514649	-0.0588396	0.0320003	0.0773257	0	0.365177	-0.0244944	0.357096	0.645991	0	0.276674	-0.0561111	0.0653162	0.244656	0	0.422867	-0.0343452	0.195545	0.437335	0	0.0187766	-0.00272846	0.880036	0.95754	0	0.187343	0.0316167	0.287316	0.618213	0	0	0
193.123	9.94087	pos	42.6	0	FLISWPFVWWWNNP-BQYQJAHWSA-N	Dihydro-3-(1-octenyl)-2,5-furandione	0	0.781932	-0.0643466	0.000332198	0.00269274	0	0.451266	-0.026518	0.15861	0.467291	0	0.0381496	-0.00352958	0.774819	0.887826	0	0.526813	-0.0378286	0.00442758	0.0477679	0	0.398177	-0.0608171	0.00609952	0.0667462	0	0.233533	-0.0229884	0.326713	0.640876	0	0	0
209.19	9.67543	pos	42.6	23.7	YWWVWXASSLXJHU-AATRIKPKSA-N	Myristelaidic acid	0	0.829449	-0.0755285	0.000437802	0.00313417	0	0.327787	-0.0140416	0.433832	0.701827	0	0.122211	-0.0304671	0.450215	0.676206	0	0.713872	-0.0614869	0.00465452	0.0488406	0	0.262424	-0.0450615	0.060978	0.258062	0	0.0865331	0.0164255	0.78134	0.913054	0	0	0
262.129	0.813333	pos	42.5	16.4	HAEVNYBCYZZDFL-MRVPVSSYSA-N	Succinylcarnitine	0	0.376467	0.0891295	0.751457	0.842776	0	0.353451	0.0365677	0.946851	0.982287	0	1.49045	-0.493094	0.036892	0.167215	1	0.400159	0.0525618	0.928488	0.972279	0	1.49725	0.582224	0.0143692	0.110621	1	1.67284	0.529662	0.0251503	0.166798	1	1	0
139.003	1.0589	pos	42.5	19.5	XZUDOWCTKOXYCZ-UHFFFAOYSA-N	3-Hydroxy-4-oxo-4H-pyran-2-carboxylic acid	0	0.106803	-0.0148146	0.779165	0.86311	0	0.0235428	0.00903952	0.942921	0.981355	0	0.942864	0.343025	0.0240838	0.130838	0	0.364794	-0.0238541	0.884246	0.952647	0	1.45979	-0.35784	0.00830741	0.0795435	1	1.21006	-0.333986	0.0118474	0.103715	1	1	0
228.16	6.2964	neg	42.5	17.6	WRRYZYASRAUROW-UHFFFAOYSA-N	N-Decanoylglycine	0	0.796271	-0.173128	0.00650141	0.0230559	0	0.0977834	-0.0552722	0.246893	0.556235	0	0.369244	-0.093913	0.862241	0.926335	0	0.799048	-0.117855	0.0523156	0.205649	0	0.0789534	-0.0792146	0.0249769	0.154917	0	0.0763523	0.0386408	0.405004	0.698723	0	0	0
231.123	5.13063	neg	42.5	0	SYRVWXFZYGDVTF-UHFFFAOYSA-N	(1beta,2beta,5beta)-p-Menth-3-ene-1,2,5-triol	0	0.332484	-0.0522781	0.0506092	0.110446	0	0.0504702	-0.0121419	0.372777	0.659461	0	0.298498	-0.0570589	0.116164	0.332642	0	0.304253	-0.0401362	0.293242	0.547862	0	0.0420664	0.00478076	0.833808	0.942726	0	0.284531	0.044917	0.258984	0.587798	0	0	0
165.055	4.29733	pos	42.4	0	DGBMCKWHCNMPPE-UHFFFAOYSA-N	Meta-hydroxyphenylhydracrylic Acid	0	0.219574	0.0473236	0.27334	0.408544	0	0.0924534	-0.0370512	0.849225	0.937329	0	0.593827	0.177592	0.341083	0.576118	0	0.480555	0.0843748	0.381285	0.61682	0	0.571712	-0.130268	0.816611	0.932922	0	0.689335	-0.214643	0.359672	0.661486	0	0	0
734.569	11.3741	pos	42.4	48.2	AAEZWRGMMPAPCD-MUEQNVKZSA-N	DG(i-21:0/PGD2/0:0)	0	0.894046	-0.223048	0.140305	0.249358	0	0.255187	-0.0586126	0.694644	0.860999	0	0.370314	-0.156516	0.629061	0.79384	0	0.52698	-0.164436	0.300631	0.551577	0	0.284409	-0.0665318	0.46835	0.730291	0	0.0750461	0.0979038	0.911593	0.968489	0	0	0
237.015	5.44153	pos	42.4	22.4	VFPFQHQNJCMNBZ-UHFFFAOYSA-N	Ethyl gallate	0	1.66339	0.528329	8.66006e-06	0.000154548	1	1.87154	0.351789	0.000522691	0.0444868	1	1.45172	0.615951	9.36057e-05	0.00462593	1	0.394961	0.17654	0.103227	0.312538	0	0.267561	-0.0876212	0.839559	0.943657	0	0.783782	-0.264161	0.0669545	0.301689	0	1	0
213.037	1.17137	pos	42.3	19.3	WVMWZWGZRAXUBK-SYTVJDICSA-N	3-Dehydroquinic acid	0	0.791645	-0.190187	0.0286123	0.0711591	0	0.989954	-0.129116	0.319746	0.618499	0	1.5561	-0.473623	0.0613137	0.23542	0	1.0366	-0.0610706	0.329436	0.578117	0	0.623887	0.283436	0.737644	0.897272	0	1.13233	0.344507	0.35484	0.659727	0	0	0
152.032	0.725767	pos	42.3	0	DQAKJEWZWDQURW-UHFFFAOYSA-N	pyrrolidone carboxylic acid	0	1.11753	0.209018	0.0102275	0.0324399	1	1.12332	0.138389	0.0926963	0.378695	0	0.0474443	0.0275613	0.891818	0.935798	0	0.477166	0.0706288	0.331418	0.578283	0	0.808613	0.181457	0.0766297	0.289154	0	0.54608	0.110828	0.255101	0.582435	0	1	0
368.316	10.5489	pos	42.3	0	TYTLSFKLJQYILX-UHFFFAOYSA-N	4,4-Dimethyl-2-[3-carboxylatopropyl]-2-tridecyloxazolidine 3-oxide	0	0.252123	-0.0308663	0.676251	0.787247	0	0.482416	-0.0397065	0.595543	0.810997	0	0.0665386	-0.0113527	0.64244	0.802134	0	0.212457	0.00884022	0.874807	0.949153	0	0.143669	-0.0195136	0.926677	0.975048	0	0.0769362	-0.0283538	0.940995	0.977359	0	0	0
249.148	11.1365	pos	42.3	0	YARRWVYKHJNVHX-FNORWQNLSA-N	Pseudoisoeugenol 2-methylbutanoate	0	0.886208	-0.189529	0.0649149	0.134573	0	0.374922	-0.0346714	0.246893	0.556235	0	0.239137	0.0348382	0.514478	0.71718	0	0.789994	-0.154857	0.76026	0.877047	0	0.350389	-0.224367	0.603741	0.821431	0	0.146884	-0.0695096	0.68393	0.872423	0	0	0
225.221	11.2548	pos	42.3	0	SSMFOGNWAYJUHT-IGTJQSIKSA-N	8E,10Z-Pentadecadien-1-ol	0	0.850018	-0.120408	0.00168395	0.00862812	0	0.907923	-0.0713081	0.0926963	0.378695	0	0.295491	-0.0962446	0.114002	0.330778	0	0.5679	-0.0490995	0.128082	0.346682	0	0.196676	-0.024163	0.472878	0.730291	0	0.149192	0.0249365	0.617335	0.84217	0	0	0
228.232	11.3135	pos	42.3	15.1	IJRPUVULRFPWGC-DEQVHDEQSA-N	8Z,10E-Tetradecadien-1-ol	0	0.0792316	-0.0375307	0.367195	0.510012	0	0.013294	-0.0268722	0.291776	0.600001	0	0.591782	-0.154589	0.105667	0.327035	0	0.0123564	-0.0106585	0.8248	0.921658	0	0.60893	0.117058	0.329323	0.63462	0	0.556093	0.127716	0.5053	0.765696	0	0	0
207.113	3.77408	pos	42.3	17.1	AXJXURWWUFZZKN-UHFFFAOYSA-N	Enallylpropymal	0	1.66441	0.423036	0.00100101	0.00580891	1	1.68906	0.249611	0.046324	0.283874	0	0.226707	0.130801	0.169408	0.399897	0	1.05654	0.173425	0.134191	0.355677	0	0.997716	0.292235	0.428696	0.696076	0	0.498979	0.11881	0.853191	0.95061	0	1	0
267.051	5.0195	neg	42.2	0	YIVWQNVQRXFZJB-UHFFFAOYSA-N	2-succinylbenzoate	0	0.292858	-0.0374371	0.321929	0.463529	0	0.191245	0.0117483	0.454408	0.718424	0	0.329797	-0.0540522	0.444608	0.67198	0	0.364177	-0.0491854	0.0782327	0.257747	0	0.198414	0.0166151	0.955967	0.987553	0	0.449557	0.0658005	0.185803	0.490777	0	0	0
317.114	1.78347	pos	42.2	26.8	HIDPWENUZOGSOF-UHFFFAOYSA-N	Marshdine	0	0.389918	-0.11396	0.00807935	0.0274447	0	0.381347	-0.100003	0.0688194	0.331545	0	0.720885	-0.197278	0.345861	0.579714	0	0.175037	-0.0139567	0.545647	0.750387	0	0.0181532	0.0833177	0.45048	0.712949	0	0.304407	0.0972745	0.690738	0.876728	0	0	0
298.943	0.951283	neg	42.2	21	JGTNAGYHADQMCM-UHFFFAOYSA-N	Perfluorobutanesulfonic acid	0	0.0568942	0.0112961	0.860682	0.909982	0	1.07966	0.149418	0.114646	0.412297	0	1.74055	0.580694	0.00111646	0.0206075	1	0.721825	-0.138122	0.104074	0.313861	0	2.08591	-0.569398	0.000464074	0.0134144	1	1.46199	-0.431277	0.0202137	0.144707	1	1	0
339.057	3.7143	neg	42.2	15.4	SZRYIORVLGWZEK-UHFFFAOYSA-N	3,4-Bis(carboxymethyl)-3,4-dihydroxyhexanedioic acid	0	2.04993	-0.703684	0.995171	0.997776	0	1.68904	-0.318883	0.868614	0.949834	0	2.61292	-1.5524	0.172299	0.402473	0	1.99269	-0.384801	0.769377	0.880288	0	1.1187	0.848714	0.275699	0.577799	0	1.93142	1.23351	0.232534	0.557776	0	0	0
103.054	2.15295	pos	42.2	16.6	AGWFAJXETXIOEE-UHFFFAOYSA-N	Lentialexin	0	1.05487	0.361724	0.000465184	0.00323937	1	0.985515	0.188908	0.0861789	0.360727	0	1.93031	0.87617	0.00416401	0.043995	1	0.932055	0.172817	0.043352	0.187614	0	1.56107	-0.514446	0.204098	0.49103	0	1.82521	-0.687262	0.0408761	0.22526	0	1	0
311.184	10.1444	neg	42.1	0	KBOVKDIBOBQLRS-UHFFFAOYSA-N	Tetranor-12(R)-HETE	0	0.553917	-0.0529973	0.00742896	0.0256332	0	0.784074	-0.0639865	0.050246	0.29402	0	0.0891919	-0.0243311	0.291333	0.535158	0	0.187732	0.0109891	0.567061	0.764061	0	0.269574	-0.0286663	0.415924	0.688861	0	0.305914	-0.0396554	0.718216	0.88095	0	0	0
159.113	0.858983	pos	42.1	18.2	RKOUGZGFAYMUIO-UHFFFAOYSA-N	Icofungipen	0	1.56943	0.413182	0.00246186	0.0112921	1	0.709243	0.129131	0.405392	0.684741	0	0.948794	0.511916	0.0259038	0.135906	0	1.72462	0.284051	0.0120417	0.0851937	1	0.241344	-0.0987342	0.699119	0.87791	0	1.00523	-0.382785	0.0542915	0.264046	0	1	0
251.125	4.46297	pos	42.1	18.6	FFERRNKFKPTEJW-MNOVXSKESA-N	Gallicynoic acid G	0	0.515131	-0.0461623	0.00198448	0.00977565	0	0.251822	-0.0122982	0.341838	0.632484	0	0.782355	-0.12889	0.0320943	0.15609	0	0.338391	-0.0338641	0.0298651	0.149034	0	0.692464	0.0827282	0.509955	0.753376	0	0.699294	0.116592	0.0726586	0.313558	0	0	0
186.113	5.07007	pos	42.1	22.5	GMGXVBWDDFAFBM-UHFFFAOYSA-N	4-Hepteneoylglycine	0	0.391919	0.0675177	0.440897	0.586841	0	0.404609	0.141967	0.0852519	0.359909	0	0.0147381	0.0277235	0.172299	0.402473	0	0.0706897	-0.0744491	0.270018	0.523078	0	0.00622377	0.0397942	0.367067	0.659375	0	0.531846	0.114243	0.977852	0.995399	0	0	0
86.0964	4.5215	pos	42.1	12.4	NISGSNTVMOOSJQ-UHFFFAOYSA-N	Cyclopentylamine	0	0.844763	0.291656	0.509471	0.647725	0	0.884023	0.229176	0.966521	0.985826	0	1.00597	0.643229	0.111871	0.330778	0	0.0445157	0.0624801	0.548302	0.75134	0	0.483097	-0.351573	0.382985	0.669023	0	0.339819	-0.414054	0.232649	0.557776	0	0	0
186.185	9.77608	pos	42.1	21.9	FJHNSGVMPSITEQ-UHFFFAOYSA-N	10-Undecen-2-one	0	0.161782	-0.0282112	0.185046	0.304502	0	0.410092	0.0159212	0.935064	0.977161	0	0.125555	0.0284863	0.825544	0.90988	0	0.385485	-0.0441324	0.0802793	0.263357	0	0.350227	-0.0566975	0.382985	0.669023	0	0.00935716	-0.0125651	0.992618	0.999796	0	0	0
237.015	9.05313	pos	42.1	16.2	KRBPTLCTECPKGY-UHFFFAOYSA-N	S-(2-Benzothiazolyl)cysteine	0	0.687911	0.227925	0.0382857	0.0896845	0	0.223411	-0.020408	0.287279	0.59555	0	2.19015	0.77691	6.32378e-05	0.00437008	1	1.28919	0.248333	0.244943	0.501004	0	1.81932	-0.548985	0.00475223	0.0560032	1	2.10003	-0.797318	0.000521122	0.0173556	1	1	0
175.075	7.58252	pos	42.1	0	WOFAGNLBCJWEOE-UHFFFAOYSA-N	Benzyl acetoacetate	0	0.607711	-0.0706086	0.0139283	0.041273	0	0.552033	-0.0402079	0.169071	0.48234	0	0.0344155	-0.0163035	0.753357	0.871709	0	0.367846	-0.0304007	0.359972	0.598131	0	0.423627	-0.0543051	0.134084	0.39352	0	0.157332	-0.0239044	0.437039	0.721491	0	0	0
128.045	3.13538	pos	42	17.8	HSCOLDQJZRZQMV-UHFFFAOYSA-N	1-Methyl-4-nitroimidazole	0	1.00976	0.342525	0.289424	0.427776	0	0.182726	0.203306	0.56671	0.791431	0	0.587803	0.623762	0.62778	0.79384	0	0.132014	0.139218	0.664157	0.826478	0	0.717102	-0.281237	0.836299	0.943657	0	0.589674	-0.420455	0.896682	0.964712	0	0	0
410.315	13.0654	pos	42	0	IVVQZKHUQOPDBT-BQYQJAHWSA-N	(6alpha,22E)-6-Hydroxy-4,7,22-ergostatrien-3-one	0	0.306787	0.0783014	0.514664	0.652163	0	0.633974	0.10002	0.509764	0.753094	0	0.277061	0.086048	0.760491	0.875994	0	0.229331	-0.0217188	0.855984	0.938032	0	0.0244225	-0.00774659	0.810898	0.931256	0	0.0432134	0.0139722	0.90426	0.964712	0	0	0
273.16	11.0019	pos	42	2.18	SXCDAEFYAJTNJF-YURISSCBSA-N	7Z,11Z,13E-Hexadecatrienal	0	0.945316	-0.0922197	0.000393473	0.0029549	0	0.463237	-0.0359345	0.114646	0.412297	0	0.383245	-0.0700028	0.0278416	0.141705	0	0.629768	-0.0562852	0.0243444	0.12995	0	0.126149	-0.0222169	0.355516	0.652275	0	0.224228	0.0340683	0.350049	0.656395	0	0	0
813.683	11.2005	pos	42	19.4	DACOGJMBYLZYDH-GXJPFUDISA-N	SM(d18:2/24:0)	0	0.203615	0.00490213	0.810283	0.886681	0	0.534861	0.0417096	0.602405	0.811684	0	0.099614	0.0342769	0.385607	0.619235	0	0.0282238	-0.0368075	0.345507	0.590097	0	0.136144	-0.0293748	0.300961	0.605001	0	0.12591	0.00743268	0.637017	0.849356	0	0	0
399.224	4.6346	pos	42	0	LOLPPWBBNUVNQZ-UHFFFAOYSA-N	1-Cyclopropyl-3-(3-(5-(morpholinomethyl)-1H-benzo[d]imidazol-2-yl)-1H-pyrazol-4-yl)urea	0	0.101607	-0.337559	0.465674	0.607677	0	0.893657	-0.450245	0.496791	0.745262	0	1.79069	0.961832	0.0246796	0.132539	1	0.103371	0.112686	0.859786	0.939509	0	2.6921	-1.29939	0.0081176	0.0788178	1	2.62867	-1.41208	0.00508526	0.0618303	1	1	0
235.132	11.3741	pos	41.9	24	PQXIJIXNDRFJBT-WWUHPALESA-N	3,7-Dimethyl-8,11-dioxo-2E,6E,9E-dodecatrienal	0	0.719731	-0.0668208	0.000509266	0.00343698	0	0.380171	-0.0256843	0.210661	0.517487	0	0.0121767	-0.0119331	0.478847	0.691417	0	0.509556	-0.0411366	0.0542828	0.208948	0	0.424351	-0.0548878	0.0532914	0.238025	0	0.161394	-0.0137512	0.739069	0.891538	0	0	0
363.163	4.20535	pos	41.9	0	IBDIFTBEAJHIPD-UHFFFAOYSA-N	Prenyl apiosyl-(1->6)-glucoside	0	0.671053	-0.116899	0.226904	0.35948	0	0.127855	-0.0218163	0.72775	0.879269	0	0.709733	-0.163364	0.278657	0.521248	0	0.585375	-0.0950829	0.0852243	0.275451	0	0.360811	0.0464643	0.688247	0.871401	0	0.428522	0.141547	0.133902	0.429157	0	0	0
136.062	0.813333	pos	41.8	0	GFFGJBXGBJISGV-UHFFFAOYSA-N	Adenine	0	0.893366	0.203253	0.0277437	0.06945	0	0.585766	0.0672917	0.469436	0.724976	0	0.403902	0.0512469	0.355544	0.588222	0	0.77135	0.135961	0.131109	0.351152	0	0.381184	0.152006	0.640147	0.84253	0	0.0721801	0.0160448	0.725144	0.885902	0	0	0
185.19	1.36827	pos	41.8	14.2	HFJRKMMYBMWEAD-UHFFFAOYSA-N	Laurylaldehyde	0	0.897072	-0.0743505	1.84055e-07	9.09585e-06	0	0.690935	-0.0397465	0.0162936	0.202839	0	0.36209	-0.0428053	0.114002	0.330778	0	0.465535	-0.034604	0.00272162	0.0338986	0	0.18444	-0.0315452	0.0440584	0.212256	0	0.0117304	0.00305874	0.933635	0.976334	0	0	0
350.267	11.5861	pos	41.8	0	XGYJHOKDLDLGLP-UHFFFAOYSA-N	N-Myristoyl Valine	0	0.152047	0.00324179	0.476395	0.617983	0	0.702844	0.0804409	0.045252	0.283874	0	0.609909	0.121433	0.0320943	0.15609	0	0.659118	-0.0771991	0.182126	0.423395	0	0.563872	-0.118191	0.136007	0.396128	0	0.208275	-0.0409916	0.529241	0.775141	0	0	0
406.293	12.5622	pos	41.8	0	UCOBYSXJAQLYQH-HZJYTTRNSA-N	Jambone C	0	0.0970783	-0.0256629	0.386804	0.531942	0	0.841571	-0.106406	0.509764	0.753094	0	0.160271	-0.094495	0.629061	0.79384	0	0.501871	0.0807429	0.688516	0.835822	0	0.25066	0.0688321	0.165211	0.444822	0	0.0623359	-0.0119108	0.300076	0.625464	0	0	0
172.133	3.81723	pos	41.8	0	KMEUSKGEUADGET-UHFFFAOYSA-N	1-Hydroxy-2,2,6,6-tetramethyl-4-piperidinone	0	1.31413	-0.790565	0.28251	0.418979	0	2.15431	-1.04501	0.300187	0.606572	0	0.848134	-0.501871	0.743291	0.865948	0	0.107051	0.254444	0.943612	0.9775	0	0.532613	-0.288694	0.773585	0.907452	0	0.709412	-0.543138	0.703277	0.878815	0	0	0
187.065	5.76952	pos	41.8	0	VONWPEXRCLHKRJ-UHFFFAOYSA-N	2-Chloroacetanilide	0	0.529187	-0.0847509	0.102678	0.192772	0	0.168272	0.0111555	0.654964	0.840373	0	0.0224766	0.00223073	1	1	0	0.495488	-0.0959065	0.0425317	0.186468	0	0.252036	-0.0869817	0.220278	0.508998	0	0.0369199	0.00892481	0.78134	0.913054	0	0	0
172.17	7.33407	pos	41.8	17	NUBWFSDCZULDCI-BLHCBFLLSA-N	(2E,4E)-2,4-Decadien-1-ol	0	0.310125	-0.0729415	0.107879	0.200328	0	1.10995	-0.0903976	0.046324	0.283874	0	0.299821	-0.0735157	0.250557	0.491489	0	0.0539449	0.0174561	0.478943	0.704166	0	0.0168179	0.000574172	0.914987	0.970076	0	0.0546287	-0.0168819	0.732095	0.890135	0	0	0
262.238	6.95573	pos	41.8	17.9	XCNCWOPROFTLGU-UHFFFAOYSA-N	3-(L-Menthoxy)-2-methylpropane-1,2-diol	0	1.14356	0.232716	0.0709969	0.14483	0	0.88062	0.174032	0.416632	0.691527	0	0.0873604	0.0602923	0.899238	0.941006	0	0.339823	0.0586841	0.412394	0.642713	0	0.790339	0.172424	0.249252	0.543177	0	0.219221	0.11374	0.604364	0.834131	0	0	0
219.138	9.0639	pos	41.8	0	LQROPCHYRPLGPB-BYFNFPHLSA-N	5,7,9,11,13-tetradecapentaenoic acid	0	0.766299	-0.0795475	0.00270203	0.012175	0	0.418973	-0.0358743	0.22922	0.53613	0	0.330306	-0.0582343	0.056295	0.22001	0	0.440504	-0.0436732	0.0584028	0.21876	0	0.253706	-0.0213131	0.754365	0.897272	0	0.180749	0.0223601	0.32217	0.639332	0	0	0
297.047	7.97663	neg	41.8	20	FYDPXVSFSSBHGW-UHFFFAOYSA-N	2,7-Difluoro-4-methoxyspiro[fluorene-9,5'-imidazolidine]-2',4'-dione	0	0.192593	-0.142502	0.282267	0.418979	0	0.353871	-0.0834787	0.0750577	0.340211	0	1.30945	-0.908905	0.158041	0.383145	0	0.263114	-0.0590232	0.387825	0.621497	0	0.728818	0.766403	0.446062	0.709641	0	1.418	0.825426	0.677142	0.871024	0	0	0
136.076	1.12985	pos	41.7	12.9	IANQTJSKSUMEQM-UHFFFAOYSA-N	Benzofuran	0	0.0228046	0.0432253	0.289558	0.427776	0	0.485443	-0.0466573	0.946851	0.982287	0	1.02459	0.356657	0.262348	0.503655	0	0.663933	0.0898826	0.282389	0.538754	0	1.08257	-0.313432	0.538729	0.77715	0	1.32587	-0.403315	0.218483	0.544254	0	0	0
129.018	1.0589	pos	41.7	14.3	OXTNCQMOKLOUAM-UHFFFAOYSA-N	3-Oxoglutaric acid	0	0.0392072	0.00248886	0.854346	0.906412	0	0.114246	-0.00529822	0.814559	0.925059	0	0.831969	0.31888	0.0306187	0.150829	0	0.183628	0.00778708	0.909492	0.964932	0	1.26744	-0.316391	0.0072859	0.0734342	1	1.11757	-0.324178	0.0134964	0.111764	1	1	0
262.165	1.57105	pos	41.7	26	DQRXZTGBHIYUGA-UHFFFAOYSA-N	Pinacidil pyridine N-oxide	0	0.195564	0.032557	0.183712	0.302632	0	0.333574	0.0291524	0.814559	0.925059	0	0.433689	0.0952144	0.380492	0.612948	0	0.0691583	0.00340465	0.321586	0.568246	0	0.5619	-0.0626574	0.0673274	0.270015	0	0.4058	-0.066062	0.308789	0.633286	0	0	0
307.094	10.6098	pos	41.7	11.4	KLVVTPGUDQKTHU-UHFFFAOYSA-N	3,4-dimethyl-5-carboxyethyl-2-furanpentanoic acid	0	0.791946	-0.114066	0.0307305	0.0749668	0	0.172945	-0.0231966	0.460386	0.722656	0	0.833215	-0.174143	0.000547492	0.0123347	0	0.85407	-0.0908698	0.142685	0.369245	0	0.219164	0.0600767	0.0269451	0.164462	0	0.753028	0.150946	0.00219459	0.0400252	0	0	0
275.161	4.20535	pos	41.7	20.1	LAOQYXNUSDEVJK-UITAMQMPSA-N	Hydroxypelenolide	0	0.288311	-0.0612336	0.494057	0.633386	0	0.118838	-0.0434939	0.410989	0.688126	0	0.64007	0.152068	0.360449	0.59123	0	0.0704504	-0.0177397	0.135231	0.357197	0	1.17049	-0.213302	0.167465	0.445411	0	0.723242	-0.195562	0.78134	0.913054	0	0	0
431.384	12.7193	pos	41.7	0	VGSSUFQMXBFFTM-UHFFFAOYSA-N	(3beta,5alpha,6beta,24R)-Stigmastane-3,5,6-triol	0	0.119604	-0.016842	0.63833	0.759846	0	0.0185338	0.0136042	0.772685	0.903224	0	0.583022	0.117495	0.217421	0.448303	0	0.289944	-0.0304462	0.950702	0.9775	0	0.671695	-0.134337	0.0599696	0.257349	0	0.468609	-0.103891	0.117898	0.400486	0	0	0
114.091	3.83725	pos	41.7	0	QNILTEGFHQSKFF-UHFFFAOYSA-N	N-ISOPROPYLACRYLAMIDE	0	0.954653	-0.119569	0.100153	0.190129	0	1.01857	-0.112854	0.0917417	0.377818	0	0.717888	-0.160884	0.175306	0.403863	0	0.287994	-0.00671432	0.855984	0.938032	0	0.213415	0.0413152	1	1	0	0.246289	0.0480295	0.977856	0.995399	0	0	0
177.091	8.44718	pos	41.7	0	JQLASNFFJHGQTK-VOTSOKGWSA-N	2-(Phenylethenyl)-1,3-dioxolane	0	0.414573	-0.0350543	0.195977	0.320081	0	0.127096	0.00905487	0.803081	0.918835	0	0.174947	0.0258616	0.450215	0.676206	0	0.380943	-0.0441092	0.088905	0.282578	0	0.352238	-0.060916	0.0684368	0.270918	0	0.192598	-0.0168067	0.405004	0.698723	0	0	0
251.128	10.3337	pos	41.6	0	SOECUQMRSRVZQQ-UHFFFAOYSA-N	Ubiquinone-1	0	0.887786	-0.104172	0.004149	0.0166394	0	0.189089	-0.0149099	0.626698	0.824829	0	0.273831	-0.0626436	0.217421	0.448303	0	0.598798	-0.0892625	0.00705151	0.0600162	0	0.3292	-0.0415289	0.344133	0.642942	0	0.158231	0.0477337	0.405004	0.698723	0	0	0
245.043	0.75285	neg	41.6	11.8	LLCSXHMJULHSJN-OLQVQODUSA-N	Glycerophosphoglycerol	0	0.59191	-0.216004	0.102678	0.192772	0	2.14416	-0.463545	0.0223855	0.222692	0	0.930108	-0.443257	0.0695318	0.254231	0	0.0172718	0.247542	0.265767	0.521994	0	0.0366568	0.227253	0.342258	0.642942	0	0.184553	-0.0202886	0.86409	0.955112	0	0	0
163.024	0.7631	neg	41.6	0	SGMJBNSHAZVGMC-PWNYCUMCSA-N	Erythrono-1,4-lactone	0	0.246087	-0.142408	0.207373	0.334416	0	0.328448	-0.0361664	0.724045	0.875483	0	1.59921	-0.696762	0.008282	0.0671324	1	0.854855	-0.106241	0.270075	0.523078	0	1.62089	0.554354	0.0162289	0.118394	1	1.55543	0.660595	0.00652402	0.0713914	1	1	0
212.165	6.27087	pos	41.6	1.72	QLHULAHOXSSASE-UHFFFAOYSA-N	Icaridin	0	0.768714	-0.127413	0.047365	0.105012	0	0.851148	-0.117815	0.0783487	0.345908	0	0.51839	-0.125898	0.220939	0.453117	0	0.134626	-0.00959819	0.884246	0.952647	0	0.0759795	-0.00151488	0.862644	0.948723	0	0.0487609	0.00808331	0.940995	0.977359	0	0	0
249.146	6.65233	pos	41.6	0.0568	HLFAYJASJWZZCH-USBNRDFKSA-N	1alpha,15-Dihydroxymarasmene	1	0.785897	-0.0564829	4.27668e-06	8.85388e-05	0	0.498304	-0.0235455	0.0257842	0.232361	0	0.229361	-0.0260529	0.0786333	0.274411	0	0.565383	-0.0329374	0.000766792	0.0150606	0	0.274935	-0.03043	0.0448378	0.213328	0	0.0719996	0.00250743	0.853191	0.95061	0	0	0
158.154	8.19747	pos	41.6	0	KOFXIBPKWDCMSE-XNPJLODASA-N	6E,8-Nonadien-2R-ol	0	0.514169	-0.0493134	0.0218084	0.0577038	0	0.559552	-0.0292405	0.22922	0.53613	0	0.236929	-0.0493375	0.217421	0.448303	0	0.0812818	-0.0200729	0.248195	0.504961	0	0.0166584	2.40817e-05	0.845318	0.945275	0	0.0916274	0.020097	0.630427	0.849356	0	0	0
76.0757	0.746917	pos	41.5	0	UYPYRKYUKCHHIB-UHFFFAOYSA-N	Trimethylamine N-oxide	0	0.699164	-0.34053	0.360797	0.504789	0	0.591737	0.130408	0.880287	0.953074	0	0.93936	-0.383126	0.66954	0.820596	0	2.04561	-0.470938	0.244942	0.501004	0	0.0474395	0.0425958	0.217508	0.505674	0	1.38357	0.513534	0.553745	0.795816	0	0	0
367.282	11.7804	pos	41.5	0	DQAUXZPAFJGMFY-UHFFFAOYSA-N	11,12-dihydroxy arachidic acid	0	0.177515	0.0486865	0.491513	0.63224	0	0.195063	0.00327939	0.954716	0.982287	0	0.693964	0.163518	0.0432488	0.185594	0	0.355513	0.0454071	0.428496	0.655801	0	0.651101	-0.114831	0.0998812	0.335566	0	0.842487	-0.160238	0.0590939	0.277705	0	0	0
269.21	10.85	pos	41.5	18.1	XOJDKWNFMFCXNE-UHFFFAOYSA-N	8,8-Diethoxy-2,6-dimethyl-2-octanol	0	1.27117	-0.118312	7.30996e-09	1.23255e-06	1	1.22143	-0.0749762	0.000176617	0.0300642	1	0.576729	-0.0869243	0.0012735	0.0214395	0	0.500034	-0.043336	0.0261667	0.135889	0	0.255465	-0.0313879	0.169742	0.447582	0	0.0570608	0.0119481	0.767171	0.904081	0	1	0
399.394	12.8864	pos	41.5	15.6	UGYSMGXRWBTMRZ-KTKRTIGZSA-N	Erucicoyl-EA	0	0.806348	0.100732	0.173296	0.28889	0	0.330851	0.0425326	0.822234	0.92964	0	0.56229	0.121171	0.0739682	0.264765	0	0.582595	0.0581991	0.20111	0.445877	0	0.16967	-0.0204389	0.505238	0.752211	0	0.428778	-0.078638	0.124563	0.408629	0	0	0
223.028	5.78462	neg	41.5	11.2	NLMDZXKCTWKRSQ-UHFFFAOYSA-N	[(2S,3S,4S,5S,6R)-4,5-Dihydroxy-2,6-dimethyloxan-3-yl] hydrogen sulfate	0	1.15619	-0.395781	0.022995	0.0595078	1	1.83052	-0.341553	0.00547705	0.133188	1	0.352645	-0.183008	0.152606	0.379494	0	0.0575041	-0.0542287	0.390021	0.621764	0	0.550264	-0.212773	0.997063	0.999019	0	0.530374	-0.158545	0.637017	0.849356	0	1	0
269.175	5.24462	pos	41.5	0	DQOOWVDEQWNBKX-UHFFFAOYSA-N	3,11,12-Trihydroxy-1(10)-spirovetiven-2-one	0	0.520394	-0.0630592	0.0406016	0.0941024	0	0.183864	-0.0109035	0.312594	0.614755	0	0.218605	-0.0311616	0.450215	0.676206	0	0.41264	-0.0521557	0.414672	0.644952	0	0.225568	-0.0318976	0.367133	0.659375	0	0.168171	0.0202581	0.853191	0.95061	0	0	0
321.24	10.2875	pos	41.4	12	FYKXUGIGKHKTDH-UHFFFAOYSA-N	2-methyl-4-oxo-heptadecanoic acid	0	1.04008	-0.0827599	1.84123e-08	1.88051e-06	1	0.749057	-0.0374193	0.00396108	0.118513	0	0.357604	-0.0496739	0.0114781	0.0814093	0	0.619425	-0.0453406	0.00140805	0.0220116	0	0.248899	-0.033086	0.0472462	0.221349	0	0.0528302	0.0122546	0.80273	0.926041	0	1	0
315.093	0.7631	neg	41.4	11.5	USEZWDIVUDJKCA-UHFFFAOYSA-N	D-erythro-L-galacto-Nonulose	0	0.0394234	-0.109165	0.367195	0.510012	0	0.670402	-0.0915714	0.903709	0.965468	0	2.39317	-1.12131	0.00308381	0.0377952	1	0.88783	-0.0175934	0.469091	0.693676	0	2.0497	1.01215	0.00666903	0.0699791	1	2.38548	1.02974	0.00306867	0.0476253	1	1	0
230.186	1.0589	pos	41.4	0	BKCVMAZDKFQPHB-UHFFFAOYSA-N	N1,N8-Diacetylspermidine	0	2.23397	0.76705	0.0113498	0.0353422	1	1.46726	0.341206	0.516123	0.759562	0	0.191076	0.067089	0.655907	0.809094	0	1.38064	0.425844	0.0656496	0.233896	0	0.969588	0.699961	0.0355633	0.192522	0	0.640085	0.274117	0.345297	0.653891	0	1	0
355.158	13.2736	neg	41.4	25.7	IBAKVEUZKHOWNG-UHFFFAOYSA-N	6-Amino-4-(4-phenoxyphenylethylamino)quinazoline	0	0.360801	0.0573675	0.225357	0.357768	0	0.508139	0.0619307	0.95865	0.982376	0	1.46044	0.398326	0.00123243	0.0214395	1	0.563624	-0.00456313	0.333408	0.579117	0	0.886375	-0.340958	0.0105176	0.0910338	0	1.09056	-0.336395	0.00652402	0.0713914	1	1	0
143.07	4.8311	neg	41.4	3.97	ACHSNZNVVUIPJX-UHFFFAOYSA-N	3-butyrl propionic acid	0	0.735108	-0.0659892	0.000165666	0.0015764	0	0.641471	-0.0457267	0.018139	0.202839	0	0.48189	-0.0673388	0.00950172	0.0720626	0	0.253796	-0.0202625	0.173148	0.414257	0	0.0693229	0.00134965	0.748778	0.897272	0	0.190139	0.0216121	0.464815	0.744871	0	0	0
270.279	13.384	pos	41.4	0	AMLDBWWQKYLAHJ-UHFFFAOYSA-N	Capsiamide	0	1.07672	0.15256	3.04879e-05	0.000409714	1	0.767278	-0.0955007	0.0563286	0.299637	0	0.115486	-0.00500625	0.943918	0.965986	0	2.24568	0.248061	1.53196e-09	2.60773e-07	1	0.796305	0.157566	0.00283271	0.040558	0	0.488117	-0.0904945	0.146326	0.44567	0	1	0
255.12	5.33707	pos	41.4	12.9	AWHAUPZHZYUHOM-UHFFFAOYSA-N	1,2-dibutyrin	0	0.230979	-0.0208189	0.721043	0.822515	0	0.43393	-0.0539893	0.954716	0.982287	0	0.336659	0.123316	0.207109	0.438841	0	0.231765	0.0331704	0.625109	0.798722	0	0.443379	-0.144135	0.375007	0.662642	0	0.665625	-0.177306	0.243693	0.568247	0	0	0
363.178	6.86938	pos	41.4	0	PJAAKFHMQLYVGV-UHFFFAOYSA-N	11-Dehydro-2,3-dinor-txb2	0	0.86805	-0.103703	0.0109643	0.0344207	0	0.184211	-0.0106271	0.691	0.859263	0	0.159198	0.0218029	0.847522	0.9176	0	0.623368	-0.0930762	0.0367878	0.170269	0	0.778797	-0.125506	0.0620004	0.259521	0	0.154369	-0.03243	0.795583	0.920569	0	0	0
244.227	7.04633	pos	41.4	0	VDRZDTXJMRRVMF-NXFSIWHZSA-N	C14 sphingosine	0	2.63422	0.938668	1.14298e-05	0.00019033	1	1.98313	0.499873	0.334279	0.62776	0	1.67869	1.04527	0.000404001	0.0108584	1	2.25166	0.438795	0.000872693	0.0165057	1	0.070473	-0.106599	0.2287	0.522168	0	1.01506	-0.545394	0.00306815	0.0476253	1	1	0
285.007	3.75227	neg	41.4	0	OMISYDASOKPVDK-UHFFFAOYSA-N	5-(3',4',5'-Trihydroxyphenyl)-gamma-valerolactone-3'-O-sulphate	0	0.259953	0.0401799	0.10353	0.194136	0	1.19246	-0.118173	0.0174266	0.202839	0	0.904655	0.169873	0.020774	0.121472	0	1.3932	0.158353	2.2951e-05	0.00113422	1	0.758492	-0.129693	0.101408	0.337731	0	1.46854	-0.288045	5.06602e-05	0.0051741	1	1	0
161.128	0.678933	pos	41.3	0	PQNASZJZHFPQLE-LURJTMIESA-N	N(6)-Methyllysine	0	0.302751	-0.060132	0.953349	0.969164	0	0.777233	-0.202872	0.289521	0.598579	0	0.510907	0.280836	0.336348	0.571903	0	1.12951	0.14274	0.0896562	0.283788	0	0.892727	-0.340968	0.304414	0.606453	0	1.06672	-0.483707	0.0466714	0.239132	0	0	0
304.248	3.1547	pos	41.3	19.8	ZNMHENLYDLACAS-UHFFFAOYSA-N	16-Hydroxy-10-oxohexadecanoic acid	0	0.693654	-0.0707421	0.00642249	0.0228289	0	0.656599	-0.0456986	0.303224	0.610432	0	0.4815	-0.0704718	0.0997398	0.316359	0	0.259207	-0.0250435	0.165719	0.409487	0	0.0623621	-0.000270316	0.748778	0.897272	0	0.144352	0.0247732	0.464815	0.744871	0	0	0
291.193	8.71133	pos	41.3	0	FBBJRRDLBWJGIR-RUMSDORHSA-N	9-B1-PhytoP	0	0.499586	-0.0403091	0.0218084	0.0577038	0	0.307048	-0.0154252	0.454408	0.718424	0	0.00875246	-0.0076919	0.64244	0.802134	0	0.327882	-0.0248839	0.10839	0.31811	0	0.330516	-0.0326172	0.297533	0.602142	0	0.135081	-0.00773329	0.94836	0.982344	0	0	0
282.06	1.93938	neg	41.2	22.4	AKPKWZRKZOAAAZ-UHFFFAOYSA-N	Mergepta	0	0.832071	0.17352	0.934082	0.95656	0	2.3144	-0.502004	0.672872	0.849847	0	1.76862	-1.19415	0.0271682	0.140213	1	1.28728	0.675523	0.597142	0.781236	0	2.41072	1.36767	0.0175822	0.125283	1	1.32438	0.692151	0.0903393	0.336217	0	1	0
204.123	0.790633	pos	41.2	8.95	RDRWAVXWDDQLBN-UHFFFAOYSA-N	N-(2,3,4-Trihydroxybutyl)-L-valine	0	0.399861	0.177707	0.306412	0.447923	0	1.0933	0.206447	0.56178	0.787418	0	2.51812	1.18276	0.00308381	0.0377952	1	0.328763	-0.0287398	0.665175	0.826478	0	2.59829	-1.00505	0.00778165	0.0764198	1	2.21756	-0.976314	0.00770577	0.0786025	1	1	0
357.301	11.2638	pos	41.2	0.775	LTJUWHKQVNOGBR-UHFFFAOYSA-N	1,2,3-Trihydroxyhenicos-12-en-4-one	0	0.389377	-0.0813916	0.0755263	0.151448	0	0.769282	-0.133457	0.175276	0.484687	0	0.624666	0.157419	0.291333	0.535158	0	0.359895	0.0520656	0.650748	0.815831	0	0.795047	-0.238811	0.0925223	0.32288	0	1.00675	-0.290876	0.0835941	0.328186	0	0	0
351.2	4.90405	pos	41.2	20.7	XRQDFNLINLXZLB-UHFFFAOYSA-N	(1S,2S,3R,4R)-3-((S)-1-Acetamido-2-ethylbutyl)-4-guanidino-2-hydroxycyclopentanecarboxylic acid	0	0.527572	0.315012	0.568585	0.701911	0	2.11661	0.684406	0.328798	0.621567	0	0.181356	0.312258	0.535826	0.735272	0	0.280905	-0.369394	0.533058	0.744435	0	0.43342	0.00275424	0.881356	0.958295	0	0.48632	0.372149	0.786588	0.916472	0	0	0
207.124	13.6016	pos	41.2	17.5	ZJOFAFWTOKDIFH-UHFFFAOYSA-N	N-Nitrosoanatabine	0	1.04624	-0.0798427	1.72608e-09	5.28872e-07	1	0.611397	-0.0304384	0.0165149	0.202839	0	0.145277	-0.0224917	0.0886815	0.293755	0	0.780746	-0.0494044	1.33845e-05	0.000788657	0	0.596814	-0.057351	0.00152762	0.0278609	0	0.115441	-0.00794666	1	1	0	1	0
215.165	8.84408	neg	41.2	10.7	IIHSHWXQNLODTC-FLIBITNWSA-N	(Z)-3-Methyl-3-decen-1-ol	0	0.647886	-0.051999	0.000317107	0.00261187	0	0.551696	-0.0301908	0.0936588	0.379591	0	0.217192	-0.0367134	0.0386215	0.173006	0	0.280264	-0.0218083	0.0494767	0.199469	0	0.160648	-0.0152856	0.598617	0.820287	0	0.0082422	0.00652266	0.426202	0.712818	0	0	0
225.149	9.59705	pos	41.2	0	QZGKHISFVLMXCZ-UHFFFAOYSA-N	3-Methyl-5-pentyl-2-furanpropanoic acid	0	0.65514	-0.0730127	0.00888472	0.0295258	0	0.500609	-0.0305985	0.344352	0.634071	0	0.111244	-0.0268021	0.331655	0.568339	0	0.387132	-0.0424142	0.0982622	0.301075	0	0.273157	-0.0462106	0.415924	0.688861	0	0.0780867	-0.00379641	0.753079	0.897834	0	0	0
111.008	1.07165	neg	41.1	18.1	YHUFRVYVNKGICT-UHFFFAOYSA-N	Gamma-delta-Dioxovaleric acid	1	0.0268879	0.00501215	0.988733	0.994576	0	0.282181	-0.0261858	0.837634	0.935317	0	0.943719	0.304343	0.0169817	0.104482	0	0.0267207	0.0311979	0.922151	0.968954	0	1.32993	-0.29933	0.00652234	0.0689119	1	1.2548	-0.330528	0.00859675	0.0833558	1	1	1
167.034	4.1752	pos	41.1	12.7	RGHMISIYKIHAJW-UHFFFAOYSA-N	3,4-Dihydroxymandelic acid	0	0.875457	0.250738	0.150336	0.261424	0	0.971455	-0.219256	0.131422	0.432057	0	0.278217	0.204322	0.213944	0.446542	0	1.9017	0.469994	0.00192703	0.026359	1	0.371999	0.0464161	0.726564	0.891904	0	0.921392	-0.423578	0.0310982	0.189811	0	1	0
179.034	5.82442	neg	41.1	0	BSYNRYMUTXBXSQ-UHFFFAOYSA-N	Aspirin	0	0.637802	-0.201269	0.0135149	0.0405183	0	0.922596	-0.215849	0.263223	0.570729	0	0.355674	0.198932	0.714468	0.850478	0	0.0427304	0.0145799	0.293069	0.547862	0	0.958464	-0.400201	0.0546178	0.240444	0	0.887268	-0.414781	0.517096	0.76778	0	0	0
203.103	1.10598	pos	41.1	0	PHMGRHJWVYZMPA-UHFFFAOYSA-N	Hydroxyprolyl-Alanine	0	5.06041	2.0218	8.67565e-06	0.000154548	1	4.01076	1.22532	0.112884	0.409805	0	0.267462	0.502114	0.883807	0.933136	0	2.47817	0.796478	0.00061602	0.0125832	1	3.13509	1.51969	4.45279e-05	0.00296594	1	1.74596	0.723208	0.151385	0.449911	0	1	0
335.095	0.746917	pos	41.1	0	XSXQXHMPBBNYRD-ANYLNHRWSA-N	3-O-beta-D-Galactopyranosyl-L-arabinose	0	0.0472097	-0.0225507	0.898868	0.934872	0	0.871007	-0.159696	0.880287	0.953074	0	0.551683	-0.306185	0.840182	0.914825	0	0.634329	0.137145	0.953878	0.979417	0	0.179949	0.283635	0.92083	0.973576	0	0.282652	0.146489	0.988927	0.999796	0	0	0
271.228	11.7183	neg	41.1	12.7	BWVGGQJBXODGKI-UHFFFAOYSA-N	7-Ethyltridecan-6-one	0	0.202224	0.0362572	0.354463	0.4982	0	0.624602	-0.203381	0.845344	0.937329	0	0.0112515	-0.0254378	0.0724591	0.259989	0	1.09374	0.239638	0.510411	0.727917	0	0.218718	0.0616949	0.279139	0.582096	0	0.414321	-0.177943	0.0930404	0.343465	0	0	0
179.143	10.1993	pos	41.1	0	PWFWYJYJCDMRTO-UHFFFAOYSA-N	7-dodecynoic acid	0	0.893242	-0.0825741	8.43304e-05	0.000936189	0	0.789647	-0.0491362	0.00932819	0.167208	0	0.314618	-0.0548732	0.0472802	0.197366	0	0.48398	-0.0334379	0.10927	0.319468	0	0.124567	-0.0277009	0.220278	0.508998	0	0.0363487	0.005737	0.992618	0.999796	0	0	0
680.48	14.9707	pos	41.1	22.4	RBERJNRMNNSTCE-YMCHRBLDSA-N	PA(O-16:0/20:5)	0	0.783465	-0.146095	0.00953503	0.0308179	0	0.523066	-0.0516972	0.772685	0.903224	0	0.948664	-0.255311	0.00700452	0.0613195	0	0.50162	-0.0943983	0.0248535	0.131295	0	0.456249	0.109216	0.420156	0.691385	0	0.745461	0.203614	0.0174129	0.132719	0	0	0
362.303	12.1544	pos	41.1	10.2	IPVYNYWIRWMRHH-JPMGXVIASA-N	Methyl oleoylethanolamide	0	0.654651	-0.0726899	0.00425601	0.0168917	0	0.538021	-0.0305295	0.2198	0.524508	0	0.270459	-0.0467394	0.299995	0.540697	0	0.483558	-0.0421605	0.0528017	0.205649	0	0.254069	-0.0259505	0.46835	0.730291	0	0.0368428	0.01621	0.697571	0.878815	0	0	0
431.384	13.2403	pos	41.1	17.7	IBMXIRMZAXDICC-FPLPWBNLSA-N	20Z-heptacosenoic acid	0	0.029427	0.00277505	0.275111	0.41039	0	0.234163	0.0200372	0.903709	0.965468	0	0.418891	0.0646956	0.270418	0.513995	0	0.0606262	-0.0172622	0.366286	0.603387	0	0.472879	-0.0619206	0.082958	0.30188	0	0.432129	-0.0446584	0.239972	0.565595	0	0	0
281.138	9.75198	pos	41.1	17.4	OQDPVLVUJFGPGQ-UHFFFAOYSA-N	Piribedil	0	0.428717	0.0760551	0.0447253	0.10121	0	0.358404	-0.0537963	0.822234	0.92964	0	0.268142	0.0798762	0.175306	0.403863	0	0.769412	0.129851	0.00507714	0.0511723	0	0.136229	-0.00382115	0.856861	0.948491	0	0.480605	-0.133672	0.0711965	0.308989	0	0	0
281.067	5.89193	neg	41.1	0	QVMUHZHZYCDMAI-UHFFFAOYSA-N	Austdiol	0	0.0236532	0.00807599	0.570805	0.704085	0	1.03451	-0.0853229	0.0130913	0.187437	1	0.0677845	-0.0169752	0.753357	0.871709	0	0.975419	0.0933989	0.000199609	0.00611602	0	0.000149081	0.0250512	0.371057	0.660231	0	0.487634	-0.0683478	0.0303826	0.187686	0	1	0
227.164	5.47553	pos	41.1	0	IHDJYDVWNNFPHR-AATRIKPKSA-N	4,5-Dihydrovomifoliol	0	0.81744	-0.0989825	0.00030266	0.00251998	0	0.419364	-0.0284039	0.310234	0.614755	0	0.4717	-0.0739321	0.0161343	0.101302	0	0.676746	-0.0705786	0.017725	0.106908	0	0.0323755	-0.0250504	0.568296	0.799476	0	0.336032	0.0455282	0.225487	0.552713	0	0	0
222.147	6.27087	pos	41.1	9.81	QSFROPSPQWQTKU-UHFFFAOYSA-N	11-nitro-1-undecene	0	0.515635	-0.0485899	0.00634443	0.0226039	0	0.859311	-0.0615687	0.00184993	0.0914222	0	0.145038	-0.0255623	0.360449	0.59123	0	0.270575	0.0129788	0.809307	0.911661	0	0.181258	-0.0230276	0.174366	0.455851	0	0.286754	-0.0360064	0.0629228	0.289102	0	0	0
323.028	1.09575	neg	41	0	HQIDPEYTETUCNF-XVFCMESISA-N	Uridine 2'-phosphate	0	0.26334	-0.179037	0.587344	0.717007	0	0.817464	-0.184298	0.826072	0.932609	0	0.262223	0.138946	0.367884	0.600457	0	0.188868	0.00526134	0.712113	0.849655	0	0.96914	-0.317983	0.613999	0.827371	0	0.929766	-0.323244	0.476156	0.752869	0	0	0
227.128	5.04677	pos	41	6.37	HHXMOTDTSDYYEI-UHFFFAOYSA-N	4-Oxododecanedioic acid	0	0.189159	-0.0274771	0.125734	0.226617	0	0.323967	-0.0164892	0.359681	0.645991	0	0.311746	-0.0654394	0.331655	0.568339	0	0.0258538	-0.0109879	0.586122	0.776763	0	0.336036	0.0379624	0.961833	0.989609	0	0.232418	0.0489503	0.817074	0.932755	0	0	0
199.144	2.13865	pos	41	21.4	KHCYBVSLKKTRRJ-UHFFFAOYSA-N	2-(5-Methyl-2-furanyl)-3-piperidinol	0	0.833565	-0.209895	0.0159223	0.0458514	0	0.469551	-0.0196112	0.31735	0.616981	0	0.730772	-0.191906	0.0922523	0.302635	0	1.24485	-0.190284	0.164505	0.407801	0	0.0521762	-0.0179894	0.880036	0.95754	0	0.651514	0.172294	0.326713	0.640876	0	0	0
378.151	7.05057	neg	41	12	BTGYSUHNSKOEKC-UHFFFAOYSA-N	2-(Arabinosylamino)-3-(glucosylamino)propanenitrile	0	0.537066	-0.0998117	0.062039	0.129841	0	0.56505	-0.119002	0.0100212	0.1725	0	0.075892	-0.00727147	0.840182	0.914825	0	0.274859	0.0191899	0.289594	0.546376	0	0.209425	-0.0925402	0.136007	0.396128	0	0.602619	-0.11173	0.0417973	0.229511	0	0	0
479.293	8.79843	neg	41	16.1	HRIMPHJRXVWNHT-KPJOBTTESA-N	1alpha-hydroxy-24-(dimethylphosphoryl)-25,26,27-trinorvitamin D3	0	0.367428	-0.0348485	0.310244	0.451371	0	0.507387	-0.0406738	0.41947	0.694733	0	0.22818	0.0172646	0.50245	0.710104	0	0.012394	0.00582536	0.903171	0.96221	0	0.324721	-0.0521131	0.217519	0.505674	0	0.379913	-0.0579385	0.21504	0.541845	0	0	0
209.03	0.880817	neg	40.9	15.5	DSLZVSRJTYRBFB-LLEIAEIESA-N	Glucaric acid	0	0.974619	0.19984	0.0571282	0.121219	0	0.253958	0.0959675	0.307885	0.613369	0	1.73791	-0.648382	0.0516231	0.207577	0	0.299484	0.103872	0.548302	0.75134	0	2.33524	0.848222	0.00168984	0.0301028	1	1.93031	0.744349	0.00932428	0.0887254	1	1	0
153.066	1.42497	pos	40.9	0	KTLRWTOPTKGYQY-UHFFFAOYSA-N	N1-Methyl-4-pyridone-3-carboxamide	0	0.287495	0.0483918	0.733159	0.831384	0	0.427948	-0.0893567	0.428053	0.698379	0	0.0933006	0.0265966	0.818247	0.906403	0	0.651769	0.137749	0.300631	0.551577	0	0.224454	0.0217953	0.950103	0.984816	0	0.344721	-0.115953	0.547569	0.792888	0	0	0
474.301	8.79843	neg	40.9	18.8	LFUDDCMNKWEORN-BREAQWACSA-N	PC(16:1/0:0)	0	0.0375894	0.0162669	0.425544	0.572877	0	0.550882	-0.0504425	0.359681	0.645991	0	0.427051	0.0531583	0.18756	0.413442	0	0.56182	0.0667094	0.0375132	0.172067	0	0.228211	-0.0368914	0.403381	0.687408	0	0.62936	-0.103601	0.0276599	0.179555	0	0	0
226.097	11.0389	pos	40.9	9.82	MCPKSFINULVDNX-UHFFFAOYSA-N	Drometrizole	0	1.00718	-0.0957818	1.59575e-05	0.00025203	1	0.291115	-0.00801463	0.75386	0.895281	0	0.431096	-0.0722012	0.0197625	0.116897	0	1.0011	-0.0877672	2.13756e-05	0.00109158	1	0.218967	-0.0235806	0.543603	0.781238	0	0.45523	0.0641866	0.0222924	0.152464	0	1	0
448.363	12.2603	pos	40.9	0	HVUMOYIDDBPOLL-UHFFFAOYSA-N	Sorbitan stearate	0	0.39621	-0.0531884	0.214735	0.343397	0	0.585408	-0.0422584	0.298609	0.604319	0	0.194185	-0.0486068	0.322396	0.561901	0	0.00855863	-0.01093	0.7633	0.877909	0	0.176759	-0.00458154	0.938383	0.979961	0	0.0871466	0.00634842	0.670391	0.871024	0	0	0
376.318	12.8716	pos	40.9	19.6	YDKRGMXLBRWZJR-KTKRTIGZSA-N	Anandamide (20:1, n-9)	0	0.297501	-0.0320094	0.0225139	0.0589595	0	0.126162	-0.00475858	0.51294	0.757056	0	0.208059	0.0242961	0.725038	0.856405	0	0.287401	-0.0272508	0.104926	0.315809	0	0.474555	-0.0563055	0.0464316	0.219547	0	0.28822	-0.0290547	0.5053	0.765696	0	0	0
73.0648	3.45413	pos	40.9	0	RBACIKXCRWGCBB-UHFFFAOYSA-N	1,2-Epoxybutane	0	0.471344	-0.0525567	0.0364424	0.0861571	0	0.539874	-0.0394006	0.207084	0.517487	0	0.303605	-0.0557933	0.085223	0.288216	0	0.049968	-0.0131561	0.298772	0.551577	0	0.125717	0.0032366	0.782488	0.91092	0	0.0987964	0.0163927	0.274927	0.602559	0	0	0
251.092	7.46952	neg	40.9	0	KLZJDQVTNOMAKU-UHFFFAOYSA-N	Valencic acid	0	0.485564	-0.0815285	0.0576574	0.122173	0	0.324432	-0.0273856	0.535454	0.770973	0	0.275303	-0.0626193	0.111871	0.330778	0	0.344686	-0.0541429	0.126094	0.345575	0	0.138079	-0.0189092	0.805194	0.929584	0	0.114494	0.0352337	0.13877	0.435646	0	0	0
488.301	9.75198	pos	40.9	8.45	OXPLANUPKBHPMS-UHFFFAOYSA-N	Desisobutyrylciclesonide	0	0.348083	0.0687783	0.145812	0.255296	0	0.30052	-0.0131633	0.868615	0.949834	0	0.0380451	0.0241226	0.526654	0.726878	0	0.40996	0.0819416	0.076892	0.254975	0	0.371384	0.0446557	0.371057	0.660231	0	0.108851	-0.0372859	0.572484	0.814341	0	0	0
379.293	11.3741	pos	40.8	0	YLEARPUNMCCKMP-DOFZRALJSA-N	N-Arachidonoylglycine	0	0.637627	-0.100923	0.365055	0.508885	0	0.327331	0.00323893	0.765138	0.9003	0	0.481488	0.166861	0.0724643	0.259989	0	0.630383	-0.104162	0.56167	0.762835	0	0.842333	-0.267785	0.0146655	0.111225	0	0.806338	-0.163622	0.0436926	0.23323	0	0	0
103.05	0.634567	pos	40.8	14	DYDCUQKUCUHJBH-UHFFFAOYSA-N	4-Aminoisoxazolidin-3-one	0	0.331021	-0.0202475	0.517271	0.654384	0	0.263833	0.0356357	0.31735	0.616981	0	0.66123	-0.17997	0.114002	0.330778	0	0.69629	-0.0558832	0.0958522	0.297258	0	0.683104	0.159723	0.167465	0.445411	0	0.952387	0.215606	0.0303826	0.187686	0	0	0
323.079	0.7631	neg	40.8	6.24	SDQJTWBNWQABLE-UHFFFAOYSA-N	Benzoyleneurea	0	0.698985	-0.264541	0.0333149	0.0797475	0	0.747518	-0.117516	0.394335	0.678026	0	1.80905	-0.65462	0.0048239	0.0486198	1	1.28754	-0.147025	0.302497	0.552355	0	0.815371	0.390079	0.0925223	0.32288	0	1.54301	0.537104	0.0310982	0.189811	1	1	0
427.246	12.3164	pos	40.8	10.1	RLKGCXCVPAYULW-QTZWXKQRSA-N	MG(18:1-2OH/0:0/0:0)	0	0.166531	0.0314946	0.333897	0.474958	0	0.311628	-0.0173953	0.27407	0.580741	0	0.254957	0.0711496	0.906666	0.942342	0	0.355158	0.0488899	0.818594	0.918745	0	0.136007	-0.039655	0.371057	0.660231	0	0.571333	-0.0885449	0.308789	0.633286	0	0	0
270.315	10.9332	pos	40.8	7.18	CCCMONHAUSKTEQ-UHFFFAOYSA-N	1-Octadecene	0	1.34832	0.210112	5.58736e-07	2.13194e-05	1	1.84107	-0.234397	0.000107171	0.0259497	1	0.574743	-0.0953775	0.0600255	0.231635	0	3.24229	0.444509	6.30524e-13	1.93193e-10	1	1.56419	0.30549	3.02504e-08	1.54478e-05	1	0.678411	-0.139019	0.0487507	0.245678	0	1	0
334.31	13.2051	pos	40.8	9.09	LJKYKFRQAQCNIN-UHFFFAOYSA-N	n-arachidonylethanolamine	0	0.137108	-0.0223054	0.409325	0.555927	0	0.268486	0.0292507	0.595543	0.810997	0	0.185411	0.0118748	0.70404	0.843966	0	0.432048	-0.0515562	0.17441	0.414257	0	0.396016	-0.0341802	0.363234	0.65622	0	0.0914882	0.017376	0.90426	0.964712	0	0	0
683.255	8.82295	neg	40.8	22.8	LXPKORXZVZPYLY-UHFFFAOYSA-N	Veranisatin A	0	0.669658	-0.082718	0.00476918	0.018404	0	0.26403	-0.0357393	0.212467	0.517487	0	0.094441	0.00530311	0.635736	0.797011	0	0.360813	-0.0469787	0.110155	0.321444	0	0.487772	-0.0880211	0.134084	0.39352	0	0.185755	-0.0410424	0.697571	0.878815	0	0	0
209.115	4.64532	pos	40.8	13.1	DZBLNYYGAKHAOJ-BNICOGTQSA-N	9R-hydroxy-2E-decenoic acid	0	0.272049	-0.0272757	0.093662	0.180264	0	0.108077	-0.00671177	0.581927	0.799563	0	0.943784	-0.179409	0.0639588	0.241938	0	0.271031	-0.0205639	0.251478	0.508936	0	0.965522	0.152133	0.332986	0.638467	0	0.885292	0.172697	0.117898	0.400486	0	0	0
313.072	8.74427	neg	40.8	0	BJYHZSNSMVEQEH-UHFFFAOYSA-N	3-O-Acetylpinobanksin	0	0.47934	-0.0485959	0.27334	0.408544	0	0.101419	-0.000120781	0.95865	0.982376	0	0.0203633	-0.0186711	0.564045	0.748153	0	0.485505	-0.0484751	0.270075	0.523078	0	0.211692	-0.0299248	0.754365	0.897272	0	0.211298	0.0185503	0.547569	0.792888	0	0	0
241.155	1.08225	pos	40.7	11	IZJRISIINLJVBU-UHFFFAOYSA-N	Nicoboxil	0	0.290465	0.0027615	0.953349	0.969164	0	0.116697	0.0171064	0.833777	0.933051	0	0.102772	0.0311944	0.936455	0.961561	0	0.533722	-0.0143449	0.821696	0.92155	0	0.428912	-0.0284329	0.932528	0.975176	0	0.121686	-0.014088	0.824269	0.936086	0	0	0
181.083	0.689383	pos	40.7	12.4	FWNRRWJFOZIGQZ-UHFFFAOYSA-N	3-keto-n-caprylic acid	0	0.705783	0.10144	0.047365	0.105012	0	0.319753	-0.00910113	0.829925	0.932829	0	0.274635	0.0688753	0.508445	0.713967	0	1.04248	0.110541	0.0171592	0.104733	1	0.0181241	0.032565	0.433003	0.696076	0	0.348137	-0.0779764	0.32217	0.639332	0	1	0
332.095	0.768067	pos	40.7	40.8	MVAUDJDXZPBWOW-UHFFFAOYSA-N	Didesethylflurazepam	0	0.306981	-0.0970222	0.350295	0.494155	0	1.37979	-0.197122	0.240899	0.550832	0	1.24501	-0.549935	0.00392383	0.0426334	1	0.293664	0.1001	0.745118	0.869399	0	0.875448	0.452913	0.0100805	0.090143	0	1.00171	0.352813	0.0711965	0.308989	0	1	0
312.165	14.5668	pos	40.7	17.7	DSFGXPJYDCSWTA-UHFFFAOYSA-N	Xanthinol	0	0.876338	-0.0659853	2.4392e-07	1.09907e-05	0	0.344937	-0.0186185	0.207084	0.517487	0	0.115279	-0.0216812	0.0653162	0.244656	0	0.710364	-0.0473668	3.1511e-05	0.00146287	0	0.453768	-0.0443042	0.0382252	0.197175	0	0.00849953	0.00306269	0.295781	0.625016	0	0	0
171.099	4.28102	pos	40.7	8.8	HXYCHJFUBNTKQR-RNFRBKRXSA-N	(2R,3R)-heptane-1,2,3-triol	0	0.117646	-0.018204	0.705997	0.810177	0	0.123643	0.0312288	0.687363	0.856827	0	0.693929	-0.13108	0.570399	0.750731	0	0.345147	-0.0494328	0.430826	0.656742	0	0.619765	0.112876	0.856861	0.948491	0	0.616151	0.162309	0.487725	0.755506	0	0	0
185.115	5.33707	pos	40.7	6.48	OAYXUHPQHDHDDZ-UHFFFAOYSA-N	2-(2-Butoxyethoxy)ethanol	0	0.637829	-0.0995514	0.214735	0.343397	0	0.29826	-0.0245519	0.53871	0.773481	0	0.687769	-0.15671	0.207109	0.438841	0	0.636333	-0.0749995	0.0573492	0.21587	0	0.364302	0.0571585	0.608885	0.825497	0	0.741599	0.132158	0.0852599	0.328186	0	0	0
174.185	5.36403	pos	40.7	9.38	CMLYGGFIXXLYQT-UHFFFAOYSA-N	p-Menthan-1-ol	0	2.39691	0.968919	0.0436318	0.0994702	1	3.29366	0.885126	0.237241	0.546547	0	0.152313	0.312645	0.562589	0.748153	0	0.731224	0.083793	0.456838	0.684141	0	1.2806	0.656274	0.355321	0.652275	0	1.0331	0.572481	0.767051	0.904081	0	1	0
244.227	8.13852	pos	40.7	0	BVXKPGXJOLWHFI-UHFFFAOYSA-N	2-amino-tetradecanoic acid	0	0.471972	-0.0387111	0.56261	0.696218	0	0.343128	-0.0249984	0.757613	0.896958	0	0.0907145	0.00256413	0.789224	0.89166	0	0.193413	-0.0137127	0.7633	0.877909	0	0.300028	-0.0412752	0.472878	0.730291	0	0.135661	-0.0275626	0.656959	0.862434	0	0	0
115.05	0.813333	pos	40.6	0	DCXYFEDJOCDNAF-UHFFFAOYSA-N	DL-Asparagine	0	0.511284	0.0601249	0.114208	0.210044	0	0.680192	0.0408103	0.227314	0.534117	0	1.34385	0.229529	1.93461e-06	0.000987942	1	0.219616	0.0193147	0.630769	0.80194	0	1.02194	-0.169404	0.000610158	0.015324	1	1.04212	-0.188718	0.000148543	0.010344	1	1	0
352.246	11.422	pos	40.6	14.6	HIYNZBIRJLYJBX-UHFFFAOYSA-N	N-Myristoyl Threonine	0	0.101682	-0.0648682	0.860682	0.909982	0	1.8329	-0.374988	0.122811	0.4194	0	0.941429	0.320736	0.341083	0.576118	0	1.56211	0.31012	0.0499407	0.199763	1	0.966401	-0.385604	0.407537	0.688364	0	1.88447	-0.695725	0.0683448	0.30526	0	1	0
224.979	4.73203	neg	40.6	9.02	KFYLNCXBNKZPQI-UHFFFAOYSA-N	Thiophene, 2-nitroso-	0	0.384101	0.0894072	0.70001	0.805721	0	0.264661	0.0556127	0.776466	0.903224	0	0.0485062	-0.0690976	0.825544	0.90988	0	0.345811	0.0337945	0.903171	0.96221	0	0.386575	0.158505	0.593513	0.817681	0	0.0283641	0.12471	0.795583	0.920569	0	0	0
236.162	7.163	pos	40.6	7.92	JRJBWKJICGFLDP-UHFFFAOYSA-N	N-(9-Oxodecyl)acetamide	0	0.536496	-0.0396711	0.00351094	0.0147363	0	0.536333	-0.0248213	0.0734578	0.336938	0	0.00428171	-0.00316271	0.884408	0.933136	0	0.189844	-0.0148498	0.270075	0.523078	0	0.315461	-0.0365084	0.0432904	0.210543	0	0.252214	-0.0216586	0.192032	0.501181	0	0	0
496.283	8.79843	neg	40.5	8.39	RVSJNDKZLRQIIG-VDNIJTNNSA-N	LysoPC(18:4/0:0)	0	0.0334624	0.00209654	0.724066	0.824122	0	0.644553	-0.0633579	0.18327	0.489999	0	0.492611	0.0698404	0.175306	0.403863	0	0.54321	0.0654544	0.0463292	0.191919	0	0.401856	-0.0677439	0.237358	0.533967	0	0.773618	-0.133198	0.0106595	0.0960608	0	0	0
150.998	0.790633	pos	40.5	5.85	FROJKGLPWQKKOL-UHFFFAOYSA-N	1,1,1-Trifluoro-3-hydroxypropan-2-one	0	1.96883	0.413382	0.000465184	0.00323937	1	0.989548	0.166156	0.095608	0.383433	0	1.24566	-0.316801	0.380492	0.612948	0	0.956591	0.247226	0.140524	0.368004	0	2.3402	0.730183	0.00124536	0.0254209	1	1.5666	0.482957	0.0197212	0.143871	1	1	0
309.204	0.882883	pos	40.5	5.98	QVAHKGHMXZIUOO-LUAWRHEFSA-N	14,14,14-Trifluoro-11Z-tetradecenyl acetate	0	0.681043	-0.0621678	0.000548944	0.00360936	0	0.561818	-0.0357358	0.0843863	0.359111	0	0.59989	-0.0828907	0.118359	0.337664	0	0.339159	-0.026432	0.07756	0.256082	0	0.317073	0.0207229	0.519456	0.758634	0	0.331252	0.0471549	0.677147	0.871024	0	0	0
392.314	11.3741	pos	40.5	15.1	MUNNIYAZGQGMQR-UHFFFAOYSA-N	Arachidoyl glycine	0	0.0574573	-0.00997653	0.604144	0.731659	0	0.513128	0.0430356	0.102687	0.391335	0	0.112008	0.0178918	0.655937	0.809094	0	0.503534	-0.0530122	0.0499407	0.199763	0	0.221833	-0.0278683	0.403381	0.687408	0	0.0751666	0.0251438	0.359672	0.661486	0	0	0
416.977	5.51008	pos	40.5	8.23	FYJQJMIEZVMYSD-UHFFFAOYSA-N	Perfluoro-2-butyltetrahydrofuran	0	0.699815	-0.101451	0.0346754	0.0826169	0	0.899025	-0.101738	0.0520101	0.29402	0	0.00276753	-0.00672167	0.825544	0.90988	0	0.208163	0.000287322	0.963413	0.982002	0	0.208429	-0.0947293	0.11945	0.371947	0	0.408829	-0.0950166	0.170887	0.474274	0	0	0
271.263	1.34047	pos	40.5	8.68	KEMQGTRYUADPNZ-UHFFFAOYSA-N	Heptadecanoic acid	0	0.843256	-0.0842243	6.00942e-05	0.000719252	0	0.529455	-0.0345885	0.203551	0.516291	0	0.441531	-0.0614696	0.127463	0.349327	0	0.552664	-0.0496357	0.00339248	0.039979	0	0.114146	-0.0227547	0.143912	0.408284	0	0.168463	0.0268811	0.437039	0.721491	0	0	0
353.23	10.9778	pos	40.5	5.71	FNQUAQOLDOZTBE-IAGOWNOFSA-N	Siegesbeckin E	0	0.0512493	0.0263001	0.618289	0.745841	0	0.282956	-0.0300374	0.95865	0.982376	0	0.283693	0.0808553	0.649174	0.806598	0	0.499686	0.0563376	0.43786	0.66154	0	0.0509917	-0.0545552	0.743204	0.897272	0	0.407868	-0.110893	0.690738	0.876728	0	0	0
502.374	11.519	pos	40.5	6.4	WXGHOWLKEUMJEN-XAUKOXLQSA-N	(25S)-5alpha-cholestan-3beta,4beta,6alpha,8beta,15alpha,16beta,26-heptol	0	0.703049	-0.109839	0.106998	0.198933	0	0.343123	-0.036824	0.694644	0.860999	0	0.543949	-0.105335	0.295643	0.53664	0	0.704558	-0.073015	0.0310899	0.15315	0	0.0283806	-0.00450412	0.799501	0.925802	0	0.479056	0.0685109	0.13877	0.435646	0	0	0
176.066	1.39062	pos	40.4	13.1	UFIVEPVSAGBUSI-UHFFFAOYSA-N	4,5-Dihydroorotic acid	0	1.11105	0.360983	0.000866627	0.00514602	1	0.455188	0.109441	0.291776	0.600001	0	1.38232	0.633458	0.0997398	0.316359	0	1.31975	0.251543	0.00968984	0.0734893	1	0.859665	-0.272475	0.909149	0.969252	0	1.36261	-0.524018	0.283145	0.615289	0	1	0
146.081	0.768067	pos	40.4	0	GFXYTQPNNXGICT-YFKPBYRVSA-N	Allysine	0	0.206568	-0.0162377	0.895676	0.932185	0	0.366842	-0.0295369	0.602405	0.811684	0	0.722607	0.444129	0.0153244	0.0978204	0	0.294487	0.0132992	0.321586	0.568246	0	1.47166	-0.460367	0.00761314	0.0752473	1	1.21319	-0.473666	0.00520233	0.0622654	1	1	0
189.04	1.1738	neg	40.4	0	YHGNXQAFNHCBTK-UHFFFAOYSA-N	3-hexenedioic acid	0	0.388165	-0.0917961	0.325887	0.467033	0	0.754909	-0.0816103	0.466409	0.724683	0	0.695987	-0.191911	0.149934	0.374712	0	0.578233	-0.0101858	0.852855	0.937284	0	0.104593	0.100115	0.351695	0.649153	0	0.527471	0.110301	0.420842	0.708495	0	0	0
247.167	0.813333	pos	40.4	11.2	UNYFVMZKRMXDRF-AGLBCWCQSA-N	S-cucujolide III	0	0.962674	-0.123776	0.000532739	0.00351791	0	0.963219	-0.0934668	0.0176613	0.202839	0	0.80278	-0.161157	0.0223758	0.125108	0	0.29335	-0.0303092	0.343471	0.589248	0	0.337658	0.037381	0.704578	0.882595	0	0.353517	0.0676902	0.291528	0.622034	0	0	0
390.298	10.3538	pos	40.4	14.9	VNLQPSLXSAMMMJ-PIOKUXGXSA-N	PGE2alpha dimethyl amine	0	0.717338	-0.068197	0.0394292	0.0916624	0	0.45421	-0.0335161	0.329447	0.621567	0	0.382251	-0.0593189	0.18756	0.413442	0	0.258072	-0.0346809	0.169403	0.411696	0	0.123765	-0.00887817	0.862644	0.948723	0	0.144794	0.0258027	0.493546	0.75687	0	0	0
323.183	7.1523	pos	40.4	0	OXTXYWGSTRVDDS-MLCUHWOYSA-N	Berkeleylactone F	0	0.255407	-0.0131555	0.930875	0.954551	0	0.607518	0.0630679	0.130164	0.431626	0	0.580093	0.117043	0.0157247	0.0999598	0	0.563246	-0.0762235	0.0680231	0.239017	0	0.592577	-0.130198	0.0105176	0.0910338	0	0.383445	-0.0539747	0.255101	0.582435	0	0	0
481.3	8.79843	neg	40.4	0	NJZMSAAKSXZIEC-LICLKQGHSA-N	Ganoderic acid beta	0	0.361773	-0.0352181	0.321929	0.463529	0	0.488406	-0.041603	0.324573	0.619235	0	0.25975	0.0211342	0.520548	0.722354	0	0.0411667	0.00638487	0.950702	0.9775	0	0.350784	-0.0563524	0.212076	0.496791	0	0.362726	-0.0627373	0.168015	0.471426	0	0	0
213.113	5.87752	neg	40.4	0	DJQYBVLXBVJHMU-PJKMHFRUSA-N	(+)-exo-5-hydroxycamphor	0	0.835339	-0.0897528	0.00351094	0.0147363	0	0.813937	-0.0677516	0.0100212	0.1725	0	0.407509	-0.0800302	0.0709856	0.258314	0	0.390563	-0.0220012	0.995226	0.996527	0	0.0156998	-0.0097227	0.788148	0.916117	0	0.114028	0.0122785	0.78134	0.913054	0	0	0
173.133	7.0231	pos	40.4	14.8	KTDAEZJBJUWAPC-UHFFFAOYSA-N	2,2,6,7-Tetramethylbicyclo[4.3.0]nona-1(9),4-dien-8-one	0	0.382394	-0.0776486	0.168257	0.283575	0	0.0470175	-0.00426072	0.915452	0.966556	0	0.197152	0.0494332	0.622417	0.79001	0	0.762011	-0.0733879	0.191445	0.434509	0	0.732565	-0.127082	0.0707006	0.274211	0	0.33842	-0.0536939	0.350049	0.656395	0	0	0
229.032	1.18757	pos	40.3	6.96	HHKPKXCSHMJWCF-UHFFFAOYSA-N	Methylisocitric acid	0	1.2596	-0.502193	0.0655031	0.135062	0	1.27402	-0.166084	0.532207	0.770973	0	1.83822	-0.959183	0.0587599	0.227899	0	0.818771	-0.336108	0.291414	0.547787	0	0.963146	0.45699	0.428696	0.696076	0	1.372	0.793098	0.218483	0.544254	0	0	0
183.063	0.689383	pos	40.3	9.95	AAMXRZJYSRMQQF-UHFFFAOYSA-N	Dihydro-3-hydroxy-3-(1-hydroxyethyl)-4-methylfuran-2(3H)-one	0	1.07198	0.161459	0.0137725	0.0410496	1	0.585364	0.0874432	0.294042	0.601431	0	0.0244602	-0.00310889	0.988775	0.992662	0	0.514503	0.0740162	0.076892	0.254975	0	0.673021	0.164568	0.0489115	0.223013	0	0.423361	0.0905521	0.410243	0.701443	0	1	0
150.014	0.725767	pos	40.3	15.4	PFQBOWFIKSJEBT-QHHAFSJGSA-N	BBTOH	0	0.734974	0.147029	0.0649149	0.134573	0	0.671515	-0.0957789	0.698295	0.862733	0	0.0318426	-0.0339348	0.287065	0.529222	0	1.56755	0.242808	0.0152177	0.0979562	1	0.552146	0.180964	0.0440584	0.212256	0	0.0907003	-0.0618441	0.487725	0.755506	0	1	0
171.077	0.746917	pos	40.3	0	WFDSWNXTPKLLOT-UHFFFAOYSA-N	H-Hyp-gly-OH	0	1.38522	0.268428	0.0195939	0.0532232	1	1.7559	0.24719	0.0766897	0.344541	0	2.08837	-0.722891	0.000443656	0.011328	1	0.294359	0.0212376	0.540357	0.748088	0	3.01815	0.991318	2.6878e-06	0.000514714	1	2.93241	0.970081	3.113e-06	0.00158971	1	1	0
150.058	1.03518	pos	40.3	4.82	FAYFWMOSHFCQPG-UHFFFAOYSA-N	3-Methyl sulfolene	0	1.21265	0.477912	0.00134821	0.00717174	1	0.765259	0.177032	0.269761	0.575591	0	2.26731	1.20367	0.031349	0.153932	1	1.49789	0.30088	0.043352	0.187614	1	1.53385	-0.72576	0.486605	0.735912	0	2.07832	-1.02664	0.133902	0.429157	0	1	0
337.105	10.0981	pos	40.3	5.44	ZAXZBJSXSOISTF-UHFFFAOYSA-N	Toxin T2 tetrol	0	0.730475	-0.0654067	0.00920475	0.0300675	0	0.320224	-0.0125802	0.454408	0.718424	0	0.25807	-0.0434155	0.0997398	0.316359	0	0.700956	-0.0528265	0.022871	0.125137	0	0.111453	-0.0219912	0.411718	0.688861	0	0.224807	0.0308354	0.23629	0.562107	0	0	0
242.284	10.3337	pos	40.3	4.49	GQEZCXVZFLOKMC-UHFFFAOYSA-N	1-Hexadecene	0	1.70037	0.30255	1.96459e-07	9.40548e-06	1	1.99829	-0.29262	5.42072e-05	0.0259497	1	0.91023	-0.179366	0.0265364	0.137809	0	3.86795	0.59517	3.13577e-14	1.60133e-11	1	2.01868	0.481916	9.26476e-10	9.7947e-07	1	0.485176	-0.113254	0.0803416	0.32053	0	1	0
279.159	11.1839	pos	40.3	0.546	PKIYFBICNICNGJ-UHFFFAOYSA-N	Monooctyl phthalate	0	0.825238	-0.076556	0.00107521	0.00612352	0	0.514799	-0.029251	0.0843863	0.359111	0	0.306848	-0.0533027	0.0940804	0.304717	0	0.590975	-0.0473051	0.111944	0.324806	0	0.0918723	-0.0232533	0.433003	0.696076	0	0.154195	0.0240518	0.875015	0.956151	0	0	0
235.133	9.59705	pos	40.3	6.62	KQGCGUWZWKPROC-UHFFFAOYSA-N	Montiporic acid C	0	0.75999	-0.0767158	0.000399538	0.00295697	0	0.392189	-0.0202616	0.349415	0.638025	0	0.138796	-0.0256449	0.390765	0.623595	0	0.52972	-0.0564542	0.010384	0.0772246	0	0.293876	-0.0510709	0.0968835	0.331818	0	0.0246773	0.00538326	0.817074	0.932755	0	0	0
267.157	5.24462	pos	40.3	11.7	JFKCVAZSEWPOIX-UHFFFAOYSA-N	Menthyl ethylene glycol carbonate	0	0.577191	-0.0834123	0.07163	0.145927	0	0.331443	-0.0440958	0.558456	0.786355	0	0.286625	-0.0410069	0.899238	0.941006	0	0.43338	-0.0393165	0.243328	0.500373	0	0.126002	-0.0424054	0.181477	0.463205	0	0.0822135	-0.00308886	0.572484	0.814341	0	0	0
255.097	0.746917	pos	40.2	0	JLEBZPBDRKPWTD-TURQNECASA-O	Nicotinamide riboside	0	0.393139	0.100376	0.252699	0.386362	0	0.0978333	0.0516611	0.535454	0.770973	0	1.0465	-0.404662	0.160841	0.386827	0	0.251174	0.0487152	0.688516	0.835822	0	1.40355	0.505038	0.0472462	0.221349	0	1.36726	0.456323	0.0711965	0.308989	0	0	0
312.362	11.224	pos	40.2	7.18	JTOGFHAZQVDOAO-UHFFFAOYSA-N	1-Heneicosene	0	0.460097	0.035941	0.00807935	0.0274447	0	0.809398	-0.114164	0.494042	0.74276	0	0.316041	-0.09803	0.832856	0.912686	0	1.18608	0.150105	0.00226272	0.0298835	1	0.708782	0.133971	0.0318688	0.179496	0	0.106966	-0.0161336	0.882312	0.960698	0	1	0
362.303	11.8081	pos	40.2	0	QUABKUNUPNMICQ-HNPYFWOYSA-N	23-hydroxy-24,25,26,27-tetranorvitamin D3	0	0.0439503	0.00833901	0.779165	0.86311	0	0.117787	0.0907279	0.416632	0.691527	0	0.0710286	0.0221393	0.184439	0.411896	0	0.581054	-0.0823889	0.50406	0.725089	0	0.45057	-0.0138003	0.201488	0.48919	0	0.0764218	0.0685886	0.453588	0.73612	0	0	0
273.16	11.3135	pos	40.2	9.34	KUJRJLUCKWRGPV-MDZDMXLPSA-N	N-Methylschinifoline	0	0.605213	-0.0564304	0.0386637	0.0901564	0	0.037438	-0.00965363	0.665695	0.845643	0	0.0227409	-0.0280579	0.287065	0.529222	0	0.591835	-0.0467768	0.015727	0.0995613	0	0.332828	-0.0283726	0.726564	0.891904	0	0.122804	0.0184042	0.143773	0.444074	0	0	0
367.245	11.3503	pos	40.2	4.42	CKRCOYVDGHCAQO-QZTJIDSGSA-N	Siegesbeckin A	0	0.0833541	0.0395059	0.568067	0.701838	0	0.259703	-0.0398307	0.950783	0.982287	0	0.262159	0.0906457	0.55144	0.744979	0	0.537866	0.0793366	0.416957	0.646537	0	0.104138	-0.0511398	0.661354	0.857912	0	0.450069	-0.130476	0.442516	0.72429	0	0	0
364.342	13.0988	pos	40.2	7.37	LMVRXHKEYGPTCX-VQTJNVASSA-N	1-O-(2R-methoxy-hexadecyl)-sn-glycerol	0	0.86302	-0.0789046	0.000293374	0.0024695	0	0.446697	-0.036135	0.140494	0.444705	0	0.338952	-0.0671049	0.0639588	0.241938	0	0.501467	-0.0427696	0.0251114	0.131749	0	0.0887235	-0.0117997	0.300961	0.605001	0	0.206075	0.0309698	0.399805	0.698723	0	0	0
179.093	13.9037	pos	40.2	11.1	WTOOGKIOBGXDDY-UHFFFAOYSA-N	4-Acetylimidazo[4,5-c]pyridine	0	0.340985	-0.158936	0.943708	0.963844	0	1.31322	0.30241	0.130786	0.432057	0	0.15975	0.0994476	0.453013	0.679742	0	1.78401	-0.461345	0.119319	0.335427	0	0.0547258	-0.258383	0.428673	0.696076	0	0.519547	0.202962	0.849564	0.95061	0	0	0
168.063	2.37385	pos	40.2	0	DCICDMMXFIELDF-UHFFFAOYSA-N	Isobutyrylglycine	0	0.197007	-0.169172	0.81321	0.886938	0	0.586529	0.440472	0.632472	0.828159	0	1.89342	-1.46131	0.14972	0.374712	0	2.51122	-0.609645	0.456044	0.68362	0	1.66399	1.29214	0.179037	0.460328	0	2.73746	1.90178	0.0817034	0.323595	0	0	0
333.204	8.33515	pos	40.2	0.506	HDNGHNOEMOMCKM-UHFFFAOYSA-N	6-Methylgingediol	0	0.747415	-0.0632955	0.000185427	0.00173216	0	0.50586	-0.028767	0.136549	0.439481	0	0.12698	-0.0263193	0.242904	0.483285	0	0.463186	-0.0345284	0.015727	0.0995613	0	0.362391	-0.0369762	0.160772	0.440613	0	0.0597393	-0.00244776	0.867729	0.956151	0	0	0
284.057	5.36403	pos	40.2	12	QQMYLWYFXGDKRG-UHFFFAOYSA-N	2,6-Diamino-3,5-dihydro-7-(3-thienylmethyl)-4H-pyrrolo(3,2-d)pyrimidin-4-one	0	1.41973	-0.578047	0.0173861	0.0489655	1	0.725316	-0.204043	0.172153	0.484687	0	0.335689	0.15191	0.869619	0.928401	0	1.20964	-0.374004	0.284169	0.540822	0	1.25	-0.729958	0.158576	0.438545	0	0.893896	-0.355953	0.394646	0.695739	0	1	0
349.062	1.15327	pos	40.1	40.3	MUOKSQABCJCOPU-UHFFFAOYSA-N	Silmitasertib	0	1.41539	0.672514	0.55378	0.689189	0	0.350681	0.00527321	0.947495	0.982287	0	3.12784	-2.37602	0.00695347	0.0613195	1	1.03541	0.66724	0.605619	0.786945	0	4.73117	3.04853	0.00055293	0.0148542	1	3.67089	2.38129	0.00774738	0.0786025	1	1	0
205.068	0.725767	pos	40.1	0.966	FBPFZTCFMRRESA-UHFFFAOYSA-N	D-Iditol	0	2.24542	1.05282	0.0032903	0.0140803	1	1.30659	0.390187	0.188194	0.494533	0	0.563225	0.259757	0.958857	0.972827	0	2.91143	0.662628	0.088905	0.282578	0	1.64005	0.793059	0.0448378	0.213328	0	0.0365829	0.13043	0.300076	0.625464	0	1	0
388.212	10.9778	pos	40.1	6.04	NIDRYBLTWYFCFV-UHFFFAOYSA-N	Calanolide A	0	0.657802	-0.0699107	0.00288648	0.0128549	0	0.620713	-0.027135	0.324573	0.619235	0	0.330905	-0.0585871	0.101685	0.318573	0	0.399657	-0.0427757	0.0409303	0.182283	0	0.0143382	-0.0113236	0.672061	0.863032	0	0.133549	0.0314521	0.266874	0.595992	0	0	0
132.066	0.8354	pos	40.1	0	BJBUEDPLEOHJGE-IUYQGCFVSA-N	3-Hydroxy-L-proline	0	0.59825	0.162442	0.00215254	0.0102096	0	0.838885	0.143794	0.0563286	0.299637	0	1.56219	0.461198	0.00573981	0.0546173	1	0.395902	0.0186479	0.556303	0.757562	0	1.21767	-0.298756	0.212076	0.496791	0	1.02381	-0.317404	0.124563	0.408629	0	1	0
151.025	1.07165	neg	40.1	5.24	KFSLWBXXFJQRDL-UHFFFAOYSA-N	Peracetic acid	0	1.0115	0.315557	0.00242919	0.0112094	1	0.222952	0.0104442	0.99409	0.998653	0	2.26117	0.792646	0.0012735	0.0214395	1	1.52842	0.305113	0.00784887	0.0643019	1	1.41528	-0.477089	0.10932	0.351845	0	1.90413	-0.782202	0.00280321	0.0461777	1	1	0
216.98	3.4349	neg	40.1	3.83	AATDNGCLCGOWJE-UHFFFAOYSA-N	4-Methylcatechol sulfate	0	1.53256	0.469726	0.000854152	0.00509168	1	0.70618	0.146169	0.210661	0.517487	0	0.95336	0.344954	0.139599	0.361261	0	1.57785	0.323557	0.0197309	0.114499	1	0.268294	0.124772	0.322075	0.626166	0	0.567516	-0.198785	0.650283	0.860306	0	1	0
186.222	8.45975	pos	40.1	5.05	ADOQBZAVKYCFOI-HWKANZROSA-N	(E)-2-Dodecene	0	0.480761	0.0812271	0.113286	0.20885	0	2.09524	-0.400544	0.000913889	0.0556418	1	0.453605	0.150563	0.029903	0.148738	0	2.62393	0.481771	2.09982e-05	0.00109158	1	0.270619	-0.0693362	0.433003	0.696076	0	1.65417	-0.551107	0.000423208	0.015437	1	1	0
173.056	0.809633	neg	40	0	WLTXUKAQFBTJKS-UHFFFAOYSA-N	Formylisoglutamine	0	0.227816	-0.0890964	0.235473	0.368859	0	1.36332	-0.395133	0.324302	0.619235	0	1.43963	-0.774495	0.00572742	0.0546173	1	0.15452	0.306037	0.957041	0.979432	0	1.15065	0.685398	0.0306897	0.176886	1	1.02366	0.379361	0.0576796	0.274439	0	1	0
174.993	1.03518	pos	40	15.3	BDERIBJTVYFANV-UHFFFAOYSA-M	Pyridin-3-yl sulfate	0	0.461977	0.0995572	0.0520554	0.112481	0	1.62013	0.165291	0.00214861	0.100243	1	0.996657	0.251563	0.345861	0.579714	0	0.449773	-0.0657338	0.134191	0.355677	0	0.541489	-0.152006	0.732097	0.894396	0	0.335217	-0.0862725	0.774246	0.910319	0	1	0
275.009	1.03518	pos	40	13.1	TULNGKSILXCZQT-UHFFFAOYSA-N	Cysteinyl-Aspartate	0	1.20225	0.226674	8.43304e-05	0.000936189	1	2.36652	0.285371	8.92141e-05	0.0259497	1	1.99362	0.62834	0.00219545	0.0305767	1	0.202912	-0.0586963	0.685582	0.835822	0	1.36508	-0.401666	0.336676	0.640729	0	1.1763	-0.34297	0.464815	0.744871	0	1	0
360.181	10.0981	pos	40	5.39	WCBFHZJDMQCSLQ-YWEYNIOJSA-N	1,2,3,4-Tetrahydro-1-[1-hydroxy-3-(4-hydroxyphenyl)-2-propenyl]-7-methoxy-2,6-naphthalenediol	0	0.645017	-0.0638861	0.0144049	0.0423577	0	0.152933	-0.00630548	0.776466	0.903224	0	0.0141509	-0.00645096	0.725038	0.856405	0	0.762344	-0.0575806	0.0136234	0.0907437	0	0.433989	-0.0574351	0.0778628	0.291652	0	0.0366703	0.000145476	0.753079	0.897834	0	0	0
325.235	10.5305	pos	40	9.38	DCBSHORRWZKAKO-INIZCTEOSA-N	MG(14:0/0:0)	0	0.537322	-0.0631392	0.0587279	0.123587	0	0.453446	-0.0307539	0.399841	0.682894	0	0.268067	-0.0422704	0.111871	0.330778	0	0.435019	-0.0323853	0.258135	0.515596	0	0.0555014	-0.0208688	0.897487	0.966233	0	0.136555	0.0115164	0.326713	0.640876	0	0	0
390.298	11.063	pos	40	0	DEQAPBOSYFPJKQ-IMRKFHMDSA-N	3beta-Hydroxychola-5,16-dien-24-oic Acid	0	0.808073	-0.0993323	0.00120459	0.0066622	0	0.341827	-0.00575534	0.623202	0.822347	0	0.166114	0.0230608	0.629061	0.79384	0	0.847083	-0.0935769	0.00431791	0.0475075	0	0.666395	-0.122393	0.020193	0.13509	0	0.114992	-0.0288161	0.5053	0.765696	0	0	0
283.264	14.8882	neg	40	3.81	ADOBXTDBFNCOBN-UHFFFAOYSA-N	1-Heptadecene	0	0.141349	-0.00997859	0.739242	0.836425	0	0.0835013	0.00342702	0.872502	0.950693	0	0.0215718	-0.0131612	0.951385	0.969097	0	0.113174	-0.0134056	0.625109	0.798722	0	0.0614137	0.00318262	0.816611	0.932922	0	0.108507	0.0165882	0.963101	0.988259	0	0	0
144.102	4.14447	pos	40	0	YYSUJSRMFRKVGC-UHFFFAOYSA-N	xi-4-Hydroxy-4-methyl-2-cyclohexen-1-one	0	0.409598	-0.0631369	0.182386	0.301093	0	0.0620852	-0.00136038	0.903709	0.965468	0	0.379735	0.0780259	0.149934	0.374712	0	0.610757	-0.0617765	0.131109	0.351152	0	0.819064	-0.141163	0.0231344	0.147062	0	0.444255	-0.0793863	0.113612	0.390255	0	0	0
513.137	7.4046	pos	40	0	HCHYKZURXGCQDJ-LYEUIUKESA-N	Quercetin 7,3',4'-trimethyl ether 3-rhamnoside	0	0.134622	0.00120437	0.70001	0.805721	0	0.580165	0.0808577	0.18165	0.487369	0	0.0484238	0.0226872	0.676392	0.825026	0	0.68785	-0.0796533	0.0742668	0.251163	0	0.0760579	-0.0214828	0.459366	0.722535	0	0.227256	0.0581705	0.437039	0.721491	0	0	0
106.05	0.813333	pos	39.9	40	MTCFGRXMJLQNBG-REOHCLBHSA-N	L-Serine	0	0.175576	-0.0151398	0.437356	0.583649	0	0.782795	-0.0697055	0.357096	0.645991	0	0.254404	0.0183175	0.235418	0.473308	0	0.430362	0.0545657	0.128082	0.346682	0	0.0947296	-0.0334574	0.0599696	0.257349	0	0.284148	-0.0880231	0.529241	0.775141	0	0	0
153.018	4.07877	neg	39.9	0	WXTMDXOMEHJXQO-UHFFFAOYSA-N	Gentisic acid	0	0.493963	-0.0481694	0.0501346	0.109567	0	0.414776	-0.0333751	0.233067	0.542643	0	0.445558	0.0828219	0.134642	0.35442	0	0.107913	-0.0147944	0.35166	0.590959	0	0.756084	-0.130991	0.00557419	0.0623333	0	0.776032	-0.116197	0.0365239	0.207239	0	0	0
193.082	0.6262	pos	39.9	7.64	ADZLWSMFHHHOBV-BYPYZUCNSA-N	N-Formyl-L-glutamic acid	0	0.00964055	0.0397822	0.321929	0.463529	0	0.0767976	0.0286919	0.698295	0.862733	0	0.646816	-0.197742	0.48469	0.696572	0	0.111371	0.0110903	0.630769	0.80194	0	0.925983	0.237525	0.19129	0.474969	0	0.807144	0.226434	0.313208	0.63723	0	0	0
176.972	1.33182	pos	39.9	6.73	MBKDYNNUVRNNRF-UHFFFAOYSA-N	Methylenediphosphonic acid	0	0.864322	-0.0860232	2.05754e-05	0.000303092	0	0.462129	-0.0375065	0.0630121	0.314445	0	0.354278	-0.046604	0.235418	0.473308	0	0.577321	-0.0485167	0.0121785	0.0851937	0	0.216644	-0.0394192	0.0620004	0.259521	0	0.0549644	0.00909751	0.767171	0.904081	0	0	0
90.9766	0.689383	pos	39.9	0	HLBBKKJFGFRGMU-UHFFFAOYSA-M	Sodium formate	0	0.165149	0.0185647	0.54371	0.679971	0	0.414355	-0.034725	0.522528	0.765309	0	0.0616115	0.0120644	0.732084	0.857456	0	0.72418	0.0532898	0.179526	0.41926	0	0.06527	0.00650032	0.979443	0.991743	0	0.239496	-0.0467894	0.453588	0.73612	0	0	0
146.027	0.813333	pos	39.9	22.9	PWKSKIMOESPYIA-BYPYZUCNSA-N	Acetylcysteine	0	0.46728	-0.115195	0.652494	0.771312	0	0.629949	-0.295441	0.860607	0.946748	0	2.01354	1.42236	0.00871523	0.0687592	1	0.653384	0.180246	0.750798	0.871145	0	2.79955	-1.53756	0.0014806	0.0278609	1	2.52872	-1.7178	0.00307761	0.0476253	1	1	0
311.126	10.85	pos	39.9	9.09	DBMJMQXJHONAFJ-UHFFFAOYSA-M	Sodium lauryl sulfate	0	1.58864	0.402239	0.0122976	0.0375296	1	0.111347	0.0741157	0.451435	0.718171	0	0.272881	-0.118492	0.0666973	0.246812	0	1.6114	0.328123	0.00632766	0.0573608	1	1.41155	0.520731	0.00101197	0.022799	1	0.690423	0.192608	0.162379	0.463249	0	1	0
233.078	5.78588	pos	39.9	0	QHXNJIMVPAFCPR-UHFFFAOYSA-N	3,5-Dihydroxyphenylvaleric acid	0	0.0682723	0.0163905	0.979078	0.987457	0	0.178914	0.0198056	0.623202	0.822347	0	0.64335	0.141088	0.0114781	0.0814093	0	0.164032	-0.00341505	0.613856	0.79094	0	0.6059	-0.124698	0.0182969	0.128582	0	0.629597	-0.121283	0.00325816	0.0489363	0	0	0
195.123	2.5913	pos	39.9	0	UWHCKJMYHZGTIT-UHFFFAOYSA-N	Tetraethylene glycol	0	0.960172	-0.150015	0.0225139	0.0589595	0	0.787585	-0.110709	0.107994	0.398667	0	0.123121	-0.027168	0.869619	0.928401	0	0.493575	-0.0393053	0.688516	0.835822	0	0.601509	-0.122847	0.122986	0.379104	0	0.419497	-0.0835414	0.266874	0.595992	0	0	0
252.073	2.97363	pos	39.9	12.6	CPXGGWXJNQSFEP-UHFFFAOYSA-N	4,5-Dihydro-1-(3-(trifluoromethyl)phenyl)-1H-pyrazol-3-amine	0	0.00643517	-0.0218146	0.84802	0.903454	0	1.20962	-0.200552	0.565115	0.789923	0	1.61148	-0.719312	0.085223	0.288216	0	0.20109	0.178737	0.724085	0.857263	0	1.2676	0.697498	0.115995	0.365646	0	1.18093	0.51876	0.247455	0.573527	0	0	0
227.09	5.1222	neg	39.9	2.34	FDKXTQMXEQVLRF-UHFFFAOYSA-N	Dacarbazine	0	0.173046	0.0204091	0.020455	0.0553658	0	0.241616	0.0441962	0.298609	0.604319	0	0.623538	-0.161821	0.00140439	0.0226476	0	0.177367	-0.023787	0.263206	0.520982	0	0.633465	0.18223	0.237358	0.533967	0	0.717149	0.206017	0.0466714	0.239132	0	0	0
269.136	5.40173	pos	39.9	0.0517	NKEIHMMKFOXWAO-UHFFFAOYSA-N	Kamahine C	0	0.345658	-0.0606218	0.198782	0.322599	0	0.184002	0.0177629	0.95865	0.982376	0	0.384495	-0.0898672	0.242904	0.483285	0	0.667432	-0.0783846	0.16694	0.410517	0	0.197276	0.0292454	0.839559	0.943657	0	0.536923	0.10763	0.195203	0.506867	0	0	0
112.051	14.9306	pos	39.8	2.24	OPTASPLRGRRNAP-UHFFFAOYSA-N	Cytosine	0	0.323727	-0.0721785	0.165779	0.280633	0	0.883186	-0.165676	0.0630121	0.314445	0	0.346702	0.0764025	0.796454	0.893242	0	0.123048	0.0934975	0.535093	0.745916	0	0.548189	-0.148581	0.482005	0.73549	0	0.880997	-0.242078	0.326713	0.640876	0	0	0
128.034	0.8476	neg	39.8	0.865	VZXPDPZARILFQX-BYPYZUCNSA-N	O-Acetylserine	1	1.97597	0.443947	2.42345e-06	5.38075e-05	1	1.79661	0.253064	0.00428266	0.118513	1	0.371889	0.165167	0.184439	0.411896	0	1.07323	0.190883	0.040149	0.180376	1	1.05508	0.27878	0.0182969	0.128582	1	0.513097	0.0878971	0.258984	0.587798	0	1	1
181.008	0.768067	pos	39.8	0.979	VMCHRPIQINOPJR-UHFFFAOYSA-N	Fluoromethyl 2,2-difluoro-1-(trifluoromethyl)vinyl ether	0	1.04812	0.176958	0.0782187	0.15603	0	0.601519	0.120134	0.167546	0.480674	0	1.07158	-0.277797	0.250557	0.491489	0	0.232028	0.0568245	0.985679	0.996013	0	1.49623	0.454755	0.0152742	0.113592	1	1.37645	0.39793	0.0245546	0.164269	1	1	0
313.064	1.0589	pos	39.8	0	IWJFFRXLMNLEMO-UHFFFAOYSA-N	Glutamic acid glutamate	0	0.754048	0.179809	0.757396	0.847575	0	1.43096	-0.421888	0.636547	0.831364	0	0.852987	-0.479713	0.369762	0.600457	0	0.215927	0.601698	0.434811	0.659939	0	0.529239	0.659522	0.219866	0.508998	0	0.302492	0.0578246	0.584012	0.82091	0	0	0
309.042	1.2281	neg	39.8	16.6	GRCODZNXJRUTGU-UHFFFAOYSA-N	Bryaquinone	0	0.0900215	-0.0207774	0.538369	0.674944	0	0.961913	-0.102915	0.265499	0.572879	0	0.0215654	-0.0132796	0.341083	0.576118	0	0.687698	0.0821376	0.0105039	0.0777389	0	0.00993988	-0.00749784	0.914987	0.970076	0	0.521354	-0.0896355	0.034107	0.200969	0	0	0
243.196	10.8108	neg	39.8	6.54	CYIFVRUOHKNECG-UHFFFAOYSA-N	Tridecan-2-one	0	0.108982	-0.0103918	0.55989	0.694536	0	0.646981	-0.059272	0.112394	0.408997	0	0.296192	0.0338372	0.564045	0.748153	0	0.582575	0.0488801	0.212586	0.461961	0	0.152379	-0.044229	0.371057	0.660231	0	0.63856	-0.0931092	0.0771927	0.319508	0	0	0
244.074	3.79033	pos	39.8	33.8	DFEMEUCHUACQJW-UHFFFAOYSA-N	4-(4-Hydroxyphenoxy)phenylacetic acid	0	0.96704	-0.249233	0.00533772	0.0198	0	0.0657402	-0.107073	0.31735	0.616981	0	1.29476	-0.329236	0.406486	0.636745	0	0.905922	-0.14216	0.212586	0.461961	0	0.334763	0.0800033	0.322075	0.626166	0	0.805994	0.222163	0.970477	0.993167	0	0	0
377.273	12.2485	neg	39.8	0	LWXLRBPWKGXXED-FZLOBDGKSA-N	MG(20:4/0:0/0:0)	0	0.479334	-0.0378272	0.0313599	0.0762593	0	0.531157	-0.0328247	0.0550653	0.299149	0	0.0742754	-0.000981184	0.774819	0.887826	0	0.0554264	-0.00500247	0.896856	0.959485	0	0.349682	-0.036846	0.252289	0.548237	0	0.312664	-0.0318435	0.32217	0.639332	0	0	0
147.065	3.3509	pos	39.8	0	RVHOBHMAPRVOLO-UHFFFAOYSA-N	2-Ethylbutanedioic acid	0	0.2926	-0.0293167	0.252699	0.386362	0	0.273826	-0.0138719	0.891986	0.961663	0	0.184854	-0.0256829	0.557725	0.746884	0	0.00390392	-0.0154448	0.287781	0.544297	0	0.0403025	-0.00363382	0.754365	0.897272	0	0.0799281	0.011811	0.697571	0.878815	0	0	0
304.3	9.98628	pos	39.8	3.65	HOWBJCLELHJALU-UHFFFAOYSA-N	17-ethyl-10,13-dimethyl-4,5,6,7,8,9,11,12,14,15,16,17-dodecahydro-3H-cyclopenta[a]phenanthrene	0	0.466772	-0.0551117	0.024493	0.062853	0	0.84378	-0.0883282	0.00327684	0.112031	0	0.559464	-0.126089	0.00358709	0.0404075	0	0.238077	0.0332165	0.347551	0.590297	0	0.463093	0.0709773	0.0954118	0.328474	0	0.193355	0.0377608	0.389527	0.692292	0	0	0
213.074	4.66207	neg	39.8	3.76	MVBPAIHFZZKRGD-UHFFFAOYSA-N	5-(3-Methyl-1-triazeno)imidazole-4-carboxamide	0	0.744444	-0.0741674	0.000854152	0.00509168	0	0.592562	-0.0437401	0.101651	0.390299	0	0.692021	-0.101317	0.114002	0.330778	0	0.285397	-0.0304272	0.106647	0.31811	0	0.288093	0.0271497	0.258441	0.554527	0	0.374473	0.057577	0.656959	0.862434	0	0	0
264.157	6.15348	pos	39.8	5.28	OMPXHNXRUVEQDO-NSHDSACASA-N	N-nonanoyl-L-Homoserine lactone	0	0.385147	-0.0400426	0.144698	0.254508	0	0.408427	-0.0298333	0.155714	0.464111	0	0.11466	-0.0147046	0.570399	0.750731	0	0.10106	-0.0102093	0.928488	0.972279	0	0.160443	-0.025338	0.732097	0.894396	0	0.039559	-0.0151287	0.604364	0.834131	0	0	0
157.026	0.7631	neg	39.7	10.5	HLKXYZVTANABHZ-REOHCLBHSA-N	Ureidosuccinic acid	0	1.7086	-0.814373	0.0324195	0.0779696	1	2.08657	-0.641942	0.172853	0.484687	0	0.612271	-0.121927	0.425611	0.659694	0	0.84168	-0.172432	0.542206	0.748088	0	1.16314	-0.692446	0.485882	0.735912	0	0.860365	-0.520014	0.754172	0.898438	0	1	0
79.0212	0.813333	pos	39.7	0	IAZDPXIOMUYVGZ-UHFFFAOYSA-N	Dimethyl sulfoxide	0	0.919608	-0.213923	0.00227172	0.0107085	0	1.42099	-0.225188	0.00270199	0.111417	1	0.667869	-0.178877	0.213944	0.446542	0	0.358067	0.0112643	0.76939	0.880288	0	0.349375	-0.0350462	0.261556	0.558862	0	0.252669	-0.0463104	0.201661	0.517495	0	1	0
161.105	0.6262	pos	39.7	5.94	DREONSBNBZFXLW-UHFFFAOYSA-N	beta-Hydroxy-gamma-trimethylaminobutyric acid	0	0.431273	-0.0841616	0.418548	0.565445	0	0.0228255	0.0497332	0.694644	0.860999	0	0.934013	-0.318307	0.0278416	0.141705	0	0.447525	-0.133895	0.302497	0.552355	0	1.01901	0.234145	0.0684368	0.270918	0	1.09113	0.36804	0.0283201	0.180777	1	1	0
275.171	0.768067	pos	39.7	1.19	OAPNERBWQWUPTI-YUMQZZPRSA-N	Lysylglutamine	1	1.42963	1.02946	0.0748168	0.150516	0	3.48982	1.16438	0.0226509	0.222704	0	1.94111	1.80479	0.0452489	0.192559	1	0.310206	-0.134925	0.526401	0.738504	0	1.84117	-0.775335	0.438762	0.70312	0	0.657776	-0.640409	0.611288	0.836155	0	1	1
159.063	0.790633	pos	39.7	1.38	FJGNTEKSQVNVTJ-UHFFFAOYSA-N	1-Deoxy-D-ribitol	0	0.406758	0.0827389	0.300724	0.440448	0	0.254297	0.0296277	0.938992	0.978596	0	0.148375	-0.0152576	0.914103	0.945581	0	0.12733	0.0531111	0.368406	0.604928	0	0.0799021	0.0979965	0.304414	0.606453	0	0.364272	0.0448854	0.68393	0.872423	0	0	0
217.068	0.790633	pos	39.7	0	HOVAGTYPODGVJG-UHFFFAOYSA-N	Methyl alpha-D-galactopyranoside	0	0.704637	0.154281	0.765169	0.854402	0	0.400403	-0.0486556	0.476591	0.730077	0	1.20107	0.884603	0.0102666	0.0762907	1	0.0242865	0.202937	0.660621	0.825506	0	1.39387	-0.730321	0.0239988	0.150681	1	1.00582	-0.933258	0.0339336	0.200719	0	1	0
142.948	0.9047	pos	39.7	0	BNIILDVGGAEEIG-UHFFFAOYSA-L	Disodium phosphate	0	0.680123	0.102006	0.182386	0.301093	0	0.023312	-0.0194354	0.99409	0.998653	0	0.464713	0.126817	0.213944	0.446542	0	0.850798	0.121441	0.16694	0.410517	0	0.215956	-0.024811	0.603741	0.821431	0	0.478639	-0.146252	0.182746	0.486898	0	0	0
269.088	1.2487	pos	39.7	0.172	IMOKOCYUKGZZAG-CSMHCCOUSA-N	Valylhydroxyproline	1	0.536932	0.10993	0.696861	0.803491	0	1.69027	0.361654	0.296156	0.602871	0	0.522777	-0.509352	0.0407281	0.177765	0	1.77306	-0.251725	0.491293	0.714277	0	0.699158	0.619281	0.0109285	0.0928635	0	1.7585	0.871006	0.00727768	0.0754831	1	1	1
249.054	1.5336	pos	39.7	7.9	VZPGINJWPPHRLS-UHFFFAOYSA-N	Phenazine-2,3-diamine	0	1.37611	0.470952	0.949708	0.966746	0	1.97858	0.725929	0.254779	0.559786	0	0.905284	0.610376	0.849197	0.918764	0	1.53304	-0.254977	0.204344	0.451087	0	0.729633	-0.139424	0.967494	0.989665	0	0.183643	0.115553	0.588979	0.824786	0	0	0
140.107	13.7003	pos	39.7	0	HXDOZKJGKXYMEW-UHFFFAOYSA-N	4-Ethylphenol	0	0.882903	-0.0709643	5.70558e-07	2.13194e-05	0	0.540155	-0.0321537	0.0479721	0.290487	0	0.0545844	-0.0153763	0.322396	0.561901	0	0.631869	-0.0388106	0.00203347	0.027327	0	0.549705	-0.0555879	0.00413678	0.0523765	0	0.154394	-0.0167773	0.58514	0.82091	0	0	0
291.193	10.8056	pos	39.7	0	RBCYRZPENADQGZ-UHFFFAOYSA-N	Dihydrocapsiate	0	0.683762	-0.066918	0.14359	0.254017	0	0.837227	-0.0788047	0.155714	0.464111	0	0.543548	-0.140554	0.134642	0.35442	0	0.108717	0.0118866	0.877951	0.950545	0	0.22881	0.073636	0.63489	0.839941	0	0.243646	0.0617493	0.767171	0.904081	0	0	0
157.084	3.01482	pos	39.7	6.13	DUFKCOQISQKSAV-UHFFFAOYSA-N	Emkapyl	0	0.52541	-0.128816	0.339987	0.481387	0	0.437095	-0.125819	0.75386	0.895281	0	0.515359	-0.237345	0.19072	0.418002	0	0.370269	-0.00299648	0.542999	0.748088	0	0.289712	0.108529	0.538729	0.77715	0	0.604806	0.111525	0.300076	0.625464	0	0	0
276.16	11.424	neg	39.7	2.2	MYQLSFPPFMXWEZ-YXMVYKBFSA-N	(2E,4E,6Z)-2,4,6-Decatrienoic acid dehydropiperidide	0	0.318335	-0.0409789	0.123753	0.223836	0	0.648778	-0.0601827	0.248914	0.556695	0	0.113246	-0.0288347	0.395964	0.62927	0	0.31015	0.0192038	0.896856	0.959485	0	0.171158	-0.0121442	0.788148	0.916117	0	0.235997	-0.031348	0.889619	0.963178	0	0	0
345.152	4.64532	pos	39.7	0	YUPCLHHTUNDMAN-UHFFFAOYSA-N	Butyl (S)-3-hydroxybutyrate glucoside	0	0.145605	0.0346817	0.367195	0.510012	0	0.805898	0.0855428	0.0378595	0.272304	0	0.291856	-0.0409714	0.906666	0.942342	0	0.259846	-0.050861	0.0823693	0.269061	0	0.521046	0.0756531	0.598617	0.820287	0	0.732962	0.126514	0.182746	0.486898	0	0	0
491.12	7.32452	neg	39.7	0	AJAGLPDYKVWJQE-AKJGCJRBSA-N	Prunetin 5-O-glucoside	0	0.539308	-0.0526718	0.0482736	0.10641	0	0.21643	-0.0163286	0.619714	0.822347	0	0.215697	-0.0393019	0.262348	0.503655	0	0.263756	-0.0363432	0.119326	0.335427	0	0.0131153	-0.0133699	0.614048	0.827371	0	0.12144	0.0229733	0.523202	0.774441	0	0	0
187.097	5.27172	pos	39.7	0	YWVFNWVZBAWOOY-UHFFFAOYSA-N	1,2-Cyclohexanedicarboxylic acid, 4-methyl-	0	0.965735	0.411183	0.190445	0.311726	0	2.99678	0.671566	0.0199005	0.213208	0	0.963879	0.537525	0.557718	0.746884	0	1.07788	-0.260383	0.171892	0.413406	0	0.194612	-0.126343	0.782487	0.91092	0	0.686737	0.13404	0.165179	0.466889	0	0	0
162.055	3.75227	neg	39.6	0	SIKJAQJRHWYJAI-UHFFFAOYSA-N	Indole	0	0.262086	0.0337717	0.07291	0.147945	0	0.941499	-0.0810143	0.00448679	0.118513	0	0.311575	0.0467963	0.228097	0.461008	0	1.29143	0.114786	2.44444e-06	0.000234055	1	0.0142795	-0.0130246	0.715541	0.888338	0	0.872551	-0.127811	0.0027195	0.0452856	0	1	0
160.061	0.8476	neg	39.6	0	FCXZBWSIAGGPCB-UHFFFAOYSA-N	Acetylhomoserine	0	0.994216	0.165959	0.026898	0.0677758	0	0.573786	0.0897268	0.238924	0.549597	0	0.318941	-0.0587006	0.532797	0.732715	0	0.33737	0.0762319	0.374811	0.611405	0	0.747646	0.224659	0.0137925	0.107259	0	0.677349	0.148427	0.122309	0.404703	0	0	0
267.043	4.25933	pos	39.6	11.7	FMHHVULEAZTJMA-UHFFFAOYSA-N	Trioxsalen	0	0.864358	0.304575	0.010109	0.0321976	0	0.418042	0.148468	0.105846	0.393582	0	0.574582	0.272361	0.322396	0.561901	0	0.874283	0.156107	0.319642	0.566773	0	0.19646	0.0322135	0.558355	0.792036	0	0.356349	-0.123893	0.911593	0.968489	0	0	0
103.087	0.746917	pos	39.6	0	FQPSGWSUVKBHSU-UHFFFAOYSA-N	METHACRYLAMIDE	0	2.87233	0.925053	1.06121e-06	3.01068e-05	1	2.22603	0.568812	0.00434968	0.118513	1	2.41677	-1.27984	0.113909	0.330778	0	0.896395	0.356241	0.0219322	0.1213	0	4.31767	2.2049	7.64064e-07	0.000195091	1	3.69304	1.84865	0.000538753	0.0175611	1	1	0
131.082	0.790633	pos	39.6	0	VJLXSTXGGXYQCT-UHFFFAOYSA-N	L-cis-3-Amino-2-pyrrolidinecarboxylic acid	0	1.96696	0.486745	0.00173094	0.00875179	1	1.33076	0.231711	0.0775156	0.345215	0	0.959331	-0.176301	0.718014	0.852051	0	1.39508	0.255035	0.0644887	0.231917	0	1.96266	0.663047	0.063037	0.261007	0	1.246	0.408012	0.71131	0.879522	0	1	0
267.073	0.827667	neg	39.6	0	ZMDXTLMYXHWJFS-UHFFFAOYSA-N	Fructose lactate	0	0.654254	0.154953	0.866997	0.916027	0	1.33437	0.27367	0.176707	0.484687	0	1.84659	-1.25043	0.0177191	0.10815	1	0.947483	-0.118717	0.147574	0.377436	0	2.13707	1.40538	0.00506626	0.0581936	1	2.87731	1.5241	0.00148982	0.0326058	1	1	0
371.163	12.7193	pos	39.6	4.09	ZPAJZAMPZXISSE-LZXXFFAVSA-N	5,6-epoxy,18R-HEPE	0	0.220077	-0.0173227	0.0012567	0.00685205	0	0.169237	0.0490951	0.399841	0.682894	0	0.099168	0.0330453	0.200435	0.431273	0	0.456133	-0.0664178	0.0281057	0.14305	0	0.15649	-0.050368	0.24624	0.54279	0	0.152887	0.0160498	0.610834	0.836155	0	0	0
260.078	1.93938	neg	39.6	0	AJQPXMGLDMXYMI-HOQQJHGQSA-N	Hymexazol N-glucoside	0	0.502463	0.0303234	0.851182	0.904935	0	1.27773	-0.210693	0.578546	0.797062	0	1.94318	-1.00981	0.022933	0.127295	1	0.328898	0.241017	0.506609	0.726709	0	2.11829	1.04013	0.0137925	0.107259	1	1.87804	0.799113	0.0803416	0.32053	0	1	0
154.042	5.4143	pos	39.6	0	ZKQQJUBGJLUJNT-UHFFFAOYSA-N	1-Phenyl-2,4-pentadiyn-1-one	0	0.142803	-0.00187897	0.892485	0.929495	0	0.374139	-0.0540995	0.261283	0.56778	0	0.392045	-0.0676489	0.622417	0.79001	0	0.358183	0.0522205	0.196925	0.439781	0	0.525952	0.0657699	0.482005	0.73549	0	0.178857	0.0135494	0.78134	0.913054	0	0	0
137.107	13.7917	pos	39.6	0	GWVMLCQWXVFZCN-UHFFFAOYSA-N	Isoindoline	0	1.01843	-0.0772842	2.69681e-09	5.90215e-07	1	0.500589	-0.0279608	0.0447239	0.283874	0	0.127674	-0.021534	0.111871	0.330778	0	0.765501	-0.0493234	1.88634e-05	0.0010321	0	0.595343	-0.0557503	0.00121369	0.0254209	0	0.0966431	-0.00642688	0.955729	0.983329	0	1	0
131.034	2.55648	neg	39.6	0	NMDWGEGFJUBKLB-UHFFFAOYSA-N	2-Acetolactate	0	0.160765	-0.0189605	0.257755	0.392916	0	0.640194	-0.0459773	0.0223855	0.222692	0	0.171976	-0.036392	0.0197625	0.116897	0	0.196466	0.0270168	0.127085	0.346432	0	0.0263654	0.0174315	0.126603	0.383312	0	0.00407008	-0.00958533	0.831479	0.940787	0	0	0
249.077	8.2985	neg	39.6	0	CBGDIJWINPWWJW-UHFFFAOYSA-N	8-Hydroxy-3,4,5-trimethyl-6-oxo-4,6-dihydro-3H-isochromene-7-carboxylic acid	0	0.631965	-0.0892767	0.165779	0.280633	0	1.35796	-0.134813	0.0220968	0.222692	0	0.464349	-0.143992	0.295643	0.53664	0	0.312881	0.0455361	0.339423	0.584265	0	0.191533	0.0547149	0.997063	0.999019	0	0.0136953	0.00917882	0.511231	0.76778	0	0	0
231.159	4.75023	pos	39.6	0	QCOAPBRVQHMEPF-UHFFFAOYSA-N	Diisobutyl succinate	0	0.142371	-0.00678621	0.956563	0.971143	0	0.0511653	0.0025088	0.810728	0.922761	0	0.596507	-0.108561	0.538976	0.735272	0	0.103953	-0.00929501	0.775494	0.885288	0	0.666195	0.101775	0.519456	0.758634	0	0.634834	0.11107	0.493546	0.75687	0	0	0
155.047	5.62558	pos	39.6	0	UCQFCFPECQILOL-UHFFFAOYSA-N	Diethylphosphate	0	2.08205	-0.58353	0.154966	0.267351	0	1.31536	-0.211135	0.588717	0.806	0	0.271498	-0.138488	0.433513	0.66614	0	1.51299	-0.372395	0.339423	0.584265	0	1.0682	-0.445042	0.726564	0.891904	0	0.236639	-0.0726469	0.591516	0.825321	0	0	0
205.06	5.62558	pos	39.6	0	DQWPFSLDHJDLRL-UHFFFAOYSA-N	Triethyl phosphate	0	2.16359	-0.636906	0.117954	0.215382	0	1.39143	-0.232079	0.585318	0.802063	0	0.290004	-0.156688	0.395964	0.62927	0	1.55513	-0.404827	0.341443	0.587083	0	1.13193	-0.480218	0.672061	0.863032	0	0.253927	-0.075391	0.604364	0.834131	0	0	0
231.084	1.08225	pos	39.5	3.1	KQQFKZUGBOQKLW-OOJXKGFFSA-N	Ethyl beta-D-fructofuranoside	0	0.0413011	-0.14197	0.840363	0.901742	0	0.428635	-0.143254	0.785913	0.906818	0	1.49215	1.23288	0.0233537	0.128591	1	0.492816	0.00128356	0.921324	0.968954	0	2.64579	-1.37485	0.0361839	0.193309	1	1.84661	-1.37613	0.0367173	0.207568	0	1	0
272.069	1.09575	neg	39.5	3.66	HSBKFSPNDWWPSL-UHFFFAOYSA-N	Dexelvucitabine	0	1.16256	0.309458	0.00482952	0.0185434	1	0.566313	0.0888617	0.433832	0.701827	0	0.321849	-0.0366546	0.629061	0.79384	0	1.27003	0.220596	0.0425317	0.186468	1	1.1962	0.346112	0.0092546	0.0854099	1	0.632084	0.125516	0.287316	0.618213	0	1	0
177.996	0.655833	pos	39.5	4.39	JOXUBWKEJVADRL-UHFFFAOYSA-N	(1R)-1-Amino-3-sulfanylpropane-1-sulfinic acid	0	0.803798	0.105404	0.032982	0.0791981	0	0.667429	0.0818063	0.151444	0.45943	0	0.43914	-0.0631052	0.478847	0.691417	0	0.0788915	0.0235977	0.616661	0.79322	0	0.779856	0.168509	0.020193	0.13509	0	0.783598	0.144912	0.0819548	0.323595	0	0	0
111.053	0.689383	pos	39.5	2.14	HQMLIDZJXVVKCW-UHFFFAOYSA-N	L-alaninamide	0	0.657165	0.0793075	0.0867676	0.169767	0	0.392209	0.0415684	0.40261	0.683813	0	0.12676	0.033807	0.589662	0.762331	0	0.541312	0.0377391	0.335405	0.580611	0	0.29938	0.0455006	0.682836	0.868136	0	0.0760115	0.00776143	0.889619	0.963178	0	0	0
203.02	0.74035	neg	39.5	6.32	KUKCUROTFRBUNU-UHFFFAOYSA-N	Daucic acid	0	0.0901712	0.000676375	0.481406	0.622375	0	0.108734	0.0103381	0.826078	0.932609	0	0.496855	0.179442	0.16366	0.392374	0	0.0103697	-0.0096617	0.673891	0.830158	0	0.486356	-0.178766	0.31849	0.623948	0	0.509908	-0.169104	0.304412	0.628516	0	0	0
217.048	0.746617	neg	39.5	0	NQFKGOQVVYYPJL-UHFFFAOYSA-N	Imidazooxazole	0	1.72029	0.937842	0.020455	0.0553658	1	0.317135	0.142458	0.765138	0.9003	0	1.03906	0.591326	0.760491	0.875994	0	3.24654	0.795384	0.0674232	0.23855	0	0.821049	0.346516	0.375007	0.662642	0	0.988296	-0.448867	1	1	0	1	0
132.987	0.8354	pos	39.5	0	HCDGVLDPFQMKDK-UHFFFAOYSA-N	Hexafluoropropene	0	0.931291	0.404531	0.0271774	0.0682553	0	0.952439	0.199003	0.212467	0.517487	0	0.811866	0.425172	0.107704	0.328691	0	1.15631	0.205528	0.235364	0.489251	0	0.0853925	-0.0206407	0.782488	0.91092	0	0.540713	-0.226169	0.487725	0.755506	0	0	0
101.096	1.34913	pos	39.5	0	ZSIAUFGUXNUGDI-UHFFFAOYSA-N	Hexan-1-ol	0	0.722159	-0.066746	0.00134821	0.00717174	0	0.759406	-0.0477422	0.0319127	0.25915	0	0.211837	-0.0272313	0.239141	0.479533	0	0.185817	-0.0190038	0.405604	0.635363	0	0.190462	-0.0395146	0.31849	0.623948	0	0.208068	-0.0205108	0.718216	0.88095	0	0	0
288.988	1.61545	pos	39.5	0	NJCBUSHGCBERSK-UHFFFAOYSA-N	Dodecafluoropentane	0	1.6595	0.50976	0.000375789	0.00293729	1	1.95227	0.376348	0.0229728	0.224168	0	0.42748	0.189003	0.557725	0.746884	0	0.835255	0.133411	0.24172	0.498405	0	1.16396	0.320757	0.112618	0.357949	0	0.452401	0.187346	0.335923	0.644905	0	1	0
242.067	1.93938	neg	39.5	0	UZRUFOMXLWRIQS-UHFFFAOYSA-N	2-Hydroxy-3-(3,4-dihydroxyphenyl)propanamide	0	0.892703	0.215063	0.970982	0.981878	0	1.34616	-0.350919	0.809982	0.922761	0	2.17174	-1.51539	0.0496596	0.202876	0	0.434279	0.565982	0.793372	0.900998	0	2.36616	1.73045	0.0298902	0.175447	1	2.10704	1.16447	0.0892909	0.336102	0	1	0
118.123	13.1323	pos	39.5	0	BFSVOASYOCHEOV-UHFFFAOYSA-N	2-Diethylaminoethanol	0	0.954329	-0.108354	0.000557217	0.00364811	0	0.571679	-0.0423249	0.269761	0.575591	0	0.330587	-0.0587584	0.210506	0.442989	0	0.629383	-0.0660296	0.0203702	0.116444	0	0.298011	-0.0495961	0.183894	0.465663	0	0.11241	0.0164335	0.704429	0.878815	0	0	0
243.136	10.6098	pos	39.5	0.863	AGXXOOILRXZQTH-QXMHVHEDSA-N	(Z)-6-Tetradecene-1,3-diyne-5,8-diol	0	0.761561	-0.0773536	0.00878027	0.0294341	0	0.875569	-0.0682338	0.0238788	0.224432	0	0.74223	-0.147774	0.000428251	0.01112	0	0.127433	-0.00911984	0.77244	0.88246	0	0.278611	0.0704207	0.0425338	0.208852	0	0.405606	0.0795405	0.0212309	0.147844	0	0	0
176.96	3.39148	pos	39.5	0	GZCRRIHWUXGPOV-UHFFFAOYSA-N	Terbium	0	0.591326	-0.103038	0.197376	0.321338	0	0.47179	-0.072507	0.56178	0.787418	0	0.494737	-0.0861766	0.406486	0.636745	0	0.426948	-0.0305307	0.545647	0.750387	0	0.232719	-0.0168611	0.985316	0.994403	0	0.0249958	0.0136696	0.677147	0.871024	0	0	0
398.233	12.2326	pos	39.5	10.6	OEILZVSHVTYHKL-MZYNZGBKSA-N	Chlorophorin	0	0.459703	0.102682	0.2914	0.430081	0	0.606109	0.0808917	0.214283	0.519434	0	0.0873081	0.0194663	0.973811	0.982145	0	0.329094	0.02179	0.653623	0.818097	0	0.440638	0.0832154	0.614048	0.827371	0	0.293954	0.0614254	0.232649	0.557776	0	0	0
368.425	13.3951	pos	39.5	3.77	BBODBLIMVXVHHZ-LUAWRHEFSA-N	5Z-Pentacosene	0	0.678387	0.197241	0.00409642	0.016515	0	0.284006	0.0482877	0.425181	0.698379	0	0.65511	-0.280824	0.711015	0.847026	0	0.898199	0.148953	0.122191	0.340358	0	1.44167	0.478066	0.0254569	0.157258	1	0.93603	0.329112	0.326713	0.640876	0	1	0
101.035	14.2302	pos	39.5	0	SHFCYMWGNNAKEL-UHFFFAOYSA-N	2H-Imidazol-2-one, 1,3-dihydro-4-hydroxy-	0	0.19398	-0.037328	0.595728	0.724905	0	0.44218	0.0253157	0.640766	0.83191	0	0.181256	0.0282845	0.70404	0.843966	0	0.625078	-0.0626437	0.444959	0.670942	0	0.17941	-0.0656125	0.950103	0.984816	0	0.0151977	-0.00296884	0.511231	0.76778	0	0	0
237.11	5.79658	pos	39.5	0	ABFHVQPVDSMGNR-UHFFFAOYSA-N	Methyl 3-(2,3-dihydroxy-3-methylbutyl)-4-hydroxybenzoate	0	0.219753	0.0700575	0.213248	0.34209	0	0.884345	0.0789486	0.53871	0.773481	0	0.377842	0.118824	0.125138	0.3489	0	0.0640239	-0.00889116	0.423859	0.652615	0	0.453994	-0.048766	0.640147	0.84253	0	0.187785	-0.0398749	0.232649	0.557776	0	0	0
445.114	7.05057	neg	39.5	0	KRTSDMXIXPKRQR-AATRIKPKSA-N	(E)-Monocrotophos	0	0.370321	-0.0446166	0.269822	0.404866	0	0.628511	-0.0703302	0.176854	0.484687	0	0.0557897	-0.0154647	0.996258	0.99756	0	0.191469	0.0257135	0.745118	0.869399	0	0.213169	-0.0291519	0.420156	0.691385	0	0.303976	-0.0548655	0.32217	0.639332	0	0	0
361.163	9.11143	neg	39.5	0.177	SSVXLIRLGPMWSL-UXBLZVDNSA-N	Isopulegone caffeate	1	0.0394633	0.0214018	0.829102	0.895758	0	0.52188	0.0410091	0.53871	0.773481	0	0.42992	-0.18738	0.14213	0.363512	0	0.352097	-0.0196073	0.591622	0.778664	0	0.768009	0.208781	0.237358	0.533967	0	0.967266	0.228389	0.0711965	0.308989	0	0	0
136.959	13.889	neg	39.4	0	OGGXGZAMXPVRFZ-UHFFFAOYSA-N	Dimethylarsinic acid	0	0.120279	-0.00910119	0.491513	0.63224	0	0.174085	0.0110743	0.676496	0.852997	0	0.283405	0.0261994	0.155315	0.379494	0	0.0928187	-0.0201755	0.17441	0.414257	0	0.236802	-0.0353006	0.0249769	0.154917	0	0.171093	-0.0151251	0.176742	0.483517	0	0	0
278.124	0.790633	pos	39.4	0	GSFRYAKUDPPHHG-MKSMHYHASA-N	N-(1-Deoxy-1-fructosyl)proline	0	0.292612	-0.115974	0.753735	0.844095	0	0.904911	-0.0686209	0.848759	0.937329	0	2.13521	-1.27824	0.0887783	0.293755	0	0.907575	-0.0473533	1	1	0	1.69952	1.16227	0.0519521	0.23409	0	2.24144	1.20962	0.0506437	0.252723	0	0	0
296.047	0.790633	pos	39.4	0	UZGLIIJVICEWHF-UHFFFAOYSA-N	Octogen	0	2.45682	0.848554	0.0265004	0.0671051	1	3.48946	1.24161	0.0308376	0.255368	0	2.12703	1.30045	0.11288	0.330778	0	0.654147	-0.393054	0.752517	0.872054	0	0.596109	-0.451894	0.926612	0.975048	0	0.398792	-0.0588403	0.889592	0.963178	0	1	0
163.075	10.9332	pos	39.4	0	VHVOLFRBFDOUSH-NSCUHMNNSA-N	Isosafrole	0	1.02986	-0.0907888	2.65855e-07	1.16369e-05	1	0.633319	-0.032113	0.046324	0.283874	0	0.490842	-0.0743838	0.000772178	0.0162052	0	0.705084	-0.0586758	0.000964467	0.0173831	0	0.107022	-0.016405	0.495875	0.745516	0	0.300283	0.0422708	0.0787544	0.320031	0	1	0
130.159	4.28102	pos	39.4	0	AAUHUDBDDBJONC-BQYQJAHWSA-N	3-Methyl-3-heptene	0	0.087609	-0.00534483	0.128753	0.231242	0	0.453602	-0.0134853	0.280622	0.589729	0	1.00352	-0.178479	0.0886815	0.293755	0	0.139612	0.00814049	0.586122	0.776763	0	1.0694	0.173135	0.424413	0.694659	0	0.842066	0.164994	0.300076	0.625464	0	0	0
380.277	12.3536	pos	39.4	0	ACSAQPSTIMIXGH-BQYQJAHWSA-N	(Z)-2,4-Dihydroxy-6-(8-pentadecenyl)benzoic acid	0	0.0588978	-0.0189587	0.230022	0.362545	0	0.21205	-0.0146839	0.128915	0.428412	0	0.132977	-0.0181238	0.274516	0.51793	0	0.0536685	-0.00427484	0.694399	0.8403	0	0.0269227	-0.000834959	0.874232	0.955977	0	0.0611263	0.00343988	0.718216	0.88095	0	0	0
113.107	12.7043	pos	39.4	0	PAPNRQCYSFBWDI-UHFFFAOYSA-N	2,5-Dimethyl-1H-pyrrole	0	0.704645	-0.118574	0.0371704	0.0874733	0	0.588334	-0.0701653	0.430937	0.701589	0	0.912649	-0.370644	0.139599	0.361261	0	0.30067	-0.0484091	0.203936	0.450837	0	0.638397	0.252069	0.808044	0.931256	0	0.76847	0.300478	0.304412	0.628516	0	0	0
242.916	13.9087	neg	39.4	0	IBFDLVHJHUMSAC-OWOJBTEDSA-N	3-iodo-2E-acrylic acid	0	0.819503	-0.139354	0.000228133	0.00203197	0	0.409421	-0.0486661	0.216111	0.52057	0	0.0146915	-0.0130177	0.615803	0.784867	0	0.525237	-0.0906879	0.00935852	0.072778	0	0.422625	-0.126336	0.020193	0.13509	0	0.200191	-0.0356483	0.746063	0.896446	0	0	0
127.016	5.62558	pos	39.4	0	KKUKTXOBAWVSHC-UHFFFAOYSA-N	Dimethylphosphate	0	3.10152	-1.22892	0.118844	0.216346	0	2.10743	-0.447857	0.545251	0.776327	0	0.309605	-0.157322	0.417174	0.648843	0	2.2588	-0.781065	0.387657	0.621497	0	1.87024	-1.0716	0.671936	0.863032	0	0.653739	-0.290535	0.711306	0.879522	0	0	0
255.195	6.30355	pos	39.4	0	DIVJRNQAZRYCIO-UHFFFAOYSA-N	7(14)-Bisabolene-2,3,10,11-tetrol	0	0.103858	-6.47359e-05	0.442132	0.587465	0	0.709097	-0.0952772	0.18004	0.484749	0	0.188093	0.0337446	0.250557	0.491489	0	0.519392	0.0952125	0.511728	0.727917	0	0.517898	-0.0338093	0.0803776	0.296719	0	0.434947	-0.129022	0.034897	0.201744	0	0	0
220.118	2.62867	pos	39.4	0	FUMUSIMACHNZQF-QHHAFSJGSA-N	3-(1-Hydroxymethyl-1-propenyl)pentanedioic acid	0	0.291489	-0.0958271	0.308324	0.449432	0	0.770898	-0.201797	0.201801	0.516125	0	0.305103	-0.124741	0.455863	0.680684	0	0.299978	0.10597	0.627937	0.800332	0	0.0774236	0.0289142	0.979443	0.991743	0	0.0509965	-0.0770555	0.795583	0.920569	0	0	0
251.092	8.06685	neg	39.4	0	UMIKWXDGXDJQJK-UHFFFAOYSA-N	Cuelure	0	0.537308	-0.0514909	0.0222766	0.0585381	0	0.482296	-0.0377765	0.0870866	0.363533	0	0.273941	-0.0458227	0.0786333	0.274411	0	0.0947843	-0.0137144	0.591622	0.778664	0	0.0539678	-0.00566816	0.926677	0.975048	0	0.046376	0.00804625	0.68393	0.872423	0	0	0
156.021	5.30625	pos	39.4	0	OAOBMEMWHJWPNA-UHFFFAOYSA-N	(4-Aminophenyl)phosphonic acid	0	0.776035	-0.0718956	4.8893e-05	0.000624201	0	0.292511	-0.0217586	0.248914	0.556695	0	0.625591	-0.0777573	0.0516231	0.207577	0	0.587657	-0.0501371	0.00567139	0.0546451	0	0.184048	0.00586172	0.340391	0.641426	0	0.475427	0.0559988	0.243693	0.568247	0	0	0
82.0263	5.40173	pos	39.4	0	ATHHXGZTWNVVOU-UHFFFAOYSA-N	N-Methylformamide	0	0.283854	-0.0417446	0.0304199	0.0745652	0	0.456926	0.0284227	0.433832	0.701827	0	0.571888	-0.0945912	0.444608	0.67198	0	0.832008	-0.0701673	0.000836038	0.0160101	0	0.231733	0.0528465	0.399251	0.68494	0	0.684665	0.123014	0.117898	0.400486	0	0	0
214.253	9.02973	pos	39.4	0.96	BIODCQQZTGWGNH-QBFSEMIESA-N	6Z-Tetradecene	0	1.2809	0.191898	0.000437802	0.00313417	1	1.65876	0.18512	0.00038838	0.0396666	1	1.05356	0.276567	0.000172291	0.0060892	1	0.103189	0.00677807	0.947526	0.9775	0	0.242034	-0.0846694	0.204098	0.49103	0	0.43563	-0.0914474	0.304412	0.628516	0	1	0
393.044	4.63278	neg	39.4	0	BOLXAGHGKNGVBE-MTXRGOKVSA-N	2-O-(6-Phospho-alpha-mannosyl)-D-glycerate	0	0.966115	-0.111404	0.000173879	0.00163425	0	0.620544	-0.0524436	0.186542	0.492727	0	0.838881	-0.146914	0.0472802	0.197366	0	0.548446	-0.0589605	0.0490164	0.198659	0	0.387343	0.0355104	0.759965	0.899047	0	0.439625	0.0944709	0.32217	0.639332	0	0	0
153.052	0.689383	pos	39.3	0	JVQYSWDUAOAHFM-UHFFFAOYSA-N	3-Methyl-2-oxovaleric acid	0	0.437037	0.0597903	0.331883	0.472971	0	0.348275	-0.0160445	0.822234	0.92964	0	0.140979	-0.0504463	0.847522	0.9176	0	0.922984	0.0758347	0.179526	0.41926	0	0.219124	0.110237	0.387013	0.67299	0	0.0461181	0.0344018	0.970477	0.993167	0	0	0
265.998	0.768067	pos	39.3	0	IIDJRNMFWXDHID-UHFFFAOYSA-N	Risedronate	0	3.3574	-1.71648	1.26765e-07	7.64042e-06	1	3.40838	-0.980188	0.00410263	0.118513	1	4.51828	-2.95286	5.24073e-05	0.00437008	1	2.05838	-0.736289	0.00923881	0.0722135	1	1.87639	1.23639	0.506124	0.752798	0	2.95236	1.97268	0.0347791	0.201744	0	1	0
237.146	0.882883	pos	39.3	0	BRGRZPQESQKATK-UHFFFAOYSA-N	Ethyl 2-acetyloctanoate	0	0.745362	-0.0893889	0.00699356	0.0243503	0	0.524006	-0.0395423	0.15428	0.463446	0	0.552414	-0.0944843	0.105667	0.327035	0	0.394439	-0.0498465	0.178237	0.417521	0	0.265814	0.00509545	0.979443	0.991743	0	0.308141	0.054942	0.547569	0.792888	0	0	0
547.28	8.79843	neg	39.3	2.16	RDGPYVKATNNNKN-DNGZFULMSA-N	Armochaetoglasin K	0	0.438378	-0.043063	0.131827	0.236487	0	0.444895	-0.0379312	0.252991	0.558475	0	0.204285	0.0162251	0.711015	0.847026	0	0.0935182	-0.00513174	0.718113	0.85349	0	0.348953	-0.0592881	0.130302	0.387617	0	0.320336	-0.0541563	0.192032	0.501181	0	0	0
395.839	12.0718	neg	39.3	0	UXZFQZANDVDGMM-UHFFFAOYSA-N	Iodoquinol	0	1.16901	-0.321662	0.369342	0.512529	0	0.21693	0.00650028	0.962585	0.985749	0	0.382532	-0.0614841	0.270418	0.513995	0	1.42621	-0.328162	0.405603	0.635363	0	0.549959	-0.260178	0.771201	0.90535	0	0.39997	0.0679844	0.394646	0.695739	0	0	0
120.056	14.1713	pos	39.3	0	AMFYRKOUWBAGHV-UHFFFAOYSA-N	1H-Pyrazolo[4,3-b]pyridine	0	0.916387	-0.0743848	9.58075e-07	2.82264e-05	0	0.419547	-0.0222668	0.13917	0.441424	0	0.0858884	-0.0151857	0.331655	0.568339	0	0.754599	-0.0521179	0.000187368	0.00585812	0	0.530733	-0.059199	0.00986812	0.0889291	0	0.0926604	-0.0070811	0.992618	0.999796	0	0	0
255.233	14.8882	neg	39.3	0	BEPREHKVBQHGMZ-ACCUITESSA-N	6-Pentadecene	0	0.299401	-0.0256442	0.239557	0.372969	0	0.0313354	-0.00733133	0.780253	0.906253	0	0.0582396	-0.016928	0.973811	0.982145	0	0.175496	-0.0183129	0.385639	0.621497	0	0.163069	-0.00871617	0.519456	0.758634	0	0.0576805	0.00959671	0.918934	0.972242	0	0	0
154.973	3.75227	neg	39.3	0	WNROFYMDJYEPJX-UHFFFAOYSA-K	Aluminium hydroxide	0	0.660399	-0.0981049	0.00707876	0.0245911	0	0.241208	-0.0375725	0.13269	0.432512	0	0.525965	0.103666	0.317831	0.558391	0	0.197693	-0.0605324	0.259818	0.517608	0	1.21307	-0.201771	0.00124536	0.0254209	1	0.849787	-0.141239	0.0207169	0.145588	0	1	0
279.093	8.2314	pos	39.3	0	KCRYGWREJDRGBG-UHFFFAOYSA-N	9-dimethylarsinoyl-nonanoic acid	0	0.0492776	0.0264126	0.251029	0.384962	0	0.530383	-0.0601981	0.127676	0.426142	0	0.197172	0.0278203	0.996258	0.99756	0	0.440955	0.0866107	0.459352	0.685227	0	0.00950055	-0.00140763	0.332986	0.638467	0	0.443296	-0.0880183	0.239972	0.565595	0	0	0
197.042	4.01475	neg	39.3	0	LPXQRXLUHJKZIE-UHFFFAOYSA-N	8-Azaguanine	0	1.07132	0.272153	0.00482952	0.0185434	1	0.0857911	0.0406265	0.633715	0.829079	0	0.898507	0.317749	0.331655	0.568339	0	1.35783	0.231526	0.0191093	0.111738	1	0.0411444	-0.0455967	0.573298	0.804712	0	0.793182	-0.277123	0.499405	0.761282	0	1	0
186.997	9.05313	pos	39.3	6.28	CRIWLPYXZBTORH-UHFFFAOYSA-N	MeBBT	0	1.40818	0.961228	0.013434	0.0403547	1	2.32618	0.610402	0.130863	0.432057	0	3.28943	2.31257	4.74943e-05	0.00437008	1	0.7486	0.350826	0.375144	0.611405	0	2.41989	-1.35134	0.00629418	0.0679063	1	2.35912	-1.70217	0.00175595	0.0350985	1	1	0
247.178	7.98173	pos	39.3	4.19	ADFXKUOMJKEIND-UHFFFAOYSA-N	1,3-Dicyclohexylurea	0	0.743392	-0.127904	0.275111	0.41039	0	0.346766	-0.0845766	0.210661	0.517487	0	0.532664	-0.146585	0.129823	0.352014	0	0.429253	-0.0433277	0.982497	0.995493	0	0.248033	0.0186803	0.359362	0.654628	0	0.100614	0.062008	0.553747	0.795816	0	0	0
346.817	0.723733	neg	39.2	0	XPPKVPWEQAFLFU-UHFFFAOYSA-J	diphosphate	0	1.08832	0.214493	0.0131648	0.0396236	1	1.70831	0.278627	0.00696437	0.148186	1	0.200972	0.0715062	0.54519	0.741111	0	0.62939	-0.0641345	0.537721	0.748088	0	0.567995	0.142987	0.126603	0.383312	0	0.816413	0.207121	0.0520152	0.256229	0	1	0
253.127	0.746917	pos	39.2	12.3	BEPSGCXDIVACBU-IUCAKERBSA-N	Pro-His	0	0.587677	0.170925	0.195977	0.320081	0	0.123975	0.0369373	0.490929	0.740259	0	1.10633	-0.333172	0.341083	0.576118	0	0.253208	0.133988	0.642154	0.808365	0	1.2124	0.504097	0.0489115	0.223013	0	1.10023	0.37011	0.154194	0.453407	0	0	0
284.331	10.6098	pos	39.2	0.33	NAEZQVWAWSVOSD-IBGZPJMESA-N	14S-Methyl-1-octadecene	0	0.310623	-0.0869975	0.268075	0.403283	0	1.19794	-0.129207	0.0169654	0.202839	0	0.464713	-0.13538	0.035229	0.163548	0	0.487858	0.0422097	0.127085	0.346432	0	0.377549	0.0483824	0.0897034	0.315921	0	0.0256545	0.00617277	0.656959	0.862434	0	0	0
95.0006	0.768067	pos	39.2	0	DFNYGALUNNFWKJ-UHFFFAOYSA-N	Aminoacetonitrile	0	1.84002	0.694962	0.0859127	0.168525	0	0.299447	-0.0229571	0.779877	0.906253	0	1.16828	-0.714287	0.117419	0.335607	0	1.7599	0.717919	0.157172	0.394734	0	2.60338	1.40925	0.00275432	0.0403465	1	1.36065	0.69133	0.0763071	0.319508	0	1	0
392.169	10.8056	pos	39.2	7.66	IABRXERCCIPDNL-IAEFTCJHSA-N	(+)-Pinoresinolin	0	0.841588	-0.0868185	0.000288832	0.0024447	0	0.879877	-0.0564383	0.0134585	0.18744	0	0.284893	-0.0572482	0.28284	0.524589	0	0.36203	-0.0303802	0.335405	0.580611	0	0.226873	-0.0295704	0.294132	0.596835	0	0.0349483	0.00080983	0.697571	0.878815	0	0	0
172.133	0.790633	pos	39.2	2.26	DNUJBTBPCOIYRL-QALPAXIDSA-N	Dendryphiellic acid A	0	0.306838	0.139068	0.908632	0.942412	0	1.81898	0.456094	0.273617	0.580741	0	1.40167	1.32687	0.0767118	0.271366	0	1.42554	-0.317026	0.23263	0.48687	0	1.73201	-1.1878	0.0607343	0.258062	0	1.3465	-0.870773	0.297993	0.625464	0	0	0
231.098	0.813333	pos	39.2	0	GLEOIKLQBZNKJZ-WDSKDSINSA-N	Pro-Asp	0	1.20134	0.592359	0.518323	0.654954	0	0.645109	0.289003	0.970099	0.986557	0	0.990215	0.660481	0.882847	0.933136	0	0.143601	0.303356	0.468401	0.693676	0	0.860224	-0.0681221	0.73602	0.897272	0	0.233079	-0.371478	0.903509	0.964712	0	0	0
205.029	1.03518	pos	39.2	9.54	GESBUOGNXHGLOA-UHFFFAOYSA-N	6-[Ethoxy(mercapto)methylidene]-1-cyclohexa-2,4-dienone	0	1.14823	0.222997	0.000138569	0.00136082	1	2.30421	0.270887	0.000360255	0.0396666	1	1.75886	0.524611	0.00950172	0.0720626	1	0.167533	-0.0478895	0.727078	0.858153	0	0.993792	-0.301614	0.433003	0.696076	0	0.898057	-0.253725	0.464815	0.744871	0	1	0
279.036	1.0391	neg	39.2	0	WWXUGNUFCNYMFK-UHFFFAOYSA-N	Acetyl citrate	0	0.354342	0.10171	0.413921	0.560678	0	0.0522499	-0.0396921	0.784045	0.906534	0	2.40236	0.924288	0.000113527	0.00496926	1	0.945097	0.141402	0.211127	0.460749	0	2.53169	-0.822578	0.00020988	0.00803839	1	2.54157	-0.96398	2.25913e-05	0.00432624	1	1	0
223.064	1.34047	pos	39.2	6.54	ATGUVEKSASEFFO-UHFFFAOYSA-N	N-Phenyl-p-phenylenediamine	0	0.672587	-0.0614018	0.000782731	0.00481584	0	0.69313	-0.0439362	0.033524	0.260704	0	0.247456	-0.0290624	0.109772	0.330394	0	0.0803084	-0.0174656	0.315778	0.562526	0	0.157958	-0.0323394	0.614048	0.827371	0	0.160075	-0.0148738	0.933635	0.976334	0	0	0
113.107	12.4834	pos	39.2	0	GGDLOMFAKKVDPT-UHFFFAOYSA-N	2-Imino-4-methylpiperidine	0	0.690799	-0.0725022	0.0501346	0.109567	0	0.312768	-0.0428429	0.915452	0.966556	0	0.0754884	-0.0252689	0.789224	0.89166	0	0.241866	-0.0296592	0.0573492	0.21587	0	0.282954	-0.0472333	0.359362	0.654628	0	0.0280578	-0.017574	0.817074	0.932755	0	0	0
171.027	1.63822	neg	39.2	0.184	HXLUHUHPTTZBCS-UHFFFAOYSA-N	1-Nitro-3,5-dinitroso-1,3,5-triazinane	0	1.22827	0.3381	0.00150749	0.00790917	1	1.42983	0.254353	0.0496692	0.293796	0	0.374334	0.133155	0.732084	0.857456	0	0.715747	0.083747	0.353727	0.590959	0	0.877316	0.204945	0.0842732	0.302293	0	0.292821	0.121198	0.300076	0.625464	0	1	0
90.0913	13.4806	pos	39.2	0	BLFRQYKZFKYQLO-UHFFFAOYSA-N	4-Amino-1-butanol	0	0.622262	-0.0526175	0.00888472	0.0295258	0	0.153183	-0.00519879	0.651402	0.840373	0	0.221966	-0.0400482	0.0386215	0.173006	0	0.636949	-0.0474187	0.0378805	0.172717	0	0.0782353	-0.0125693	0.63489	0.839941	0	0.239616	0.0348494	0.0655876	0.297279	0	0	0
400.306	11.0019	pos	39.2	0	RQOFITYRYPQNLL-ZWSAOQBFSA-N	16,16-dimethyl-PGE1	0	0.110964	0.0182963	0.682162	0.790523	0	0.000727116	0.0241277	0.849225	0.937329	0	0.454519	0.103754	0.877008	0.931099	0	0.05661	-0.00583145	0.86225	0.94019	0	0.422292	-0.0854576	0.932528	0.975176	0	0.311521	-0.0796261	0.926282	0.975972	0	0	0
91.0541	11.063	pos	39.2	0	WVDDGKGOMKODPV-UHFFFAOYSA-N	Benzyl alcohol	0	1.00896	-0.100491	5.51599e-05	0.000687032	1	0.194574	-0.00110798	0.954716	0.982287	0	0.160843	-0.0329475	0.406486	0.636745	0	1.06312	-0.0993834	4.61114e-05	0.00190926	1	0.502862	-0.0675438	0.0640878	0.26252	0	0.184256	0.0318396	0.453588	0.73612	0	1	0
121.076	13.6517	pos	39.2	0	PXXJHWLDUBFPOL-UHFFFAOYSA-N	Benzamidine	0	0.0832373	-0.00905151	0.854346	0.906412	0	0.994716	0.113284	0.0232714	0.224432	0	0.27691	0.0780926	0.46155	0.681865	0	1.10728	-0.122336	0.0123166	0.0853801	1	0.233094	-0.0871441	0.403381	0.687408	0	0.208399	0.0351918	0.476195	0.752869	0	1	0
165.114	13.717	pos	39.2	0	MRBFGEHILMYPTF-UHFFFAOYSA-N	1-Pyrimidinylpiperazine	0	1.01068	-0.075744	5.74589e-09	1.10034e-06	1	0.463119	-0.0253576	0.0485324	0.291575	0	0.0899729	-0.0163278	0.160841	0.386827	0	0.788692	-0.0503863	7.14442e-06	0.000576066	0	0.637825	-0.0594161	0.00040395	0.0126296	0	0.118722	-0.00902983	0.753079	0.897834	0	1	0
309.001	5.83125	neg	39.2	0	AXBVSRMHOPMXBA-UHFFFAOYSA-N	4-Nitrothiophenol	0	2.76106	-1.10938	0.000374758	0.00293729	1	0.463881	0.135925	0.833769	0.933051	0	2.40038	-1.3194	0.00110947	0.0206075	1	2.92686	-1.2453	0.000152512	0.0050793	1	1.30836	0.210022	0.576881	0.804712	0	2.94966	1.45532	0.000407318	0.015437	1	1	0
323.22	14.8709	neg	39.2	0	GGXKEBACDBNFAF-UHFFFAOYSA-M	Sodium palmitate	0	0.0209965	0.0448216	0.673003	0.785008	0	1.48488	0.26616	0.619469	0.822347	0	0.486998	0.133447	0.876916	0.931099	0	0.547071	-0.221339	0.335082	0.580611	0	0.257264	-0.0886259	0.677227	0.865587	0	0.244087	0.132713	0.767087	0.904081	0	0	0
245.078	3.41653	pos	39.2	0	PBUQZKXKYSAJDO-UHFFFAOYSA-N	tert-Butyl hydrogen phthalate	0	0.430595	-0.0609494	0.14359	0.254017	0	0.301144	-0.0378345	0.362276	0.646862	0	0.387767	-0.045293	0.417174	0.648843	0	0.197272	-0.0231148	0.588869	0.777713	0	0.133987	-0.0156564	0.0362139	0.193309	0	0.14337	0.00745849	0.141255	0.439842	0	0	0
96.042	0.689383	pos	39.1	0	BCDGQXUMWHRQCB-UHFFFAOYSA-N	Aminoacetone	0	0.461934	0.0679652	0.116069	0.212701	0	0.0889752	0.0185785	0.42232	0.697944	0	0.0535138	0.0193361	0.478847	0.691417	0	0.558783	0.0493867	0.387827	0.621497	0	0.126675	0.0486291	0.856861	0.948491	0	0.00678404	-0.000757604	0.677147	0.871024	0	0	0
215.032	0.746617	neg	39.1	0	XMWHRVNVKDKBRG-UHNVWZDZSA-N	2-C-methyl-D-erythritol-4-phosphate	0	0.138455	-0.0432347	0.84802	0.903454	0	0.32564	-0.0461896	0.814559	0.925059	0	1.50059	-0.485961	0.00212763	0.0305767	1	0.355453	0.00295485	0.988861	0.996013	0	1.50678	0.442727	0.00152762	0.0278609	1	1.67498	0.439772	0.00306867	0.0476253	1	1	0
357.147	11.9383	pos	39.1	1.37	GWHBQXMCXHWXBO-UHFFFAOYSA-N	Panaquinquecol 6	0	0.156494	-0.0038191	0.0211223	0.0567707	0	0.119356	0.0424286	0.278426	0.585919	0	0.0212183	-0.000256515	0.0724643	0.259989	0	0.355879	-0.0462477	0.248195	0.504961	0	0.00436684	-0.00356258	0.839559	0.943657	0	0.2519	0.0426851	0.487725	0.755506	0	0	0
271.04	0.71165	pos	39.1	0	FMYOMWCQJXWGEN-BMZZJELJSA-M	Sodium glucoheptonate	0	1.48104	0.362679	0.295106	0.434713	0	1.03791	0.258408	0.231138	0.539792	0	0.718797	-0.378318	0.341083	0.576118	0	0.540844	0.10427	0.800047	0.903222	0	1.74072	0.740997	0.115995	0.365646	0	1.39751	0.636726	0.0886719	0.334595	0	0	0
86.0712	0.746917	pos	39.1	0	RAXXELZNTBOGNW-UHFFFAOYSA-N	Imidazole	0	0.937143	-0.177956	0.407038	0.554296	0	0.384443	-0.0223898	0.978333	0.989965	0	3.53423	-1.91692	0.00248476	0.0325652	1	1.04851	-0.155566	0.401115	0.630911	0	3.3447	1.73896	0.00914976	0.0849541	1	3.86962	1.89453	0.0028868	0.0465933	1	1	0
332.331	10.5305	pos	39.1	2.51	PPSREOHNKFETQU-LVZFUZTISA-N	Pipercitine	0	0.562177	-0.0755377	0.0181631	0.0500465	0	0.813532	-0.0820708	0.0508284	0.29402	0	1.14358	-0.284278	6.32378e-05	0.00437008	1	0.100413	0.0065331	0.673891	0.830158	0	1.08933	0.20874	0.0109715	0.0928635	1	1.00986	0.202207	0.00957872	0.0900282	1	1	0
262.144	10.9537	pos	39.1	2.42	LXMUZMFQJGRVFW-UHFFFAOYSA-N	Encelin	0	0.495971	-0.181713	0.0956251	0.182894	0	1.04742	-0.268716	0.147229	0.453941	0	0.853742	-0.47503	0.545154	0.741111	0	0.322472	0.0870028	0.947519	0.9775	0	0.565048	0.293317	0.486545	0.735912	0	0.407817	0.206314	0.697527	0.878815	0	0	0
174.977	1.34047	pos	39.1	0	TWVFRCAHAAGDNR-UHFFFAOYSA-N	Imidazotetrazinone	0	0.828705	-0.119009	0.000516981	0.00347375	0	0.343139	-0.0390628	0.126446	0.422958	0	0.536761	-0.106076	0.210506	0.442989	0	0.637392	-0.079946	0.0367878	0.170269	0	0.0815217	-0.012933	0.314932	0.620947	0	0.303227	0.0670129	0.656959	0.862434	0	0	0
74.0964	13.3951	pos	39.1	0.526	HQABUPZFAYXKJW-UHFFFAOYSA-N	1-Butylamine	0	1.07224	-0.0840623	1.1854e-09	4.54007e-07	1	0.784703	-0.0389299	0.00749851	0.15317	0	0.484329	-0.0677268	0.00140439	0.0226476	0	0.656822	-0.0451324	0.000229952	0.00629083	0	0.146372	-0.0163356	0.240293	0.537414	0	0.230763	0.0287968	0.141255	0.439842	0	1	0
190.05	11.1839	pos	39.1	3.55	FWKJNOVLYWGWCH-UHFFFAOYSA-N	5-Hydroxy-6-methoxy-1h-indole-2-carboxylic acid	0	0.65216	-0.0571457	0.0127246	0.0384499	0	0.452839	-0.0247976	0.131422	0.432057	0	0.170261	-0.0315875	0.266362	0.50881	0	0.435911	-0.032348	0.266626	0.523009	0	0.103228	-0.0255581	0.415924	0.688861	0	0.0526776	0.00678991	0.918934	0.972242	0	0	0
170.118	11.422	pos	39.1	0	UNARQANIGOBIHM-UHFFFAOYSA-N	Homoarecoline	0	0.45904	0.0919973	0.386804	0.531942	0	1.25786	-0.21387	0.167546	0.480674	0	0.994095	0.296751	0.317831	0.558391	0	1.59726	0.305868	0.0281057	0.14305	1	0.623456	-0.204754	0.640147	0.84253	0	1.68692	-0.510622	0.0578615	0.274439	0	1	0
143.034	2.35943	pos	39.1	0	PCSKKIUURRTAEM-UHFFFAOYSA-N	Sumiki's acid	0	0.829467	-0.153985	0.00221139	0.0104563	0	0.882527	-0.0995631	0.0766897	0.344541	0	0.0863011	-0.00407949	0.958857	0.972827	0	0.239206	-0.0544215	0.35166	0.590959	0	0.602818	-0.149905	0.0182969	0.128582	0	0.495194	-0.0954836	0.13877	0.435646	0	0	0
375.034	4.34425	neg	39.1	0	JXSJBGJIGXNWCI-UHFFFAOYSA-N	Malathion	0	0.553881	0.0130219	0.661562	0.77783	0	0.0782588	0.00315086	0.362276	0.646862	0	1.65471	-0.615154	0.103661	0.322782	0	0.257623	0.00987104	0.619471	0.795499	0	1.55305	0.628175	0.130302	0.387617	0	1.59619	0.618304	0.232649	0.557776	0	0	0
251.047	12.0665	pos	39.1	0	ASMQGLCHMVWBQR-UHFFFAOYSA-N	Diphenyl phosphate	0	0.587129	-0.0618724	0.0464709	0.103781	0	0.226772	-0.015186	0.551835	0.7799	0	0.134973	0.00586459	0.711015	0.847026	0	0.384216	-0.0466865	0.264912	0.520982	0	0.402344	-0.067737	0.0542056	0.239317	0	0.250992	-0.0210506	0.493546	0.75687	0	0	0
421.352	12.1077	pos	39.1	12.7	YZYYKAWTXPUEGT-UHFFFAOYSA-N	N-Oleoyl Arginine	0	1.02203	-0.114228	7.73506e-06	0.000142773	1	0.926147	-0.0796584	0.00151092	0.0771575	0	0.528984	-0.081085	0.0124313	0.0857872	0	0.428836	-0.0345699	0.15619	0.392912	0	0.285077	-0.0331433	0.300961	0.605001	0	0.0296341	0.00142658	0.875015	0.956151	0	1	0
227.128	5.25772	neg	39.1	0	JYTUBIHWMKQZRB-ONEGZZNKSA-N	4-hydroxyhexenal	0	0.818013	-0.0790452	1.84588e-05	0.000279989	0	0.688703	-0.0478113	0.0426631	0.280514	0	0.131938	-0.0288507	0.48469	0.696572	0	0.436897	-0.0312339	0.0390008	0.176251	0	0.461119	-0.0501945	0.0480728	0.2225	0	0.145483	-0.0189606	0.464815	0.744871	0	0	0
159.113	13.3287	pos	39.1	0	DNJFTXKSFAMXQF-UHFFFAOYSA-N	Arecaidine	0	0.43514	-0.036483	0.0283202	0.0706621	0	0.407568	-0.0213383	0.31735	0.616981	0	0.173425	0.0210212	0.385607	0.619235	0	0.0181287	-0.0151447	0.313858	0.560408	0	0.386934	-0.0575042	0.0448378	0.213328	0	0.388206	-0.0423595	0.122309	0.404703	0	0	0
85.076	13.7003	pos	39.1	0	CSZGEDPWASKNHR-UHFFFAOYSA-N	1,4-Diamino-2-butyne	0	0.429269	-0.068618	0.449353	0.594481	0	0.683078	0.0711826	0.13269	0.432512	0	0.0839714	0.00198893	0.473042	0.689534	0	1.13347	-0.139801	0.0115083	0.0827731	1	0.179441	-0.070607	0.810898	0.931256	0	0.319558	0.0691937	0.0771927	0.319508	0	1	0
100.112	14.2506	pos	39.1	0	CXOZQHPXKPDQGT-UHFFFAOYSA-N	3-Methylcyclopentene	0	0.601129	-0.0521088	0.0666926	0.137145	0	0.389517	-0.0195497	0.466409	0.724683	0	0.244612	-0.0381728	0.428026	0.659694	0	0.284672	-0.032559	0.186078	0.428035	0	0.189151	-0.013936	0.704578	0.882595	0	0.132825	0.018623	0.690738	0.876728	0	0	0
265.178	6.95573	pos	39.1	9.03	CDYSHNKYPKNGES-UHFFFAOYSA-N	7-Oxotetradecanoic acid	0	0.785597	-0.055055	5.9075e-05	0.000712622	0	0.400135	-0.0205827	0.172153	0.484687	0	0.150872	-0.0204401	0.331655	0.568339	0	0.608483	-0.0344723	0.00437243	0.0475075	0	0.400304	-0.0346149	0.0198006	0.13509	0	0.0369917	-0.000142606	0.84594	0.95061	0	0	0
181.086	9.0639	pos	39.1	0	XSZSNLOPIWWFHS-UHFFFAOYSA-N	o-Methoxyhydrocinnamic acid	0	0.574159	-0.0612356	0.0530387	0.114283	0	0.318525	-0.0326351	0.359681	0.645991	0	0.215967	-0.0414357	0.370386	0.600457	0	0.297921	-0.0286005	0.33741	0.582765	0	0.208378	-0.0197999	0.61923	0.831429	0	0.0804406	0.00880061	0.78134	0.913054	0	0	0
227.125	7.50565	pos	39.1	4.4	QEFNQQRVZDFDIJ-UHFFFAOYSA-N	(1S,2S,4R,8R)-p-Menthane-1,2,8,9-tetrol	0	0.555939	-0.0628105	0.0185622	0.0508719	0	0.277974	-0.0402677	0.0402005	0.275781	0	0.404201	0.0747248	0.0978239	0.312873	0	0.0770429	-0.0225428	0.627937	0.800332	0	0.7429	-0.137535	0.00319298	0.0432889	0	0.625463	-0.114992	0.00859675	0.0833558	0	0	0
307.225	9.58435	pos	39.1	0	QSLJIVKCVHQPLV-PEMPUTJUSA-N	Oxandrolone	0	0.192781	-0.0364962	0.601326	0.729986	0	1.71173	-0.54554	0.654882	0.840373	0	0.445077	-0.248511	0.350673	0.583961	0	1.2927	0.509044	0.931644	0.973602	0	0.134856	0.212015	0.575798	0.804712	0	0.483582	-0.297029	0.670227	0.871024	0	0	0
166.017	0.79725	neg	39	0	XUJNEKJLAYXESH-REOHCLBHSA-N	L-Cysteine	0	1.23127	0.842956	0.333498	0.474832	0	2.00511	-0.515558	0.638316	0.83191	0	1.90701	1.31931	0.194432	0.42311	0	2.9031	1.35851	0.0977061	0.301075	0	0.623885	-0.476349	0.504653	0.752211	0	2.49993	-1.83486	0.101415	0.36132	0	0	0
185.981	14.0126	neg	39	0	FFQKYPRQEYGKAF-UHFFFAOYSA-N	Carbamoyl phosphate	0	0.39557	-0.0315341	0.0131648	0.0396236	0	0.184528	-0.0151529	0.42232	0.697944	0	0.0228523	-0.0101502	0.526654	0.726878	0	0.108155	-0.0163812	0.158533	0.397499	0	0.19833	-0.021384	0.179083	0.460328	0	0.114409	-0.00500276	0.817074	0.932755	0	0	0
80.0343	0.634567	pos	39	0	BVKZGUZCCUSVTD-UHFFFAOYSA-N	Hydrogen carbonate	0	0.145927	-0.00416297	0.667422	0.781124	0	0.491997	0.0809913	0.201801	0.516125	0	0.694081	-0.244795	0.41181	0.644425	0	0.933224	-0.0851542	0.12511	0.344108	0	0.894274	0.240632	0.411718	0.688861	0	1.06347	0.325787	0.111516	0.386521	0	0	0
117.055	0.790633	pos	39	0	PDWIQYODPROSQH-WISUUJSJSA-N	Deoxyribose	0	0.685967	0.154698	0.00374495	0.0153814	0	0.508048	0.0616363	0.248914	0.556695	0	0.42121	0.0892696	0.327004	0.56735	0	0.670966	0.0930616	0.088905	0.282578	0	0.0864423	0.0654283	0.46835	0.730291	0	0.127701	-0.0276333	0.760115	0.90341	0	0	0
197.103	14.2506	pos	39	0	CVBGNAKQQUWBQV-UHFFFAOYSA-N	Acetylisoniazid	0	0.00493631	0.0227696	0.240908	0.374691	0	0.876485	0.208445	0.113424	0.410795	0	0.588688	-0.413925	0.53867	0.735272	0	0.797059	-0.185675	0.610929	0.78999	0	1.10151	0.436694	0.236939	0.533967	0	1.00924	0.62237	0.113479	0.390255	0	0	0
258.99	0.6262	pos	39	0.887	VWQNTRNACRFUCQ-DUXPYHPUSA-L	Caffeic acid sulfate	0	0.114085	-0.0135697	0.995171	0.997776	0	0.182506	0.0337249	0.451435	0.718171	0	0.983708	-0.309293	0.175306	0.403863	0	0.501206	-0.0472946	0.349602	0.590959	0	0.905255	0.295724	0.176713	0.459633	0	1.1991	0.343018	0.0869524	0.332197	0	0	0
316.948	0.68065	neg	39	0	YXWOAJXNVLXPMU-UHFFFAOYSA-J	beta-D-fructose 2,6-bisphosphate	0	0.527692	-0.087595	0.158509	0.271933	0	0.171607	-0.0119851	0.776466	0.903224	0	0.183018	0.0790908	0.478847	0.691417	0	0.547601	-0.0756099	0.264912	0.520982	0	0.69287	-0.166686	0.0842732	0.302293	0	0.420545	-0.0910759	0.374416	0.676421	0	0	0
268.163	0.71165	pos	39	0	JKHXYJKMNSSFFL-IUCAKERBSA-N	Valyllysine	0	0.939666	0.157139	0.378011	0.522194	0	0.200498	0.00826155	0.954716	0.982287	0	1.9359	-0.820228	0.00950172	0.0720626	1	0.209135	0.148878	0.506609	0.726709	0	2.35405	0.977367	0.000562365	0.0148542	1	2.22562	0.82849	0.0047727	0.0594453	1	1	0
240.049	1.07165	neg	39	8.8	JWGBOHJGWOPYCL-UHFFFAOYSA-N	1-(10H-Phenothiazin-2-yl)ethanone	0	1.24982	0.302553	0.00288648	0.0128549	1	0.709514	0.0593421	0.731462	0.882362	0	0.882346	0.303855	0.101685	0.318573	0	1.36896	0.243211	0.00757453	0.0627253	1	0.0418664	-0.00130211	0.721045	0.891904	0	0.555051	-0.244513	0.170887	0.474274	0	1	0
381.261	12.8864	pos	39	0.0211	BHDZXVBBVBHNKG-FOCLMDBBSA-N	9,13-dihydroxy-10-ethoxy-11-octadecenoic acid	0	0.136605	-0.0144873	0.268075	0.403283	0	0.137566	-0.00769135	0.329447	0.621567	0	0.00100694	-0.00802632	1	1	0	0.0522292	-0.00679599	0.938002	0.9769	0	0.00892013	-0.00646101	0.666699	0.8612	0	0.00218015	0.000334976	0.753079	0.897834	0	0	0
400.167	10.6098	pos	39	3.48	FMJSMJQBSVNSBF-UHFFFAOYSA-N	Octocrylene	0	0.675053	-0.106009	0.0626056	0.130848	0	0.228704	0.00230452	0.931138	0.973723	0	0.731777	-0.167615	0.00590687	0.0555173	0	0.790004	-0.108313	0.10839	0.31811	0	0.327229	0.0616065	0.0968835	0.331818	0	0.835397	0.16992	0.0131512	0.110096	0	0	0
343.132	11.0815	pos	39	6.81	ZUGCDOZAVASBQT-UHFFFAOYSA-N	2-Hydroxyestriol	0	0.00506339	0.0247189	0.476395	0.617983	0	0.199904	0.0568178	0.806902	0.921143	0	0.0722053	-0.0415926	0.132215	0.352882	0	0.119789	-0.032099	0.784677	0.893109	0	0.288431	0.0663115	0.271056	0.572769	0	0.485252	0.0984104	0.159615	0.460509	0	0	0
390.298	11.2349	pos	39	0	JJEWWCWHZFDCDG-PXTZRIKZSA-N	cholacalcioic acid	0	0.00931931	-0.00321895	0.797797	0.877405	0	0.0137128	0.0117333	0.982272	0.991985	0	0.196235	0.00905162	0.906666	0.942342	0	0.122451	-0.0149522	0.682652	0.833989	0	0.209501	-0.0122706	0.743204	0.897272	0	0.0264917	0.00268163	0.882312	0.960698	0	0	0
250.145	11.36	neg	39	0	FAXVCSOMTSWQNT-UHFFFAOYSA-N	4-Ethylethcathinone	0	0.227824	-0.0343156	0.010468	0.0329979	0	0.435759	-0.0297367	0.169071	0.48234	0	0.012698	-0.014927	0.596149	0.764908	0	0.046755	-0.00457897	0.398881	0.630911	0	0.179702	-0.0193887	0.204098	0.49103	0	0.148517	-0.0148097	0.623866	0.84806	0	0	0
245.175	4.62192	pos	39	0	DXNCZXXFRKPEPY-UHFFFAOYSA-N	1,11-Undecanedicarboxylic acid	0	0.23198	0.0498671	0.266336	0.40279	0	0.358703	0.0617754	0.250946	0.557174	0	0.721212	-0.154571	0.635736	0.797011	0	0.108493	-0.0119083	0.963413	0.982002	0	1.03061	0.204438	0.169742	0.447582	0	0.924025	0.216346	0.211637	0.53503	0	0	0
223.024	4.8479	neg	39	0	IHCCAYCGZOLTEU-UHFFFAOYSA-N	3-Furoic acid	0	1.15459	-0.235001	0.000646585	0.00411024	1	1.10713	-0.0982597	0.0138347	0.189239	1	1.00228	-0.204541	0.496492	0.70559	0	0.671174	-0.136741	0.390023	0.621764	0	0.112535	-0.0304604	0.10932	0.351845	0	0.482086	0.106281	0.279016	0.608906	0	1	0
217.998	5.5726	pos	39	0	WRUUGTRCQOWXEG-UHFFFAOYSA-N	Pamidronate	0	1.84651	-0.457831	0.000322065	0.00263852	1	1.85473	-0.38514	0.00618054	0.143458	1	0.643951	-0.22705	0.0754974	0.267736	0	0.00758142	-0.0726909	0.481424	0.706457	0	0.835111	-0.230781	0.136007	0.396128	0	0.322479	-0.15809	0.493546	0.75687	0	1	0
207.159	5.5909	pos	39	0	COBPKKZHLDDMTB-UHFFFAOYSA-N	2-[2-(2-Butoxyethoxy)ethoxy]ethanol	0	0.685935	-0.169302	0.0307305	0.0749668	0	0.56349	-0.0633145	0.065863	0.322371	0	0.106474	0.00319998	0.350681	0.583961	0	0.504104	-0.105988	0.957056	0.979432	0	0.664224	-0.172502	0.650715	0.850593	0	0.13216	-0.0665144	0.718216	0.88095	0	0	0
201.089	8.51833	pos	39	0	AFSYRVDDZGJTIL-UHFFFAOYSA-N	4,4'-Oxydi-2-butanol	0	0.624598	-0.175241	0.804027	0.881732	0	0.425159	0.166968	0.841493	0.936895	0	0.884344	-0.504901	0.134625	0.35442	0	0.63242	-0.342209	0.748136	0.870934	0	0.879963	0.329659	0.212037	0.496791	0	1.2981	0.671869	0.107413	0.376567	0	0	0
194.082	9.76358	neg	39	1.66	VLSMHEGGTFMBBZ-UHFFFAOYSA-N	kainic acid	0	0.504682	-0.0498027	0.0148959	0.0435506	0	0.43839	-0.032518	0.19491	0.506965	0	0.106523	-0.0397047	0.181356	0.410396	0	0.135439	-0.0172847	0.44734	0.672546	0	0.174408	-0.010098	0.967701	0.989665	0	0.0314441	0.00718664	0.677147	0.871024	0	0	0
295.118	9.75198	pos	39	0	ZSZRUEAFVQITHH-UHFFFAOYSA-N	2-Methacryloyloxyethyl phosphorylcholine	0	1.24277	0.317008	0.0655031	0.135062	0	0.631398	0.0563134	0.952749	0.982287	0	0.420636	0.19748	0.478847	0.691417	0	1.59157	0.260694	0.035722	0.167871	1	0.614075	0.119528	0.553416	0.787218	0	0.402103	-0.141167	0.415523	0.707312	0	1	0
308.978	14.379	neg	38.9	0	AAAFZMYJJHWUPN-TXICZTDVSA-N	Ribose 1,5-bisphosphate	0	0.265568	-0.0188927	0.252699	0.386362	0	0.00669836	-0.00822876	0.571812	0.794932	0	0.272364	0.0260318	0.207109	0.438841	0	0.0071272	-0.0106639	0.514297	0.728192	0	0.334703	-0.0449245	0.0362139	0.193309	0	0.299164	-0.0342605	0.120087	0.404339	0	0	0
181.053	1.15327	pos	38.9	0	OLVVOVIFTBSBBH-KVTDHHQDSA-N	5-Methylthioribose	0	0.076423	-0.0112193	0.876559	0.919786	0	0.562854	0.0762179	0.541977	0.775989	0	1.50765	-0.423681	0.0472802	0.197366	1	0.55527	-0.0874372	0.580646	0.772178	0	1.07614	0.412462	0.0389164	0.198073	1	1.54054	0.499899	0.0161446	0.124917	1	1	0
359.048	0.809633	neg	38.9	0	VDXLUNDMVKSKHO-XVFCMESISA-N	5'-phosphoribosyl-N-formylglycinamide	0	0.800726	-0.259953	0.688092	0.796191	0	0.843778	-0.193515	0.535454	0.770973	0	2.42324	1.06236	0.000528745	0.0122733	1	0.295661	-0.0664377	0.846603	0.93242	0	3.13639	-1.32231	0.000151986	0.00646786	1	2.65804	-1.25587	0.000308039	0.0143005	1	1	0
133.086	0.586317	pos	38.9	0	LVRFTAZAXQPQHI-UHFFFAOYSA-N	Leucinic acid	0	1.25115	-0.274015	0.00788851	0.0269759	1	0.92866	-0.116991	0.250946	0.557174	0	0.177562	-0.0816766	0.360449	0.59123	0	1.09774	-0.157025	0.12123	0.338914	0	0.658856	-0.192339	0.198902	0.487548	0	0.0440298	-0.0353139	0.992618	0.999796	0	1	0
279.129	0.689383	pos	38.9	0	IIFDPDVJAHQFSR-WHFBIAKZSA-N	Asparaginylglutamic acid	0	1.15379	0.252876	0.0882631	0.172034	0	1.03265	0.15116	0.327004	0.621551	0	0.291263	0.139982	0.774819	0.887826	0	0.455679	0.101716	0.40786	0.638244	0	0.277678	0.112893	0.322075	0.626166	0	0.0442819	0.0111774	0.610834	0.836155	0	0	0
262.976	0.74035	neg	38.9	0	CXZGQIAOTKWCDB-UHFFFAOYSA-N	Perfluorovaleric acid	0	0.255523	-0.0285321	0.813412	0.886938	0	0.066448	-0.024541	0.990151	0.997968	0	0.200502	0.0983104	0.478847	0.691417	0	0.129485	-0.00399106	0.800047	0.903222	0	0.26147	-0.126842	0.509955	0.753376	0	0.294137	-0.122851	0.476195	0.752869	0	0	0
85.0283	0.768067	pos	38.9	0	VIHAEDVKXSOUAT-UHFFFAOYSA-N	2(5H)-Furanone	0	0.521005	0.0994972	0.0189691	0.0517093	0	0.983325	0.107024	0.00932819	0.167208	0	0.437142	0.0856651	0.514478	0.71718	0	0.0481888	-0.00752637	0.745118	0.869399	0	0.0294695	0.0138321	0.403381	0.687408	0	0.0379799	0.0213585	0.317668	0.638671	0	0	0
217.032	0.813333	pos	38.9	0	AEMOLEFTQBMNLQ-DTEWXJGMSA-N	beta-D-galacturonic acid	0	0.295312	-0.0114412	0.788465	0.869014	0	1.3834	-0.322677	0.472471	0.727468	0	1.33099	-0.801166	0.496484	0.70559	0	1.13478	0.311235	0.261503	0.519625	0	1.61278	0.789724	0.34038	0.641426	0	0.676062	0.478489	0.711298	0.879522	0	0	0
162.956	0.90765	neg	38.9	0	OJMIONKXNSYLSR-UHFFFAOYSA-N	Phosphite	0	3.31474	1.49101	0.000953606	0.00555485	1	4.09502	1.43938	0.00215928	0.100243	1	1.8245	1.52893	0.0343433	0.161761	1	0.00733007	0.0516302	0.993556	0.996527	0	0.537882	-0.037921	0.649746	0.850593	0	0.108482	-0.0895512	0.711181	0.879522	0	1	0
149.019	1.31867	pos	38.9	1.54	DLEGDLSLRSOURQ-UHFFFAOYSA-N	Fluroxene	0	1.95187	0.840504	0.00120459	0.0066622	1	2.52519	0.655856	0.116934	0.415646	0	0.844668	0.530741	0.782012	0.891401	0	1.41679	0.184648	0.163297	0.405463	0	0.786781	0.309763	0.0707006	0.274211	0	0.342103	0.125115	0.405004	0.698723	0	1	0
278.248	10.0103	pos	38.9	0	DIFYHTVBKJHYKE-UHFFFAOYSA-N	Gonal	0	0.203058	0.0155982	0.956563	0.971143	0	0.699954	-0.174842	0.359681	0.645991	0	0.700501	-0.480742	0.114002	0.330778	0	0.455169	0.190441	0.430826	0.656742	0	1.24451	0.49634	0.112618	0.357949	0	0.776481	0.305899	0.345299	0.653891	0	0	0
266.212	10.6098	pos	38.9	1.85	OKBAWLHHZWRDBE-QNJRHPAQSA-N	16:4(6,9,12,15)	0	0.446859	-0.077071	0.169506	0.285367	0	0.229536	-0.0428863	0.27407	0.580741	0	0.585366	-0.14578	0.0174199	0.106749	0	0.401288	-0.0341848	0.733075	0.86125	0	0.131151	0.0687094	0.16298	0.441922	0	0.436323	0.102894	0.0995723	0.355582	0	0	0
310.002	2.18137	neg	38.9	37.1	OQZCSNDVOWYALR-UHFFFAOYSA-N	Flurochloridone	0	0.796889	0.290015	0.000458192	0.00323937	0	1.05552	0.172761	0.0616253	0.312616	0	1.82801	0.751464	0.0153244	0.0978204	1	0.732972	0.117254	0.107515	0.31811	0	1.41179	-0.46145	0.336676	0.640729	0	1.58949	-0.578703	0.115739	0.396672	0	1	0
311.219	11.3135	pos	38.9	0	CLRCAFAXMVNJRH-OAHLLOKOSA-N	MG(13:0/0:0)	0	0.444431	-0.0466308	0.101831	0.191652	0	0.471814	0.0334461	0.367503	0.652392	0	0.177209	-0.0406034	0.242904	0.483285	0	0.796831	-0.0800769	0.014723	0.0968054	0	0.0807794	-0.00602745	0.932528	0.975176	0	0.393227	0.0740494	0.0741451	0.314654	0	0	0
253.035	4.2088	neg	38.9	0	HAVWRBANWNTOJX-UHFFFAOYSA-N	Fraxetin	0	0.10438	0.014572	0.870201	0.916884	0	0.548213	-0.0513715	0.0378595	0.272304	0	0.364673	0.0475936	0.213944	0.446542	0	0.620492	0.0659435	0.00664069	0.0581345	0	0.208893	-0.0330216	0.243254	0.540877	0	0.725447	-0.0989651	0.00255889	0.043558	0	0	0
325.057	4.63278	neg	38.9	0	QVPHNABUSKBIMG-ZZXKWVIFSA-N	D-Malic acid p-coumarate	0	0.817793	-0.0873488	0.00180368	0.0090302	0	0.581405	-0.0457706	0.15861	0.467291	0	0.608081	-0.0965623	0.0754974	0.267736	0	0.38919	-0.0415782	0.119326	0.335427	0	0.11422	0.00921356	0.472878	0.730291	0	0.292501	0.0507917	0.663661	0.868257	0	0	0
295.077	5.11162	neg	38.9	0.316	YFLQCMTWKKHGNE-UHFFFAOYSA-N	serine glutamate	0	0.0285392	0.0920214	0.350295	0.494155	0	0.625359	0.140495	0.899799	0.964655	0	0.812973	-0.246811	0.0066198	0.0596561	0	0.252005	-0.0484733	0.226054	0.477676	0	0.975321	0.338833	0.0754125	0.287393	0	1.03268	0.387306	0.0047727	0.0594453	1	1	0
220.133	14.3392	pos	38.9	0	LLCYNDRFWDIIQS-WQLSENKSSA-N	3-(3-Methylbutylidene)-1(3H)-isobenzofuranone	0	0.965751	-0.0746916	3.77173e-08	3.39899e-06	0	0.603124	-0.0327597	0.0144166	0.192054	0	0.0585599	-0.0112465	0.455863	0.680684	0	0.589273	-0.0419319	0.000572568	0.0120298	0	0.666727	-0.0634451	0.000756712	0.0178351	0	0.238453	-0.0215132	0.326713	0.640876	0	0	0
223.142	4.43098	pos	38.9	0.474	FRTGEIHSCHXMTI-UHFFFAOYSA-N	Dimethyl suberimidate	0	0.96612	0.312541	0.831993	0.898247	0	0.591361	-0.0301171	0.889736	0.960589	0	0.555617	0.319818	0.153419	0.379494	0	0.751522	0.342659	0.553028	0.755264	0	0.439568	-0.00727672	0.0317766	0.179496	0	0.517779	-0.349935	0.252576	0.581	0	0	0
319.152	4.96582	pos	38.9	0	IEGFSKKANYKBDU-QWHCGFSZSA-N	Gly-Phe-Pro	0	0.340983	-0.0409224	0.380198	0.524741	0	0.210443	0.0167114	0.481653	0.733492	0	0.6492	-0.123921	0.450215	0.676206	0	0.597144	-0.0576338	0.0749161	0.25278	0	0.573005	0.0829987	0.726564	0.891904	0	0.747458	0.140633	0.146326	0.44567	0	0	0
224.975	6.85423	neg	38.9	0	WDBNOSZAJMWOEF-UHFFFAOYSA-N	2-dimethylarsinoyl-acetic acid	0	0.487488	-0.0453785	0.239557	0.372969	0	0.330559	-0.0291498	0.319746	0.618499	0	0.0999865	0.00787082	0.732084	0.857456	0	0.0894089	-0.0162287	0.893701	0.958117	0	0.222222	-0.0532494	0.206733	0.49103	0	0.322352	-0.0370206	0.232649	0.557776	0	0	0
281.165	5.62558	pos	38.9	0	BQXQGZPYHWWCEB-UHFFFAOYSA-N	Carazolol	0	0.906672	-0.097791	0.000931578	0.00546811	0	0.569692	-0.0376712	0.250946	0.557174	0	0.562375	-0.0908597	0.0127643	0.0865261	0	0.418072	-0.0601198	0.0350262	0.166131	0	0.136521	-0.00693128	0.666699	0.8612	0	0.334306	0.0531885	0.10945	0.380222	0	0	0
201.006	5.51008	pos	38.9	0	CKIHZSGJPSDCNC-UHFFFAOYSA-N	Quindoxin	0	0.0079813	0.0013146	0.67036	0.782768	0	0.289957	-0.0497904	0.133966	0.434823	0	0.0725477	0.0175992	0.649174	0.806598	0	0.383929	0.051105	0.0950594	0.295998	0	0.0884603	-0.0162846	0.926677	0.975048	0	0.282153	-0.0673896	0.156887	0.45694	0	0	0
293.172	5.6401	pos	38.9	0	XRHCAGNSDHCHFJ-UHFFFAOYSA-N	Ethylene brassylate	0	0.670105	-0.0684152	0.00733998	0.0253834	0	0.195352	-0.0169288	0.595543	0.810997	0	0.323436	-0.0475228	0.144696	0.368229	0	0.61731	-0.0514864	0.0226331	0.124279	0	0.19844	-0.0208924	0.688247	0.871401	0	0.263806	0.030594	0.283145	0.615289	0	0	0
235.13	5.76952	pos	38.9	0	BSWDOBLGMLCOJP-NGNAIVRQSA-N	12-hydroxy-3Z,6Z-dodecadienoic acid	0	0.774775	-0.0611513	2.02073e-05	0.000300559	0	0.3979	-0.023324	0.071884	0.335751	0	0.429307	-0.0453953	0.0835352	0.285024	0	0.516688	-0.0378274	0.00185058	0.0257735	0	0.0514811	-0.0157561	0.145942	0.412515	0	0.247473	0.0220713	0.670391	0.871024	0	0	0
151.075	7.52525	pos	38.9	0	PIYCCGIPUXJHIW-UHFFFAOYSA-N	1-(4-Hydroxyphenyl)-1,2-propanediol	0	0.74259	-0.0619111	5.06111e-05	0.000640794	0	0.600747	-0.0366421	0.0235734	0.224432	0	0.0802585	-0.0150707	0.943918	0.965986	0	0.290906	-0.025269	0.112846	0.326806	0	0.326873	-0.0468404	0.0132363	0.106168	0	0.178311	-0.0215714	0.148914	0.448205	0	0	0
385.093	9.39118	neg	38.9	0	DORQFPCYGCVJIH-UHFFFAOYSA-N	Ambanol	0	0.00948073	0.000807007	0.63833	0.759846	0	1.02007	-0.0993379	0.0315204	0.258231	0	0.219483	0.00335507	0.840182	0.914825	0	0.990884	0.100145	0.00177692	0.0254415	0	0.108414	-0.00254807	0.868434	0.951675	0	0.693698	-0.102693	0.034897	0.201744	0	0	0
722.703	0.689383	pos	38.8	23	DBKCAORKYWPVII-NKRIFVGSSA-N	Cer(t18:0/28:0(2OH))	0	0.178917	-0.0729488	0.476395	0.617983	0	0.384932	-0.0486032	0.899799	0.964655	0	0.576971	-0.205435	0.0770524	0.271366	0	0.0415397	-0.0243456	0.718113	0.85349	0	0.475214	0.132486	0.188801	0.471079	0	0.34717	0.156832	0.165179	0.466889	0	0	0
167.074	0.725767	pos	38.8	0	FYAQQULBLMNGAH-UHFFFAOYSA-N	Hexanesulfonic acid	0	1.16348	0.477456	0.57881	0.709693	0	0.677444	0.234038	0.757318	0.896958	0	1.11791	-0.755674	0.594736	0.764908	0	0.985307	0.243417	0.907466	0.964932	0	1.38686	1.23313	0.285567	0.588021	0	1.01425	0.989713	0.398945	0.698723	0	0	0
263.146	0.768067	pos	38.8	0	MSXMXWJPFIDEMT-UHFFFAOYSA-N	Streptidine	0	0.000251897	-0.0235235	0.813412	0.886938	0	0.079453	0.0408681	0.172153	0.484687	0	2.00337	-1.04317	0.142128	0.363512	0	0.587993	-0.0643916	0.144871	0.371142	0	2.2787	1.01965	0.121207	0.376652	0	2.06434	1.08404	0.0365206	0.207239	0	0	0
83.0491	0.768067	pos	38.8	0	BZKFMUIJRXWWQK-UHFFFAOYSA-N	2-Cyclopenten-1-one	0	0.188912	0.0892475	0.921259	0.949138	0	0.853514	0.0928181	0.354524	0.645816	0	0.464325	0.169135	0.538976	0.735272	0	0.360688	-0.00357055	0.401115	0.630911	0	0.211688	-0.0798871	0.614048	0.827371	0	0.306959	-0.0763165	0.287316	0.618213	0	0	0
199.022	0.929717	neg	38.8	0.499	SHXHPUAKLCCLDV-UHFFFAOYSA-N	1,1,1-Trifluoro-2,4-pentanedione	0	2.64911	1.57145	0.001189	0.00662379	1	3.47674	1.27582	0.0592732	0.30472	0	1.90841	1.63472	0.00449088	0.0464866	1	1.3103	0.295632	0.0866303	0.278819	0	0.307468	-0.0632712	0.359221	0.654628	0	0.393063	-0.358903	0.0436407	0.23323	0	1	0
331.224	11.5433	pos	38.8	0	BLXVTZPGEOGTGG-UHFFFAOYSA-N	2-[2-(4-Nonylphenoxy)ethoxy]ethanol	0	0.710212	-0.0688177	0.0166406	0.0475623	0	0.133956	-0.00563302	0.709291	0.867918	0	0.00338059	-0.00468112	0.514478	0.71718	0	0.695807	-0.0631847	0.0382509	0.173888	0	0.386744	-0.0641366	0.347901	0.64526	0	0.0165174	-0.000951899	0.68393	0.872423	0	0	0
438.379	12.1077	pos	38.8	0.476	XMHIUKTWLZUKEX-FIBGUPNXSA-N	Cerotic acid(d3)	0	1.02471	-0.0947343	4.99053e-06	9.92922e-05	1	0.835221	-0.0545893	0.012911	0.187437	0	0.428842	-0.0709634	0.00761929	0.0637855	0	0.603506	-0.040145	0.0133229	0.0899146	0	0.211507	-0.0237709	0.363234	0.65622	0	0.0792665	0.0163742	0.364546	0.666449	0	1	0
601.373	12.5039	pos	38.8	0	OZXFOGKLROCDLU-VLPLOXDVSA-N	Austrobuxusin J	0	2.65114	-1.56146	0.00668499	0.0234895	1	1.74086	-0.644255	0.35782	0.645991	0	0.581078	-0.581906	0.355059	0.588222	0	2.39219	-0.917203	0.102707	0.311983	0	1.17437	-0.979552	0.278471	0.582016	0	0.0731398	-0.0623483	0.851052	0.95061	0	1	0
299.306	10.0431	pos	38.8	0	AXTGDCSMTYGJND-UHFFFAOYSA-N	Laurocapram	0	0.591027	-0.0650017	0.0426213	0.0976021	0	0.535141	-0.0334525	0.40261	0.683813	0	0.0805471	-0.0120053	0.789224	0.89166	0	0.143871	-0.0315492	0.333408	0.579117	0	0.262538	-0.0529964	0.122986	0.379104	0	0.17449	-0.0214472	0.379412	0.68143	0	0	0
223.118	14.6629	pos	38.8	0	UOEFDXYUEPHESS-UHFFFAOYSA-N	Isopropyl beta-D-glucoside	0	0.860512	-0.0666282	9.00769e-07	2.81628e-05	0	0.288924	-0.0198273	0.145891	0.451524	0	0.0414427	-0.00274027	0.514478	0.71718	0	0.640846	-0.0468009	0.000744919	0.014821	0	0.643885	-0.0638879	0.00290164	0.0411603	0	0.203962	-0.0170871	0.604364	0.834131	0	0	0
214.033	4.01475	neg	38.8	0	LPUQAYUQRXPFSQ-UHFFFAOYSA-M	Monosodium glutamate	0	1.39406	0.513443	0.00300249	0.0132559	1	0.3658	0.0972342	0.490916	0.740259	0	0.208923	0.129378	0.272385	0.517093	0	1.76261	0.416209	0.0346825	0.165526	1	0.543314	0.384065	0.509951	0.753376	0	0.0290237	-0.0321439	0.541389	0.786967	0	1	0
913.587	8.79843	neg	38.8	12.4	WVWINZZVFAFVMJ-GDVDIDQFSA-N	DGDG(16:0/18:3)	0	0.127233	-0.010796	0.889296	0.927435	0	0.45985	-0.0494122	0.227314	0.534117	0	0.465522	0.0715743	0.217421	0.448303	0	0.331679	0.0386163	0.244943	0.501004	0	0.503009	-0.0823703	0.141903	0.406348	0	0.665027	-0.120987	0.0270131	0.176102	0	0	0
374.303	12.1301	pos	38.8	0.0306	MWQCBVWCBTUPDQ-HZJYTTRNSA-N	Anandamide (20:2, n-6)	0	0.158555	-0.0130924	0.00817632	0.0276515	0	0.0109506	0.00476856	0.186542	0.492727	0	0.309261	0.0525419	0.973811	0.982145	0	0.199826	-0.0178609	0.176954	0.417068	0	0.5849	-0.0656343	0.0766297	0.289154	0	0.435865	-0.0477734	0.35484	0.659727	0	0	0
340.357	12.3793	pos	38.8	0.243	ORAWFNKFUWGRJG-UHFFFAOYSA-N	Docosanamide	0	0.4498	-0.0383331	0.00507788	0.0192557	0	0.437407	-0.0212801	0.133966	0.434823	0	0.048081	0.00363511	0.635736	0.797011	0	0.175036	-0.017053	0.253131	0.510931	0	0.420574	-0.0419682	0.198902	0.487548	0	0.158835	-0.0249152	0.663661	0.868257	0	0	0
385.178	13.3951	pos	38.8	0.636	VTFYUTDOCZDRSM-VYENPZKTSA-N	Heterofibrin A2	0	0.204645	-0.0185367	0.000931578	0.00546811	0	0.116149	0.0387017	0.255046	0.559786	0	0.128492	0.04427	0.313308	0.556185	0	0.331337	-0.0572384	0.0490164	0.198659	0	0.20515	-0.0628067	0.206733	0.49103	0	0.0587454	-0.00556835	0.911593	0.968489	0	0	0
152.082	14.5375	pos	38.8	0	SWEICGMKXPNXNU-UHFFFAOYSA-N	1H-Indazol-3-ol	0	0.94008	-0.127022	0.00077138	0.00476514	0	0.953793	-0.104459	0.0122117	0.185231	0	0.382722	-0.0694604	0.203752	0.435354	0	0.0205197	-0.0225632	0.483911	0.708072	0	0.219104	-0.057562	0.284086	0.58576	0	0.115473	-0.0349988	0.597924	0.831234	0	0	0
799.391	14.6474	pos	38.8	0	BZOHHVZASRXADU-JHOUSYSJSA-N	PGP(i-13:0/i-16:0)	0	0.304506	-0.0493277	0.0882631	0.172034	0	0.41029	-0.0230362	0.698295	0.862733	0	0.0609163	-0.0269453	0.50245	0.710104	0	0.0319406	-0.0262915	0.224528	0.475107	0	0.0695378	-0.0223824	0.0842732	0.302293	0	0.0180511	0.00390911	0.415523	0.707312	0	0	0
365.135	2.04348	neg	38.8	0	DACOQFZGGLCXMA-UHFFFAOYSA-N	Eterobarb	0	0.372514	0.0486259	0.745342	0.839606	0	0.239755	-0.0235036	0.849225	0.937329	0	0.48705	-0.17336	0.322396	0.561901	0	0.234893	0.0721295	0.542999	0.748088	0	0.305739	0.221986	0.201488	0.48919	0	0.5904	0.149856	0.437039	0.721491	0	0	0
248.162	7.47538	pos	38.8	0	CYPGNVSXMAUSJY-UHFFFAOYSA-N	(1E)-1-{[(Diaminomethylidene)amino]imino}-2,3-dihydro-1H-indene-4-carboximidamide	0	0.114852	-0.0254441	0.418548	0.565445	0	0.405295	-0.0328095	0.307885	0.613369	0	0.129749	0.0238251	0.854875	0.922302	0	0.0921877	0.0073654	0.855984	0.938032	0	0.408858	-0.0492692	0.347901	0.64526	0	0.377359	-0.0566346	0.304412	0.628516	0	0	0
410.943	3.75227	neg	38.8	0	DBVJJBKOTRCVKF-UHFFFAOYSA-N	Etidronic acid	0	0.0508741	-0.00259272	0.84802	0.903454	0	0.461747	-0.0430153	0.339337	0.632438	0	0.125112	-0.0216193	0.739153	0.861783	0	0.321184	0.0404226	0.390023	0.621764	0	0.135971	0.0190266	0.578321	0.804712	0	0.0785486	-0.021396	0.23629	0.562107	0	0	0
225.987	3.84977	pos	38.8	0	FKKCPZSMQFVXFV-UHFFFAOYSA-N	Methylene diphosphate	0	0.34166	0.103836	0.800914	0.87957	0	0.190578	-0.0329228	0.691	0.859263	0	0.999544	-0.274984	0.24671	0.487061	0	0.411629	0.136759	0.766343	0.878113	0	1.03486	0.378821	0.446073	0.709641	0	0.684363	0.242062	0.556847	0.799522	0	0	0
201.149	3.89975	pos	38.8	0	BCVDPRNPUNARHZ-NXEZZACHSA-N	5R-hydroxy-4R-decanolide	0	0.0814839	0.0698481	0.81968	0.888712	0	0.691681	-0.122732	0.635474	0.830671	0	1.15967	-0.381113	0.176803	0.406699	0	0.841057	0.192581	0.754192	0.872675	0	1.70321	0.450961	0.193803	0.47811	0	0.727894	0.258381	0.338249	0.648179	0	0	0
459.094	7.49165	neg	38.8	0	FBACKRBXYOUJQQ-PFQBAWLCSA-N	3'-Deoxyderhamnosylmaysin	0	0.462324	-0.0589644	0.0320003	0.0773257	0	0.62063	-0.047948	0.0996037	0.389267	0	0.21179	-0.0591304	0.18756	0.413442	0	0.0339551	-0.0110164	0.645013	0.809968	0	0.090991	0.000166062	0.973571	0.991696	0	0.0856384	0.0111824	0.753079	0.897834	0	0	0
242.284	9.96482	pos	38.8	1.03	FJLUATLTXUNBOT-UHFFFAOYSA-N	Hexadecylamine	0	0.550219	0.0684225	0.0323247	0.0778639	0	0.273828	0.0205903	0.357096	0.645991	0	0.802706	0.153179	0.00317899	0.0380313	0	0.627855	0.0478322	0.143775	0.37019	0	0.399428	-0.0847561	0.16298	0.441922	0	0.866484	-0.132588	0.0207169	0.145588	0	0	0
233.139	5.19377	neg	38.8	0	YJCJVMMDTBEITC-UHFFFAOYSA-N	10-Hydroxydecanoic acid	0	0.491084	-0.0535469	0.0110916	0.0347491	0	0.366725	-0.0303659	0.208867	0.517487	0	0.426409	-0.0679335	0.0111751	0.0800008	0	0.219836	-0.0231809	0.229128	0.481514	0	0.172686	0.0143866	0.45048	0.712949	0	0.299485	0.0375675	0.0711965	0.308989	0	0	0
237.076	7.29105	pos	38.8	0	QPKOBORKPHRBPS-UHFFFAOYSA-N	Bis(2-hydroxyethyl) terephthalate	0	0.105287	-0.0148572	0.148627	0.259631	0	0.141958	-0.0918468	0.874446	0.952133	0	0.253588	0.163059	0.803702	0.898083	0	0.606798	0.0769897	0.207504	0.455723	0	0.426126	-0.177916	0.407537	0.688364	0	0.828629	-0.254906	0.875013	0.956151	0	0	0
244.055	5.4143	pos	38.8	0	LMHCYRULPLGEEZ-UHFFFAOYSA-N	1-Iodoheptane	0	0.195084	0.00214388	0.982296	0.990051	0	0.382617	-0.06368	0.188194	0.494533	0	0.565345	-0.118181	0.564045	0.748153	0	0.559765	0.0658239	0.17441	0.414257	0	0.776298	0.120325	0.509955	0.753376	0	0.366937	0.054501	0.71131	0.879522	0	0	0
291.157	5.78588	pos	38.8	0	UMDQPEMZJHAFNL-VOTSOKGWSA-N	Corey PG-Lactone Diol	0	0.542125	-0.0630298	0.00242919	0.0112094	0	0.00789747	-0.00728738	0.761373	0.898631	0	0.219988	-0.0393001	0.213944	0.446542	0	0.673674	-0.0557424	0.00229298	0.0300244	0	0.248519	-0.0237297	0.347901	0.64526	0	0.221434	0.0320127	0.262909	0.59319	0	0	0
335.973	6.57202	neg	38.8	0	BKXVGLPBXYBDDM-UHFFFAOYSA-N	2-Iodo-l-phenylalanine	0	0.270764	-0.0241929	0.629708	0.753093	0	0.176812	-0.0267732	0.658533	0.840728	0	0.0486198	0.00941813	0.649174	0.806598	0	0.118358	0.00258028	0.941176	0.9775	0	0.205663	-0.0336111	0.446073	0.709641	0	0.206031	-0.0361914	0.389527	0.692292	0	0	0
184.17	7.20583	pos	38.8	0	BHTUFJXTYNLISA-UHFFFAOYSA-N	2-Heptylfuran	0	0.679732	-0.078616	0.0108383	0.034095	0	0.675114	-0.042716	0.15428	0.463446	0	0.189249	-0.0360107	0.370386	0.600457	0	0.37708	-0.0359	0.308143	0.556037	0	0.315329	-0.0426053	0.351695	0.649153	0	0.00770804	-0.00670525	0.853191	0.95061	0	0	0
248.237	9.35715	pos	38.8	0	OCVHUUXFASRJEO-UHFFFAOYSA-N	2-Gonen	0	0.721166	-0.0880771	0.00304225	0.0133545	0	0.385875	-0.0476807	0.079189	0.346622	0	0.0772304	-0.0271794	0.406486	0.636745	0	0.394828	-0.0403964	0.183436	0.424508	0	0.408296	-0.0608976	0.201488	0.48919	0	0.211927	-0.0205013	0.68393	0.872423	0	0	0
165.076	9.75198	pos	38.7	0	FBPFZTCFMRRESA-KVTDHHQDSA-N	Mannitol	0	2.15554	1.18925	0.0606737	0.127157	0	0.265969	0.0295395	0.706713	0.867918	0	1.90648	1.3085	0.169872	0.400374	0	2.82812	1.15971	0.00543774	0.0537459	1	0.3708	-0.119248	0.832323	0.942726	0	1.94058	-1.27896	0.0731561	0.314654	0	1	0
192.062	0.634567	pos	38.7	1.73	SFLSHLFXELFNJZ-QMMMGPOBSA-N	Norepinephrine	1	0.164468	-0.000755858	0.825959	0.894254	0	0.563264	0.0709757	0.120433	0.4194	0	0.856983	-0.201914	0.0218303	0.124791	0	0.811578	-0.0717316	0.0755701	0.25278	0	0.838813	0.201158	0.0205921	0.135979	0	1.1968	0.272889	0.0021277	0.0392727	1	1	1
255.086	4.89335	pos	38.7	0	CCTIOCVIZPCTGO-UHFFFAOYSA-N	L-Phosphoarginine	0	0.147676	-0.041774	0.870201	0.916884	0	0.181438	-0.0208846	0.966521	0.985826	0	0.584774	-0.134538	0.155315	0.379494	0	0.252725	-0.0208894	0.718113	0.85349	0	0.296336	0.0927638	0.117713	0.369541	0	0.580016	0.113653	0.182746	0.486898	0	0	0
348.287	11.7971	pos	38.7	0	LGEQQWMQCRIYKG-DOFZRALJSA-N	Anandamide	0	0.0835888	-0.0143249	0.427891	0.574019	0	0.378924	0.0409952	0.212467	0.517487	0	0.549858	0.0947087	0.0940804	0.304717	0	0.520676	-0.0553201	0.0195218	0.113716	0	0.655424	-0.109034	0.0152742	0.113592	0	0.431508	-0.0537135	0.426202	0.712818	0	0	0
172.17	9.00432	pos	38.7	0	GLZPCOQZEFWAFX-JXMROGBWSA-N	Geraniol	0	0.0945788	-0.0150476	0.39572	0.542742	0	0.180681	-0.0169324	0.545253	0.776327	0	0.155608	-0.0411299	0.576786	0.752672	0	0.157497	0.00188477	0.796967	0.903072	0	0.155202	0.0260823	0.822334	0.936666	0	0.246121	0.0241975	0.718216	0.88095	0	0	0
147.053	0.55675	pos	38.7	0	HOKKHZGPKSLGJE-GSVOUGTGSA-N	N-Methyl-D-aspartic acid	0	0.0965017	0.102234	0.627274	0.751944	0	1.27913	-0.403688	0.475068	0.729231	0	0.138685	0.0671282	0.814851	0.906403	0	1.4371	0.505922	0.724927	0.857598	0	0.68756	0.0351054	0.907915	0.969252	0	0.743767	-0.470817	0.826927	0.938409	0	0	0
471.326	10.2732	neg	38.7	0	IMAVGDVEEYAALY-MGHOLWCTSA-N	7',8'-Dihydro-8'-hydroxyreticulataxanthin	0	0.0866448	-0.0139474	0.886109	0.925371	0	1.21322	-0.123785	0.000303788	0.0396666	1	0.396511	0.0301018	0.370386	0.600457	0	1.17365	0.109837	4.3051e-05	0.00183206	1	0.308584	-0.0440492	0.294132	0.596835	0	1.0698	-0.153886	0.000239522	0.0122316	1	1	0
202.155	0.813333	pos	38.7	0	KRILJVOCVSUPMA-ZETCQYMHSA-N	Ethyl-L-NIO	0	0.00305371	0.0259148	0.745342	0.839606	0	0.546692	-0.0765102	0.336846	0.629328	0	1.29726	-0.299656	0.00017886	0.0060892	1	0.968784	0.102425	0.244943	0.501004	0	1.59892	0.325571	5.73667e-05	0.00338022	1	1.17943	0.223146	0.00155442	0.0335404	1	1	0
129.038	0.8476	neg	38.7	0	FPBCNQQYLDBWMH-UHFFFAOYSA-N	Ethyl 3-mercaptobutyrate	0	1.89731	0.433733	8.18508e-06	0.00014928	1	1.6348	0.231847	0.00646465	0.145645	1	0.2314	0.121839	0.266362	0.50881	0	1.08448	0.201886	0.0350262	0.166131	1	1.13511	0.311894	0.0137925	0.107259	1	0.592037	0.110008	0.247455	0.573527	0	1	0
168.138	11.89	pos	38.7	0	RECUKUPTGUEGMW-UHFFFAOYSA-N	Carvacrol	0	0.408669	-0.0616094	0.0292043	0.0721628	0	0.170201	0.0102122	0.919371	0.96736	0	0.00969021	-0.0129422	0.697089	0.839576	0	0.659283	-0.0718216	0.0704667	0.244188	0	0.265191	-0.0486672	0.220278	0.508998	0	0.0889225	0.0231544	0.71131	0.879522	0	0	0
303.04	1.61545	pos	38.7	0	QWACVTVBTRSCRL-PKPIPKONSA-N	N-Acetylcystathionine	0	2.84404	1.81444	0.0012568	0.00685205	1	2.03469	0.782131	0.12372	0.4194	0	0.0672635	0.149503	0.626593	0.79384	0	2.40984	1.03231	0.193754	0.436173	0	2.40027	1.66494	0.134528	0.394068	0	0.574572	0.632627	0.609436	0.836155	0	1	0
375.321	11.422	pos	38.7	0.272	JOIXCEREMHWULC-MJGOQNOKSA-N	N-palmitoyl threonine	0	0.559773	0.12731	0.382392	0.52682	0	1.3953	-0.252806	0.0508284	0.29402	0	1.2727	0.423306	0.116164	0.332642	0	1.88248	0.380116	0.00656115	0.0581345	1	0.966225	-0.295996	0.307894	0.611795	0	2.05679	-0.676112	0.00316212	0.0484437	1	1	0
227.128	11.519	pos	38.7	0	AXRIHSJZHOTGAE-UHFFFAOYSA-N	Senkyunolide N	0	0.862811	-0.111216	0.0229952	0.0595078	0	0.825212	-0.0808089	0.124013	0.4194	0	0.349022	-0.0647172	0.538976	0.735272	0	0.328093	-0.0304071	0.514297	0.728192	0	0.120711	-0.0464988	0.371057	0.660231	0	0.0477646	-0.0160917	0.650283	0.860306	0	0	0
564.359	4.69908	pos	38.7	5.98	DERBZIOJEXWVSK-HGEPQFIESA-N	Phytyl 2-O-methyl-dimethylarsinoylribose	0	0.84641	-0.190147	0.813412	0.886938	0	0.0630002	-0.052746	0.880287	0.953074	0	0.571478	-0.1345	0.906666	0.942342	0	0.654936	-0.137401	0.709187	0.848145	0	0.059277	-0.0556473	0.839559	0.943657	0	0.142222	0.0817542	0.875015	0.956151	0	0	0
215.125	13.4659	pos	38.7	0	XZOSNHNAQRVGSZ-UHFFFAOYSA-N	Stizolamine	0	0.68415	-0.0582323	0.00899027	0.0297475	0	0.0363136	-0.00295115	0.551835	0.7799	0	0.0999736	-0.0188278	0.228097	0.461008	0	0.67451	-0.0552812	0.0301673	0.149567	0	0.217755	-0.0394045	0.351695	0.649153	0	0.126349	0.0158767	0.442516	0.72429	0	0	0
254.211	14.0275	pos	38.7	0	ADNFCKCPNFGLCH-UHFFFAOYSA-N	2-Hydroxyacorenone	0	0.641827	-0.0770339	0.00760982	0.0261395	0	0.771154	-0.0652865	0.018139	0.202839	0	0.202074	0.0219266	0.70404	0.843966	0	0.0916636	-0.0117474	0.668076	0.828068	0	0.640406	-0.0989605	0.00905779	0.0846131	0	0.635472	-0.0872131	0.0153449	0.120556	0	0	0
150.037	14.0405	pos	38.7	0	ABNDFSOIUFLJAH-UHFFFAOYSA-N	Benzyl thiocyanate	0	0.916243	-0.0708299	1.29668e-07	7.64042e-06	0	0.407354	-0.0227489	0.079189	0.346622	0	0.139817	-0.0264609	0.0472802	0.197366	0	0.760295	-0.0480811	0.000222857	0.00629083	0	0.492961	-0.044369	0.0791121	0.293462	0	0.0242357	0.00371207	0.420842	0.708495	0	0	0
124.087	14.1276	pos	38.7	0	KANZWHBYRHQMKZ-UHFFFAOYSA-N	Vinylpyrazine	0	0.561702	-0.0608833	0.025805	0.065561	0	0.0916836	-0.0155402	0.950783	0.982287	0	0.113453	0.00756959	0.966333	0.978468	0	0.599652	-0.0453431	0.0627791	0.227909	0	0.425679	-0.0684529	0.167465	0.445411	0	0.154096	-0.0231098	0.963101	0.988259	0	0	0
409.342	14.8516	pos	38.7	0	TWJJFOWLTIEYFO-UHFFFAOYSA-N	Palmitoyl dopamine	0	0.752487	-0.14417	0.0191754	0.0521789	0	1.05135	-0.114879	0.0387816	0.275062	0	0.417604	-0.0893739	0.184439	0.411896	0	0.0956473	-0.0292909	0.837243	0.928116	0	0.503835	-0.0547962	0.509955	0.753376	0	0.146708	-0.0255053	0.517199	0.76778	0	0	0
214.09	3.32402	pos	38.7	1.86	GDRZNYCKSKHESZ-UHFFFAOYSA-N	2-(4-Methyl-5-thiazolyl)ethyl butanoate	0	0.658841	-0.399628	0.0229924	0.0595078	0	0.961155	-0.377226	0.256071	0.561232	0	0.88253	-0.404906	0.0472802	0.197366	0	0.263385	-0.0224024	0.321559	0.568246	0	0.446901	0.00527743	0.593504	0.817681	0	0.00923408	0.0276799	0.225479	0.552713	0	0	0
213.112	4.92792	pos	38.7	0	UQOFGTXDASPNLL-UHFFFAOYSA-N	(2S,4R,5S)-Muscarine	0	0.282118	-0.0772742	0.807157	0.884524	0	0.693311	-0.0829626	0.463392	0.724404	0	0.639537	-0.197468	0.350681	0.583961	0	0.208594	0.00568841	0.602693	0.784474	0	0.512371	0.120194	0.543603	0.781238	0	0.508504	0.114505	0.670391	0.871024	0	0	0
261.134	5.065	neg	38.7	0	NORZZKKLCYMBBF-UHFFFAOYSA-N	Butyl butyryllactate	0	0.0614791	-0.0105193	0.772982	0.858745	0	0.535602	-0.0557401	0.551835	0.7799	0	0.183934	-0.0343609	0.576786	0.752672	0	0.394935	0.0452208	0.331418	0.578283	0	0.200991	0.0238416	0.378983	0.667359	0	0.140325	-0.0213792	0.918934	0.972242	0	0	0
166.022	6.90902	pos	38.7	0	SPOYOCCBDWULRZ-UHFFFAOYSA-N	Isouramil	0	0.617667	-0.0667421	0.0122976	0.0375296	0	0.483313	-0.0445747	0.15861	0.467291	0	0.0307774	-0.010004	0.914103	0.945581	0	0.389671	-0.0221674	0.268346	0.523078	0	0.487632	-0.056738	0.0983732	0.334906	0	0.204782	-0.0345707	0.335923	0.644905	0	0	0
115.039	5.62558	pos	38.7	0	DLVYTANECMRFGX-UHFFFAOYSA-N	Norfuraneol	0	0.660834	-0.0827002	0.0292043	0.0721628	0	0.641397	-0.0549326	0.15428	0.463446	0	0.38719	-0.0808016	0.114002	0.330778	0	0.163159	-0.0277677	0.55363	0.755264	0	0.0584094	-0.0018986	0.997063	0.999019	0	0.121129	0.0258691	0.704429	0.878815	0	0	0
261.11	7.49303	pos	38.7	0	MKXDAWJZYZIEIP-UHFFFAOYSA-N	Pergillin	0	0.19032	-0.00665465	0.745342	0.839606	0	0.123834	-0.0204225	0.367503	0.652392	0	0.305187	0.0557477	0.184439	0.411896	0	0.208849	0.0137678	0.498981	0.721169	0	0.3677	-0.0624023	0.132183	0.390934	0	0.38546	-0.0761702	0.0603482	0.281013	0	0	0
196.984	5.8418	neg	38.7	0	BLXSFCHWMBESKV-UHFFFAOYSA-N	1-Iodopentane	0	1.01015	-0.187319	0.00246186	0.0112921	1	0.200287	-0.0232181	0.484735	0.73672	0	0.311821	-0.0804888	0.116164	0.332642	0	0.888849	-0.164101	0.0164294	0.102316	0	0.20929	-0.10683	0.543603	0.781238	0	0.386481	0.0572708	0.243693	0.568247	0	1	0
255.159	8.16858	pos	38.7	0	MPOXQBRZHHNMER-XZQMCIKJSA-N	Palitantin, (+)-	0	0.447522	-0.0451243	0.170763	0.286224	0	0.312455	0.070352	1	1	0	0.648114	0.15598	0.50245	0.710104	0	0.71243	-0.115476	0.173148	0.414257	0	0.710695	-0.201104	0.10932	0.351845	0	0.462361	-0.0856281	0.529241	0.775141	0	0	0
333.066	1.23818	neg	38.6	0	JKLRIMRKZBSSED-UHFFFAOYSA-N	Taurocyamine	0	1.11355	-0.477215	0.544934	0.680945	0	1.36011	-0.428378	0.185663	0.492727	0	0.50216	-0.207343	0.862228	0.926335	0	0.0584701	-0.0488369	0.356625	0.593859	0	0.0357965	-0.269872	0.967684	0.989665	0	0.566688	-0.221035	0.470376	0.749256	0	0	0
329.159	11.7266	pos	38.6	0	XFPSRAYOBUHKRV-IBEHDNSVSA-N	Zataroside B	0	0.323482	-0.0299261	0.496609	0.634533	0	0.396657	-0.0240611	0.522528	0.765309	0	0.148369	0.0229519	0.444608	0.67198	0	0.0085442	-0.00586498	0.963413	0.982002	0	0.343303	-0.052878	0.249252	0.543177	0	0.421273	-0.0470131	0.27088	0.597105	0	0	0
351.251	11.7971	pos	38.6	0	NLBYRERHXBTBBR-UHFFFAOYSA-N	Avocadene 1-acetate	0	0.0614521	0.00783033	0.590147	0.719829	0	0.273586	0.040188	0.121617	0.4194	0	0.39208	0.069319	0.16366	0.392374	0	0.423538	-0.0323577	0.208229	0.455723	0	0.268743	-0.0614886	0.304414	0.606453	0	0.247241	-0.0291309	0.918934	0.972242	0	0	0
194.007	0.746917	pos	38.6	0	PXKKBEIPDBKGPW-UHFFFAOYSA-N	S-Acetyl dihydroasparagusic acid	0	0.784258	0.168489	0.246066	0.378437	0	0.250866	0.0681838	0.575174	0.795277	0	0.845222	0.354049	0.132215	0.352882	0	0.0550656	0.100305	0.622288	0.797778	0	0.895932	-0.18556	0.433003	0.696076	0	0.68581	-0.285865	0.239972	0.565595	0	0	0
357.151	0.768067	pos	38.6	0	MXNKUBJIXVVNPY-UHFFFAOYSA-N	n2-(1-Carboxyethyl)-2'-deoxyguanosine	0	1.96078	-1.45531	0.00841429	0.0283312	1	0.725033	-0.274573	0.528454	0.770973	0	5.05364	-3.82371	3.89241e-05	0.00437008	1	2.94131	-1.18074	0.0463511	0.191919	1	3.14587	2.36839	0.0102355	0.090143	1	5.04915	3.54913	0.000174396	0.010687	1	1	0
142.939	0.9047	pos	38.6	0	PMZURENOXWZQFD-UHFFFAOYSA-L	Sodium sulfate	0	0.718331	0.125833	0.172026	0.288026	0	0.6342	0.088174	0.428053	0.698379	0	1.36831	0.48131	0.0127643	0.0865261	1	0.290672	0.0376591	0.423859	0.652615	0	1.38353	-0.355477	0.0742111	0.28352	0	1.28139	-0.393136	0.0566504	0.271214	0	1	0
234.975	0.942383	neg	38.6	2.67	MVCXLXMFMRXXQS-UHFFFAOYSA-N	uric acid oxalate	0	0.710582	-0.211698	0.480113	0.622278	0	2.22646	0.648269	0.0321288	0.25915	0	2.0612	1.22479	0.00190924	0.0284739	1	1.73013	-0.859967	0.069977	0.243647	0	2.16037	-1.43649	0.00683792	0.0707817	1	1.18481	-0.57652	0.109319	0.380222	0	1	0
239.987	1.2125	pos	38.6	0	DZCAZXAJPZCSCU-UHFFFAOYSA-K	Trisodium nitrilotriacetate	0	1.19468	-0.223325	0.000115687	0.00120566	1	1.4728	-0.169083	0.00265851	0.111417	1	0.824615	-0.195932	0.258375	0.501687	0	0.534292	-0.0542418	0.633607	0.803165	0	0.0104986	-0.0273933	0.0375445	0.194977	0	0.0881138	0.0268486	0.148914	0.448205	0	1	0
333.3	12.1301	pos	38.6	5.13	TUBKELMMEOOVKO-MOPGFXCFSA-N	1-O-(2R-hydroxy-hexadecyl)-sn-glycerol	0	0.877833	-0.0975352	0.000327095	0.00266547	0	0.407824	-0.0295475	0.341838	0.632484	0	0.533901	-0.102415	0.00219545	0.0305767	0	0.691514	-0.0679877	0.00862444	0.0688159	0	0.052011	0.00487981	0.822334	0.936666	0	0.410488	0.0728675	0.0145803	0.116948	0	0	0
161.081	1.33182	pos	38.6	0	YLAMTMNJXPWCQN-CXNFULCWSA-N	2-O-Methyl-L-fucose	0	0.0245266	-0.017055	0.454204	0.598831	0	0.307817	0.0104256	0.776466	0.903224	0	0.932564	-0.207785	0.891818	0.935798	0	0.134377	-0.0274806	0.277066	0.533247	0	0.72612	0.19073	0.754365	0.897272	0	0.746145	0.21821	0.732095	0.890135	0	0	0
277.18	10.9537	pos	38.6	0	WZHCOOQXZCIUNC-UHFFFAOYSA-N	Cyclandelate	0	1.00056	-0.130584	0.000854152	0.00509168	1	0.462662	-0.0373138	0.448474	0.717183	0	0.523415	-0.11752	0.0494117	0.202403	0	0.810909	-0.0932703	0.0137759	0.0913623	0	0.237107	-0.0130642	0.732097	0.894396	0	0.413541	0.080206	0.243693	0.568247	0	1	0
269.248	11.1365	pos	38.6	0.263	BYTFCQILGDNDRH-KTKRTIGZSA-N	Isopropyl 7Z-tetradecenoate	0	0.847893	-0.0901719	0.000696108	0.00433511	0	0.863524	-0.048734	0.0132737	0.18744	0	0.245842	-0.044044	0.258375	0.501687	0	0.496013	-0.0414379	0.171893	0.413406	0	0.203297	-0.0461279	0.267863	0.569954	0	0.00608494	-0.00469001	0.572484	0.814341	0	0	0
503.29	8.77162	pos	38.6	3.6	AUVVAXYIELKVAI-UHFFFAOYSA-N	Emetine	0	0.371661	-0.0394761	0.217733	0.346743	0	0.68014	-0.0530439	0.124013	0.4194	0	0.00796927	-0.00879611	0.796454	0.893242	0	0.152133	0.0135678	0.697348	0.842537	0	0.270472	-0.03068	0.553416	0.787218	0	0.294901	-0.0442478	0.34059	0.648179	0	0	0
411.094	11.981	neg	38.6	0	XRLPSAYLYDMYGX-OWOJBTEDSA-N	Furocoumarinic acid glucoside	0	0.126946	-0.0593855	0.228459	0.360824	0	0.496588	-0.0769365	0.21795	0.521718	0	0.339239	0.0587327	0.589662	0.762331	0	0.49618	0.017551	0.827907	0.921768	0	0.337356	-0.118118	0.154282	0.429747	0	0.671916	-0.135669	0.143773	0.444074	0	0	0
200.165	12.173	pos	38.6	0	FEBXWAFFYJZFMS-BQYQJAHWSA-N	2-Hexenoylcholine	0	0.399774	-0.11179	0.00495229	0.0188261	0	0.031421	-0.0306486	0.0623155	0.314445	0	0.412432	-0.121901	0.0869384	0.292083	0	0.689862	-0.081141	0.296921	0.551577	0	0.324545	0.0101119	0.743204	0.897272	0	0.348477	0.0912529	0.511231	0.76778	0	0	0
219.123	4.79238	neg	38.6	0	LZDXRPVSAKWYDH-UHFFFAOYSA-N	2-Allyloxymethyl-2-ethylpropanediol	0	0.670472	-0.072981	0.00888472	0.0295258	0	0.359121	-0.0283016	0.322154	0.619235	0	0.3763	-0.0558229	0.360449	0.59123	0	0.462453	-0.0446793	0.119326	0.335427	0	0.0224716	-0.0171581	0.391066	0.676201	0	0.188227	0.0275212	0.809894	0.928711	0	0	0
351.214	5.30625	pos	38.6	0	JGHYLPPTOXKEKH-MCYSSMQBSA-N	20-hydroxylipoxin A4	0	0.21815	0.0111515	0.463994	0.606518	0	0.115531	0.0399881	0.410989	0.688126	0	0.0992964	0.0533283	0.676392	0.825026	0	0.115245	-0.0288366	0.815496	0.915938	0	0.162939	-0.0421768	0.765577	0.902203	0	0.0444643	-0.0133401	0.725144	0.885902	0	0	0
299.258	14.3564	pos	38.6	0	WBHHMMIMDMUBKC-QJWNTBNXSA-N	Ricinoleic acid	0	0.18024	-0.012125	0.65864	0.774989	0	0.235051	-0.0234912	0.701954	0.865856	0	0.929635	0.21915	0.139599	0.361261	0	0.254993	0.0113662	0.976134	0.99167	0	0.963672	-0.231275	0.063037	0.261007	0	1.03651	-0.242642	0.0756564	0.318422	0	0	0
117.091	3.02542	pos	38.6	0	ALTFLAPROMVXNX-UHFFFAOYSA-N	2,2,4-Trimethyl-1,3-dioxolane	0	0.775512	-0.0887188	0.000125607	0.00127437	0	0.777305	-0.0571641	0.0296204	0.249332	0	0.507343	-0.0896653	0.00680972	0.060654	0	0.35024	-0.0315547	0.0278213	0.142549	0	0.0459144	0.000946422	0.856861	0.948491	0	0.307338	0.0325011	0.0904188	0.336217	0	0	0
498.995	3.75227	neg	38.6	0	YJCCSLGGODRWKK-NSCUHMNNSA-N	SITS	0	0.439637	0.0934566	0.0685102	0.140694	0	1.337	-0.174341	0.0122117	0.185231	1	0.408938	0.0734674	0.228097	0.461008	0	1.9197	0.267798	6.76504e-07	7.97234e-05	1	0.203372	0.0199892	0.903315	0.968425	0	1.02504	-0.247809	0.00120225	0.0279067	1	1	0
239.968	6.86282	neg	38.6	0	BIHPYCDDPGNWQO-UHFFFAOYSA-N	5-IAI	0	0.44369	-0.0440629	0.222284	0.353624	0	0.330501	-0.0318471	0.383463	0.669095	0	0.410637	0.0613282	0.295643	0.53664	0	0.0203062	-0.0122158	0.800047	0.903222	0	0.598428	-0.105391	0.0472462	0.221349	0	0.621557	-0.0931753	0.0711965	0.308989	0	0	0
367.209	9.61353	pos	38.6	0	LGWCOUWMTAQMQT-QCBHMXSDSA-N	2,3-dinor Thromboxane B1	0	0.456878	-0.215198	0.0162775	0.0466128	0	0.355867	-0.101122	0.405391	0.684741	0	0.53437	-0.33352	0.217421	0.448303	0	0.0399705	-0.114076	0.140516	0.368004	0	0.170752	0.118322	0.65336	0.853167	0	0.420604	0.232398	0.578789	0.817248	0	0	0
193.007	4.62593	neg	38.6	0.622	BJAJDJDODCWPNS-UHFFFAOYSA-N	2,3-Dihydro-5H-oxazolo(3,2-a)thieno(3,2-d)pyrimidin-5-one	0	2.19831	0.513867	2.38366e-09	5.90215e-07	1	1.32004	0.205892	0.000897874	0.0556418	1	1.91274	0.633206	6.07064e-08	9.30021e-05	1	1.34604	0.307976	0.00495299	0.050926	1	0.61514	-0.119338	0.10932	0.351845	0	1.58151	-0.427314	3.68199e-05	0.00489336	1	1	0
207.138	4.85193	pos	38.6	0	ANJRGSHRMWLHFZ-UHFFFAOYSA-N	alpha-Methylphenethyl butyrate	0	0.0648926	-0.0100669	0.449353	0.594481	0	0.459865	0.0951222	0.978333	0.989965	0	0.62226	-0.135974	0.350681	0.583961	0	0.676263	-0.105189	0.548302	0.75134	0	0.38027	0.125907	0.548499	0.784594	0	0.90855	0.231096	0.331297	0.644096	0	0	0
424.198	6.24857	neg	38.6	0	DSBGQRZOJXSECT-VZFNFROLSA-N	O-Desmethyltramadol glucuronide	0	3.13211	2.00301	0.000489886	0.0033655	1	3.49258	1.14229	0.0180795	0.202839	0	2.7691	2.17699	0.00119414	0.0214395	1	2.67489	0.860717	0.417658	0.646701	0	0.393073	-0.17398	0.181714	0.463205	0	1.42637	-1.0347	0.0619176	0.285716	0	1	0
248.031	4.9323	neg	38.6	0	KKJNQKVCZCNJDI-UHFFFAOYSA-N	3-Azido-7-hydroxycoumarin	0	0.0588229	-0.00615684	0.844861	0.902599	0	0.259337	0.0231667	0.40261	0.683813	0	1.14395	0.229084	0.235418	0.473308	0	0.195091	-0.0293235	0.304372	0.553797	0	1.0518	-0.235241	0.186336	0.467977	0	0.944064	-0.205917	0.677147	0.871024	0	0	0
267.097	7.94217	pos	38.6	0	HBOMLICNUCNMMY-XLPZGREQSA-N	Zidovudine	0	0.638385	-0.102634	0.0170103	0.0484383	0	1.24832	-0.118796	0.0056458	0.135146	1	0.330626	-0.0586352	0.490572	0.700425	0	0.164026	0.0161626	0.703258	0.845013	0	0.224715	-0.0439986	0.415924	0.688861	0	0.332595	-0.0601612	0.279016	0.608906	0	1	0
287.141	8.01363	pos	38.6	0	SZKKRCSOSQAJDE-UHFFFAOYSA-N	SCHRADAN	0	0.327497	-0.0269196	0.228459	0.360824	0	0.451312	-0.0381044	0.210661	0.517487	0	0.0333095	-0.00472928	0.840182	0.914825	0	0.124162	0.0111848	0.8248	0.921658	0	0.199823	-0.0221903	0.578321	0.804712	0	0.237783	-0.0333751	0.442516	0.72429	0	0	0
260.994	0.90765	neg	38.5	0	MDSIZRKJVDMQOQ-GORDUTHDSA-N	(2E)-4-hydroxy-3-methylbut-2-en-1-yl trihydrogen diphosphate	0	1.33142	0.233677	5.61149e-05	0.000693291	1	2.60943	0.313121	1.25649e-06	0.00192495	1	1.13453	0.310381	0.00468481	0.0475306	1	0.455356	-0.0794436	0.219995	0.470059	0	0.166745	-0.0767039	0.682836	0.868136	0	0.0803481	0.00273974	0.739069	0.891538	0	1	0
143.034	0.565433	pos	38.5	0	KGLCZTRXNNGESL-REDYYMJGSA-N	(2E,4Z)-2-hydroxy-6-oxohexa-2,4-dienoic acid	0	0.471174	-0.0510967	0.101831	0.191652	0	0.0798502	-0.00706575	0.837634	0.935317	0	0.0659832	0.00522487	0.943918	0.965986	0	0.422699	-0.0440309	0.165719	0.409487	0	0.310913	-0.0563215	0.237358	0.533967	0	0.0418654	-0.0122906	0.732095	0.890135	0	0	0
209.096	10.9332	pos	38.5	0	DQFBYFPFKXHELB-VAWYXSNFSA-N	Chalcone	0	0.0361589	0.0142992	0.0928749	0.179425	0	1.17161	0.145217	0.623202	0.822347	0	0.172062	0.0414736	0.810967	0.902907	0	1.04001	-0.130917	0.0528017	0.205649	0	0.301965	-0.0271744	0.415924	0.688861	0	0.341892	0.103743	0.481941	0.755506	0	0	0
180.069	0.813333	pos	38.5	0	KINWYTAUPKOPCQ-UHFFFAOYSA-N	Fudosteine	0	0.861712	0.26948	0.197376	0.321338	0	0.714511	0.129494	0.735179	0.884909	0	0.0665602	0.050055	0.30439	0.546049	0	0.848217	0.139985	0.285976	0.541551	0	0.545013	0.219425	0.967701	0.989665	0	0.220275	0.0794394	0.517199	0.76778	0	0	0
406.28	11.1511	pos	38.5	0	SAAOVBGAFHJPIF-NYNACFBQSA-N	5,6-Dihydroxyprostaglandin F1a	0	0.0989964	0.0185926	0.844861	0.902599	0	1.40592	-0.147678	0.0576159	0.302286	0	0.066042	-0.00171276	0.732084	0.857456	0	0.982542	0.166271	0.0446076	0.19089	0	0.193505	0.0203054	0.856861	0.948491	0	0.629362	-0.145966	0.151537	0.449911	0	0	0
126.997	0.880817	neg	38.5	0	ZEMGGZBWXRYJHK-UHFFFAOYSA-N	2-Thiouracil	0	3.50822	1.66142	1.54273e-06	3.81203e-05	1	4.19258	1.27512	0.000513958	0.0444868	1	2.93826	2.27725	0.000130948	0.00506623	1	1.36114	0.3863	0.293164	0.547862	0	1.26205	-0.615832	0.578312	0.804712	0	1.86353	-1.00213	0.167949	0.471426	0	1	0
246.185	11.7804	pos	38.5	0	FSKFPVLPFLJRQB-UHFFFAOYSA-N	TOLPERISONE	0	0.306939	-0.02525	0.724066	0.824122	0	0.625565	-0.0684134	0.160074	0.468733	0	0.0364035	0.00525112	0.921547	0.948797	0	0.136214	0.0431634	0.298772	0.551577	0	0.113533	-0.0305011	0.914987	0.970076	0	0.504107	-0.0736646	0.453588	0.73612	0	0	0
259.008	1.2125	pos	38.5	6.88	SYUDBTUGKORDCD-UHFFFAOYSA-N	Thiourea, (5-phenyl-1,2,4-thiadiazol-3-yl)-	0	0.494374	-0.101681	0.0795939	0.157746	0	0.653991	-0.0820748	0.0538257	0.298772	0	0.531815	-0.118243	0.60922	0.777123	0	0.225966	-0.019606	0.668076	0.828068	0	0.272893	0.016562	0.344133	0.642942	0	0.161123	0.036168	0.255101	0.582435	0	0	0
275.01	1.40217	neg	38.5	0	YMDXZJFXQJVXBF-STHAYSLISA-N	Fosfomycin	0	0.897522	0.274956	0.0114814	0.0356784	0	0.669855	0.138488	0.207084	0.517487	0	1.09074	0.523772	0.193919	0.422595	0	0.701657	0.136468	0.0998956	0.304861	0	0.806312	-0.248816	0.732097	0.894396	0	0.957736	-0.385283	0.493546	0.75687	0	0	0
140.143	12.7193	pos	38.5	0	LJPZHJUSICYOIX-UHFFFAOYSA-N	quinolizidine	0	0.855492	-0.102313	0.00465053	0.018037	0	0.699647	-0.0535032	0.151444	0.45943	0	0.188193	-0.0303726	0.450215	0.676206	0	0.653051	-0.0488095	0.114669	0.328975	0	0.185389	-0.07194	0.19129	0.474969	0	0.0295495	-0.0231305	0.860454	0.95178	0	0	0
128.045	1.56042	pos	38.5	0	FFYTTYVSDVWNMY-UHFFFAOYSA-N	2-Methyl-5-nitroimidazole	0	0.4138	0.0743947	0.655722	0.773934	0	0.120138	0.00737997	0.915452	0.966556	0	0.603473	0.260259	0.24671	0.487061	0	0.27712	0.0670147	0.608263	0.788375	0	0.860365	-0.185865	0.255352	0.551763	0	0.717195	-0.252879	0.182746	0.486898	0	0	0
307.188	10.1626	pos	38.5	0.274	QYHZVIDSYPZOAI-DLQXUNIPSA-N	Berkeleylactone J	0	0.791845	-0.0667492	0.000656219	0.00413715	0	0.471232	-0.0260157	0.276242	0.583729	0	0.129828	-0.0247573	0.278657	0.521248	0	0.613994	-0.0407335	0.0304722	0.150592	0	0.257173	-0.0419919	0.124784	0.380816	0	0.00818193	-0.00125841	0.809894	0.928711	0	0	0
284.163	10.6098	pos	38.5	0	BJDCWCLMFKKGEE-AGQWIWFJSA-N	Dihydroartemisinin (DHA)	0	0.611782	-0.0841561	0.0469162	0.10447	0	1.03069	-0.107024	0.0134585	0.18744	1	0.8788	-0.187926	0.000459577	0.0113744	0	0.125825	0.0228677	0.401115	0.630911	0	0.160352	0.10377	0.0312861	0.178844	0	0.333303	0.0809022	0.159615	0.460509	0	1	0
225.112	6.90022	pos	38.5	0	QIIVUOWTHWIXFO-UHFFFAOYSA-N	3-Aminopropyl(diethoxymethyl)phosphinic acid	0	0.424887	-0.0600116	0.115136	0.211243	0	0.329332	-0.0364265	0.545253	0.776327	0	0.136213	-0.0264057	0.576786	0.752672	0	0.226244	-0.0235851	0.368406	0.604928	0	0.208945	-0.033606	0.593513	0.817681	0	0.0351835	-0.0100208	0.933635	0.976334	0	0	0
342.168	11.1839	pos	38.5	0	DWBYHKXQHTVKTE-UHFFFAOYSA-N	DHAP(10:0)	0	1.06205	-0.146681	0.00263131	0.0119619	1	0.264955	-0.00472338	0.954716	0.982287	0	0.537447	-0.113448	0.166515	0.39612	0	0.924732	-0.141958	0.00175297	0.0253354	0	0.161367	-0.0332335	0.329323	0.63462	0	0.503135	0.108724	0.182746	0.486898	0	1	0
478.848	11.7091	neg	38.5	0	ZPJHINFPRQWKIH-UHFFFAOYSA-N	3-(3,5-Diiodo-4-hydroxyphenyl)lactate	0	0.963876	-0.120461	9.48093e-05	0.00103749	0	0.684326	-0.0704251	0.18004	0.484749	0	0.219369	-0.0507077	0.127463	0.349327	0	0.438775	-0.0500355	0.00903735	0.0713671	0	0.508265	-0.0697529	0.181477	0.463205	0	0.135465	-0.0197174	0.535316	0.781051	0	0	0
195.023	4.59472	pos	38.5	4.56	UBQNRHZMVUUOMG-UHFFFAOYSA-N	Zonisamide	0	2.80927	0.735408	4.38141e-11	3.35616e-08	1	2.07393	0.334632	0.000374071	0.0396666	1	2.13057	0.771558	3.4362e-07	0.000263213	1	1.62691	0.400776	0.000418632	0.010021	1	0.171894	-0.0361502	0.486605	0.735912	0	1.41258	-0.436926	0.00061844	0.018949	1	1	0
200.165	12.3536	pos	38.5	0	AAUWBAWSKVOBFL-UHFFFAOYSA-N	xi-2-Hexyl-5-methyl-3(2H)-furanone	0	0.708102	-0.1059	0.00185373	0.00925054	0	0.646538	-0.0602604	0.0406831	0.275781	0	0.22205	-0.0359204	0.46155	0.681865	0	0.466501	-0.0456393	0.141601	0.369245	0	0.532947	-0.0699793	0.104516	0.345083	0	0.220052	-0.02434	0.464815	0.744871	0	0	0
254.248	13.0654	pos	38.5	0	ABRIMXGLNHCLIP-UHFFFAOYSA-N	5-Cyclohexadecen-1-one	0	0.284519	-0.0163681	0.886109	0.925371	0	0.153855	-0.0135471	0.806902	0.921143	0	0.101664	-0.0311703	0.433513	0.66614	0	0.0882495	-0.00282109	0.868524	0.944343	0	0.0686645	0.0148021	0.363234	0.65622	0	0.119415	0.0176232	0.300076	0.625464	0	0	0
436.34	14.2035	pos	38.5	0	AXGZTCDNJDUIMP-UHFFFAOYSA-N	12-MethylHexadecanoylcarnitine	0	0.00704886	0.0218459	0.266336	0.40279	0	0.0378766	0.0207721	0.188194	0.494533	0	0.0163484	0.019406	0.514478	0.71718	0	0.0549974	0.00107381	0.93483	0.974922	0	0.0602674	0.00243983	0.997063	0.999019	0	0.0532632	0.00136602	0.84594	0.95061	0	0	0
317.121	13.6517	pos	38.5	0	HEBPYQNXDMDRKR-SXNZSZCHSA-N	Ethyl 3-O-beta-D-glucopyranosyl-butanoate	0	1.00198	-0.086984	4.92613e-07	1.93508e-05	1	0.563501	-0.0349993	0.0485324	0.291575	0	0.0388331	-0.0110438	0.669546	0.820596	0	0.676367	-0.0519847	0.00131384	0.0214128	0	0.66237	-0.0759403	0.00216715	0.0349481	0	0.226143	-0.0239556	0.27088	0.597105	0	1	0
231.124	14.9069	pos	38.5	0	DKXHSOUZPMHNIZ-UHFFFAOYSA-N	Pyrrolopyridinone, 1	0	0.334823	-0.0290424	0.093662	0.180264	0	0.0179286	0.00853092	0.768908	0.901966	0	0.021336	0.00563608	0.951385	0.969097	0	0.461017	-0.0375733	0.0755701	0.25278	0	0.231173	-0.0346785	0.3114	0.61716	0	0.0268119	0.00289484	0.853191	0.95061	0	0	0
301.01	7.47538	pos	38.5	0	PNVJTZOFSHSLTO-UHFFFAOYSA-N	Fenthion	0	0.290301	-0.0334518	0.323904	0.465062	0	1.00961	-0.0766707	0.0123833	0.185992	1	0.0134131	-0.0204371	0.60922	0.777123	0	0.640494	0.0432189	0.069236	0.241616	0	0.0684793	-0.0130147	0.732097	0.894396	0	0.429064	-0.0562335	0.133902	0.429157	0	1	0
415.212	9.35715	pos	38.5	0.702	JNBBHUNHDKWCIR-DFJCLZAPSA-N	19-oxodesacetylcinobufagin	0	0.54021	0.0243025	0.948688	0.966349	0	1.17421	0.183909	0.735306	0.884909	0	0.787568	-0.255437	0.865946	0.928401	0	0.180861	-0.159606	0.707397	0.847328	0	1.0001	0.27974	0.86192	0.948723	0	1.12966	0.439346	0.703759	0.878815	0	0	0
223.13	4.79093	pos	38.5	0	DYLIWHYUXAJDOJ-UHFFFAOYSA-N	9-(trans-4-Hydroxy-2-buten-1-yl)adenine	0	0.375575	-0.0360511	0.0271774	0.0682553	0	0.223083	-0.0143986	0.344352	0.634071	0	0.815424	-0.145945	0.0252844	0.134033	0	0.247296	-0.0216526	0.219995	0.470059	0	0.774475	0.109893	0.514694	0.756729	0	0.743341	0.131546	0.211637	0.53503	0	0	0
273.03	5.7159	pos	38.5	0	DTCRAYVKSFZQIQ-UHFFFAOYSA-N	Hydroxyprolyl-Cysteine	0	1.77386	0.425088	6.04415e-06	0.000117211	1	1.64369	0.242875	0.000327776	0.0396666	1	1.32331	0.436116	6.84437e-05	0.00437008	1	0.722894	0.182213	0.176954	0.417068	0	0.108983	-0.0110282	0.650715	0.850593	0	0.712517	-0.193241	0.0683448	0.30526	0	1	0
549.27	8.77162	pos	38.5	0	MDIBHDWHCLLWJU-FLOWIMSISA-N	PE(0:0/PGE2)	0	0.993248	-0.192435	0.0102275	0.0324399	0	1.31263	-0.13303	0.0520101	0.29402	0	0.196353	-0.0405228	0.629061	0.79384	0	0.2257	-0.0594052	0.362069	0.599017	0	0.692435	-0.151912	0.0998812	0.335566	0	0.257583	-0.0925073	0.258984	0.587798	0	0	0
133.013	0.827667	neg	38.4	0	BJEPYKJPYRNKOW-REOHCLBHSA-N	Malic acid	0	0.963882	0.176092	0.024493	0.062853	0	0.444367	0.0838794	0.13269	0.432512	0	1.12348	0.313761	0.862241	0.926335	0	0.62085	0.0922125	0.308143	0.556037	0	0.723095	-0.137669	0.188801	0.471079	0	0.711892	-0.229882	0.420842	0.708495	0	0	0
140.996	0.882883	pos	38.4	0	LIPOUNRJVLNBCD-UHFFFAOYSA-N	Acetylphosphate	0	0.965817	-0.140853	0.00152858	0.00799242	0	0.983794	-0.0974487	0.0169654	0.202839	0	0.458293	-0.117447	0.0395117	0.174948	0	0.38662	-0.0434039	0.401115	0.630911	0	0.124954	-0.0234057	0.726564	0.891904	0	0.0807217	0.0199982	0.677147	0.871024	0	0	0
190.071	5.21958	pos	38.4	0	RFMMMVDNIPUKGG-YFKPBYRVSA-N	N-Acetyl-L-glutamic acid	0	0.45501	-0.049201	0.314108	0.454833	0	0.0310512	-0.0203509	0.612765	0.819158	0	0.0981628	0.00246823	0.557725	0.746884	0	0.178693	-0.0288501	0.567061	0.764061	0	0.218102	-0.0516693	0.160772	0.440613	0	0.0829133	-0.0228191	0.350049	0.656395	0	0	0
149.045	1.35778	pos	38.4	0	HWXBTNAVRSUOJR-UHFFFAOYSA-N	2-Hydroxyglutarate	0	0.591975	-0.0864881	0.0215776	0.0573904	0	0.0719777	-0.000830324	0.86473	0.948973	0	0.4826	-0.0879614	0.149934	0.374712	0	0.669826	-0.0856578	0.0267085	0.137769	0	0.12622	0.00147328	0.961833	0.989609	0	0.411975	0.0871311	0.151537	0.449911	0	0	0
210.017	0.813333	pos	38.4	0	PJRXVIJAERNUIP-VKHMYHEASA-N	L-Glutamic acid 5-phosphate	0	1.24706	0.418071	0.00547209	0.0200556	1	1.77598	0.340492	0.216111	0.52057	0	0.876273	0.482329	0.508445	0.713967	0	0.710549	0.0775785	0.128082	0.346682	0	0.0794684	-0.0642579	0.583365	0.808792	0	0.320273	-0.141836	0.933635	0.976334	0	1	0
282.146	12.6303	pos	38.4	0	JYWNYMJKURVPFH-UHFFFAOYSA-N	Acetyl-N-formyl-5-methoxykynurenamine	0	0.644619	0.163765	0.655722	0.773934	0	0.38175	-0.144823	0.433832	0.701827	0	0.0489788	-0.0744816	0.782012	0.891401	0	1.07419	0.308588	0.22301	0.473857	0	0.542706	0.238246	0.563315	0.796859	0	0.143611	-0.0703415	0.704429	0.878815	0	0	0
479.117	13.4374	neg	38.4	0	QJYRAJSESKVEAE-PSASIEDQSA-N	(1R,6R)-6-hydroxy-2-succinylcyclohexa-2,4-diene-1-carboxylate	0	0.130501	-0.0630749	0.473901	0.616312	0	0.156968	-0.055857	0.386164	0.672276	0	0.158232	0.00405838	0.635736	0.797011	0	0.34329	-0.00721792	0.796967	0.903072	0	0.0524958	-0.0671333	0.845318	0.945275	0	0.223629	-0.0599154	0.739069	0.891538	0	0	0
295.227	14.3392	pos	38.4	0	KLLGGGQNRTVBSU-FQSPHKRJSA-N	13S-HOTrE	0	0.585312	-0.0455063	0.00292473	0.0129875	0	0.0443054	-0.000711169	0.74637	0.891222	0	0.289905	0.0327267	0.360449	0.59123	0	0.489165	-0.0447951	0.00632766	0.0573608	0	0.691254	-0.0782329	0.00222112	0.0350799	0	0.315179	-0.0334378	0.225487	0.552713	0	0	0
153.066	0.858983	pos	38.4	0	MVYUVUOSXNYQLL-UHFFFAOYSA-N	FAPy-adenine	0	0.00208526	-0.0257611	0.927668	0.954458	0	0.731753	-0.153866	0.285048	0.594141	0	0.129868	0.00266591	0.921547	0.948797	0	0.665556	0.128105	0.300631	0.551577	0	0.368136	-0.028427	0.944241	0.982062	0	0.457283	-0.156532	0.487725	0.755506	0	0	0
179.002	1.2281	neg	38.4	1.34	QPHPUQJVKQXISS-UHFFFAOYSA-N	Thioapfelsaure	0	1.11148	0.119314	2.17185e-05	0.000308081	1	0.359034	0.0259638	0.287279	0.59555	0	0.609636	-0.0960607	0.129823	0.352014	0	0.903088	0.0933507	0.00200637	0.0272014	0	1.31532	0.215375	1.74075e-05	0.00177789	1	0.726019	0.122024	0.0283201	0.180777	0	1	0
125.071	0.565433	pos	38.4	0	BGUWFUQJCDRPTL-UHFFFAOYSA-N	4-Pyridinecarboxaldehyde	0	0.551769	-0.0621202	0.00180368	0.0090302	0	0.241419	-0.0209544	0.1849	0.491784	0	0.311874	0.0519567	0.132215	0.352882	0	0.36973	-0.0411658	0.0504083	0.201108	0	0.72943	-0.114077	0.000532466	0.0148316	0	0.534446	-0.0729111	0.0124842	0.105668	0	0	0
305.057	0.655833	pos	38.4	0	JETSDIPTVSZMLI-UHFFFAOYSA-N	METHOXYVONE	0	4.03944	2.25306	0.000210417	0.00191017	1	4.4811	1.76241	0.00889877	0.167208	1	2.71047	2.31798	0.00853027	0.0677118	1	1.34729	0.490655	0.271631	0.524452	0	0.279359	-0.0649176	0.687281	0.871401	0	0.921918	-0.555573	0.267611	0.596769	0	1	0
916.637	0.689383	pos	38.4	17.3	GNUWLDBBMQKUPC-SSLPLMPYSA-N	PG(i-24:0/20:3-2OH)	0	1.20549	-0.476005	0.234755	0.368111	0	0.840836	-0.189425	0.720347	0.875156	0	0.385267	-0.257341	0.213944	0.446542	0	0.537108	-0.28658	0.394437	0.627495	0	0.31763	-0.218664	0.810898	0.931256	0	0.0731572	0.0679158	0.295781	0.625016	0	0	0
175.119	0.71165	pos	38.4	0	RJWXCQACZTVGIN-UHFFFAOYSA-N	V-Pyrro/NO	0	0.875361	0.15697	0.15614	0.269074	0	1.24027	0.188759	0.125225	0.420711	0	0.392407	0.111126	0.951385	0.969097	0	0.12427	-0.0317894	0.884246	0.952647	0	0.282005	0.045843	0.395146	0.681715	0	0.337527	0.0776325	0.313208	0.63723	0	0	0
237.221	10.5177	pos	38.4	0	JGMYDQCXGIMHLL-WAYWQWQTSA-N	cis-Palmitvaccenic acid	0	0.969474	-0.0964157	2.78998e-05	0.000378252	0	0.620955	-0.0396434	0.046324	0.283874	0	0.386089	-0.0732655	0.0223758	0.125108	0	0.621964	-0.0567723	0.00722213	0.0607929	0	0.132048	-0.0231502	0.347901	0.64526	0	0.220671	0.033622	0.313208	0.63723	0	0	0
229.118	0.790633	pos	38.4	0	UPJONISHZRADBH-XPUUQOCRSA-N	Valylglutamic acid	0	0.169931	0.0858675	0.777334	0.862329	0	0.256805	-0.114505	0.806469	0.921143	0	3.18173	2.32232	0.00191437	0.0284739	1	1.34434	0.200373	0.993443	0.996527	0	3.18538	-2.23645	0.000455826	0.0134144	1	3.1802	-2.43683	0.0017496	0.0350985	1	1	0
247.093	0.790633	pos	38.4	0	WJDUWENBTQEKDZ-SRQIZXRXSA-N	Aspartylhydroxyproline	0	0.0154576	0.0613551	0.966209	0.978342	0	0.968908	0.156736	0.478583	0.731726	0	0.189732	0.0649312	0.958857	0.972827	0	0.856553	-0.095381	0.428496	0.655801	0	0.443444	-0.00357616	0.979443	0.991743	0	0.200768	0.0918048	0.623866	0.84806	0	0	0
84.0665	11.1675	pos	38.4	0	XNCOSPRUTUOJCJ-UHFFFAOYSA-N	Biguanide	0	0.0276358	-0.0418467	0.0364424	0.0861571	0	0.405057	-0.142517	0.0526095	0.29523	0	0.865297	-0.337897	0.022933	0.127295	0	0.643289	0.10067	0.8248	0.921658	0	0.485103	0.29605	0.322075	0.626166	0	0.626631	0.19538	0.394646	0.695739	0	0	0
187.041	0.90765	neg	38.4	1.32	FBIBGSLAWOOPCO-UHFFFAOYSA-N	Bisazobiphenyl	0	1.20053	0.280068	0.00206694	0.00995773	1	2.68601	0.408582	0.000118569	0.0259497	1	2.55544	1.02387	0.00358709	0.0404075	1	0.578795	-0.128513	0.219995	0.470059	0	2.00115	-0.7438	0.167465	0.445411	0	1.68123	-0.615286	0.420842	0.708495	0	1	0
104.053	1.03518	pos	38.4	45.4	DQMLFUMEBNHPPB-UHFFFAOYSA-N	(±)-2-Methylthiazolidine	0	2.39863	1.06581	0.0262234	0.0665136	1	2.56355	0.812441	0.237241	0.546547	0	0.395654	0.548657	0.607882	0.777123	0	0.493667	0.253369	0.30244	0.552355	0	0.472368	0.517154	0.450387	0.712949	0	0.726345	0.263785	0.816979	0.932755	0	1	0
239.011	1.20003	pos	38.4	0	JPDCBZYVMUTEFB-UHFFFAOYSA-N	6-Fluorohomovanillic acid	0	0.508853	0.267145	0.449353	0.594481	0	0.672062	0.154046	0.221662	0.526489	0	0.579503	-0.109447	0.676392	0.825026	0	0.786363	0.113099	0.670981	0.829655	0	1.01487	0.376592	0.271056	0.572769	0	0.754076	0.263493	0.148914	0.448205	0	0	0
190.046	1.61545	pos	38.4	0	ASNFTDCKZKHJSW-REOHCLBHSA-N	Quisqualic acid	0	3.44331	2.20357	0.000334326	0.00269572	1	3.29312	1.54332	0.0143704	0.192054	1	1.42389	1.25405	0.0826586	0.283931	0	1.60415	0.660248	0.348251	0.590831	0	1.7123	0.949521	0.495101	0.745516	0	0.377325	0.289273	0.888002	0.963178	0	1	0
197.19	10.4125	neg	38.4	0	BGEHHAVMRVXCGR-UHFFFAOYSA-N	tridecanal	0	0.598323	-0.0598743	0.00987583	0.0317186	0	0.333656	-0.03108	0.103732	0.39142	0	0.110218	-0.0249248	0.28284	0.524589	0	0.360318	-0.0287944	0.405604	0.635363	0	0.273767	-0.0349495	0.437335	0.701567	0	0.133928	-0.00615517	0.853191	0.95061	0	0	0
123.092	13.7917	pos	38.4	0	KFDVPJUYSDEJTH-UHFFFAOYSA-N	4-Vinylpyridine	0	0.97419	-0.0740762	1.67665e-08	1.88051e-06	0	0.477364	-0.0261972	0.0589276	0.30472	0	0.185632	-0.0290796	0.056295	0.22001	0	0.7697	-0.047879	2.55227e-05	0.0012219	0	0.474808	-0.0449966	0.00475223	0.0560032	0	0.00433091	0.00288241	0.704429	0.878815	0	0	0
708.511	14.9891	pos	38.4	0	JAQLTHPCSVEQKJ-FIIISHEISA-N	PA(O-18:0/20:5)	0	0.87667	-0.160634	0.0220414	0.0581196	0	0.478527	-0.0555486	0.829925	0.932829	0	0.66797	-0.173824	0.355544	0.588222	0	0.5203	-0.105085	0.0421264	0.185988	0	0.196519	0.01319	0.650715	0.850593	0	0.434805	0.118275	0.364546	0.666449	0	0	0
112.112	13.5849	pos	38.4	0	ADRDEXBBJTUCND-UHFFFAOYSA-N	PYRROLIZIDINE	0	0.663047	-0.0584549	0.00447756	0.017634	0	0.241832	-0.00859586	0.927214	0.970945	0	0.111581	-0.025996	0.417174	0.648843	0	0.495324	-0.049859	0.00375757	0.0432826	0	0.20248	-0.0324589	0.223061	0.513108	0	0.0988525	0.0174002	0.470486	0.749256	0	0	0
259.01	5.90382	neg	38.4	0	GIVVLEIYPVKDNV-UHFFFAOYSA-N	4-Hydroxy-5-methyl-3(2H)-thiophenone	0	0.163454	0.0220554	0.886109	0.925371	0	0.309271	0.046158	0.954716	0.982287	0	1.69912	0.738282	0.000977504	0.0194485	1	0.107695	-0.0241026	0.852855	0.937284	0	2.069	-0.716226	0.000304888	0.0106157	1	2.02049	-0.692124	0.00112655	0.0273949	1	1	0
192.102	14.6357	pos	38.4	0	FEIQOMCWGDNMHM-KBXRYBNXSA-N	Cinnamylideneacetic acid	0	0.736798	-0.0791836	0.0019312	0.00957474	0	0.505255	-0.0510151	0.0766897	0.344541	0	0.114623	-0.0165661	0.690164	0.835175	0	0.270131	-0.0281685	0.268346	0.523078	0	0.419321	-0.0626175	0.0330621	0.181545	0	0.192839	-0.034449	0.331297	0.644096	0	0	0
351.252	14.8882	neg	38.4	0	RYYKJJJTJZKILX-UHFFFAOYSA-M	Sodium octadecanoate	0	0.166546	-0.1007	0.409316	0.555927	0	0.547167	0.109119	0.658533	0.840728	0	0.835518	-0.410374	0.649168	0.806598	0	0.685189	-0.209819	0.834128	0.926004	0	0.678215	0.309674	0.976506	0.991743	0	1.35766	0.519493	0.831479	0.940787	0	0	0
268.139	14.9306	pos	38.4	0	FZNCGRZWXLXZSZ-CIQUZCHMSA-N	Voglibose	0	0.345139	-0.0375498	0.0809887	0.160303	0	0.050943	0.00101482	0.99803	1	0	0.105041	-0.0202809	0.365397	0.597426	0	0.429777	-0.0385646	0.0710888	0.244188	0	0.113098	-0.0172689	0.721045	0.891904	0	0.151632	0.0212957	0.350049	0.656395	0	0	0
220.146	14.977	neg	38.4	0	CPTBDICYNRMXFX-UHFFFAOYSA-N	Procarbazine	0	0.3257	-0.0309366	0.454204	0.598831	0	0.353611	-0.0394692	0.307885	0.613369	0	0.14773	-0.0362814	0.308828	0.55207	0	0.115344	0.00853267	0.77244	0.88246	0	0.108567	0.00534489	0.693675	0.874659	0	0.00395717	-0.00318778	0.882312	0.960698	0	0	0
234.999	6.85863	pos	38.4	3.15	AOHAPDDBNAPPIN-UHFFFAOYSA-N	3-Methoxy-4,5-methylenedioxybenzoic acid	0	0.939057	0.21353	0.0159223	0.0458514	0	0.221311	0.0577502	0.0985925	0.386301	0	1.70003	0.491714	0.000148216	0.0055382	1	0.773642	0.155779	0.751163	0.871145	0	1.09097	-0.278184	0.0072859	0.0734342	1	1.51255	-0.433964	0.0270131	0.176102	1	1	0
212.116	2.78242	pos	38.4	0	ZRIHAIZYIMGOAB-UHFFFAOYSA-N	Butabarbital	0	0.289776	0.0102758	0.27334	0.408544	0	0.702988	0.0765633	0.265499	0.572879	0	0.328058	0.12808	0.662728	0.815501	0	0.598111	-0.0662874	0.963413	0.982002	0	0.778806	-0.117805	0.885847	0.958417	0	0.0955789	-0.0515171	0.955729	0.983329	0	0	0
508.266	7.642	pos	38.4	0	IIMDTAKPHKFRFY-ITIDOPETSA-N	1-(2-methoxy-tetradecanyl)-sn-glycero-3-phosphoserine	0	0.385129	0.0852806	0.242796	0.375342	0	0.562353	0.115394	0.818394	0.927352	0	0.281878	0.120418	0.943918	0.965986	0	0.143873	-0.0301132	0.176954	0.417068	0	0.428236	-0.0351378	0.363234	0.65622	0	0.0204454	-0.00502462	0.977856	0.995399	0	0	0
493.26	8.74517	pos	38.4	0	FLKWNFFCSSJANB-UHFFFAOYSA-N	Bezitramide	0	0.26003	-0.0681529	0.331883	0.472971	0	0.0502608	-0.0199396	0.716655	0.873441	0	0.206173	-0.0468089	0.455863	0.680684	0	0.662072	-0.0482132	0.440219	0.664449	0	0.255906	-0.021344	0.997063	0.999019	0	0.0953888	0.0268693	0.597924	0.831234	0	0	0
170.045	4.4529	neg	38.4	0.924	NBLKTRLPZFCMJG-UHFFFAOYSA-N	Glutarylglycine	0	0.0598952	-0.00869495	0.318002	0.459603	0	0.223975	0.0102906	0.665695	0.845643	0	0.615262	0.121675	0.155315	0.379494	0	0.033087	-0.0189855	0.611057	0.78999	0	0.916588	-0.130369	0.0301481	0.176286	0	0.688569	-0.111384	0.0995723	0.355582	0	0	0
290.965	6.86282	neg	38.4	0	PQKQGARVVUSJKY-UHFFFAOYSA-N	4-Mercapto-5-methyl-3(2H)-thiophenone	0	0.426625	-0.0504434	0.144698	0.254508	0	0.358525	-0.0438805	0.116934	0.415646	0	0.0993809	0.0243691	0.914103	0.945581	0	0.101716	-0.00656283	0.865386	0.942268	0	0.307592	-0.0748125	0.172043	0.451317	0	0.447624	-0.0682496	0.195203	0.506867	0	0	0
229.18	8.09742	pos	38.4	0	GECFTYLLVUKXOY-UHFFFAOYSA-N	Menthone 1,3-glyceryl ketal	0	0.628232	-0.0491167	0.00206694	0.00995773	0	1.03543	-0.0584304	0.000738074	0.0538443	1	0.0698024	-0.0181731	0.564045	0.748153	0	0.198097	0.00931365	0.580646	0.772178	0	0.332637	-0.0309437	0.0651531	0.26476	0	0.414582	-0.0402573	0.0520152	0.256229	0	1	0
213.11	5.95482	pos	38.3	0	CQQNNQTXUGLUEV-UHFFFAOYSA-N	6-hydroxymethyl-7,8-dihydropterin	0	0.263528	-0.0366574	0.149195	0.26003	0	0.623368	-0.0648713	0.0726674	0.336938	0	0.0504375	-0.0130226	0.55144	0.744979	0	0.152111	0.0282139	0.580646	0.772178	0	0.110923	-0.0236348	0.67744	0.865587	0	0.29682	-0.0518487	0.399805	0.698723	0	0	0
131.118	0.768067	pos	38.3	0	KLZGKIDSEJWEDW-UHFFFAOYSA-N	N-Acetylputrescine	0	0.328992	-0.0446181	0.57355	0.705766	0	0.439193	0.032409	1	1	0	0.89118	-0.293266	0.0997398	0.316359	0	0.534431	-0.0770271	0.514297	0.728192	0	0.871138	0.248647	0.193803	0.47811	0	1.05104	0.325675	0.0835941	0.328186	0	0	0
225.123	4.35298	pos	38.3	2.35	UZVHFVZFNXBMQJ-UHFFFAOYSA-N	Butalbital	0	0.20594	-0.034709	0.911654	0.942412	0	0.497909	-0.0658486	0.735179	0.884909	0	0.111697	-0.0597898	0.832856	0.912686	0	0.0728362	0.0311396	0.787744	0.89527	0	0.126717	0.0250807	0.909149	0.969252	0	0.0754504	-0.00605884	0.767171	0.904081	0	0	0
165.051	0.634567	pos	38.3	0	BIMZLRFONYSTPT-UHFFFAOYSA-N	N-Oxalylglycine	0	0.264369	-0.0257527	0.496609	0.634533	0	0.534476	0.0781055	0.161548	0.468733	0	0.835086	-0.234656	0.0422875	0.182492	0	1.12318	-0.103858	0.0238444	0.128625	1	0.833223	0.208903	0.082958	0.30188	0	1.26018	0.312761	0.00616796	0.0694802	1	1	0
203.004	0.64215	neg	38.3	0	OERNNUCUUZXPBL-UHFFFAOYSA-N	3,4-Bis(trifluoromethyl)-1H-pyrazole	0	0.973463	-0.325375	0.100558	0.190663	0	0.986883	-0.126536	0.312591	0.614755	0	1.3923	-0.714591	0.134635	0.35442	0	0.740037	-0.198839	0.599896	0.782855	0	1.05725	0.389216	0.682795	0.868136	0	1.2167	0.588055	0.389506	0.692292	0	0	0
467.102	0.689383	pos	38.3	22	RQNMKGDKKQRCKL-HZOWPXDZSA-N	Emeguisin B	0	0.622045	0.110015	0.0795939	0.157746	0	0.505809	0.086214	0.388876	0.673934	0	0.330725	-0.0433523	0.869619	0.928401	0	0.14396	0.0238012	0.542999	0.748088	0	0.790657	0.153368	0.183894	0.465663	0	0.707001	0.129566	0.317668	0.638671	0	0	0
325.125	0.729967	neg	38.3	0	AZDDIYKMQFIXBW-UHFFFAOYSA-N	(R)-Propyl 2-amino-3-mercaptopropanoate	0	1.09246	0.320449	0.527764	0.663824	0	0.707563	0.193625	0.375428	0.659587	0	0.246147	0.148823	0.461548	0.681865	0	0.340195	0.126824	0.734576	0.862353	0	0.324483	0.171626	0.214785	0.502368	0	0.326612	0.0448021	0.225487	0.552713	0	0	0
217.029	0.746617	neg	38.3	0	FKBFDTRILNZGAI-UHFFFAOYSA-N	Aspartyl-Cysteine	0	0.131753	-0.0433038	0.841704	0.901742	0	0.329162	-0.0484784	0.795452	0.914203	0	1.51021	-0.493395	0.00226525	0.0309855	1	0.361126	0.00517456	0.931659	0.973602	0	1.5142	0.450091	0.0014155	0.02745	1	1.68797	0.444917	0.00356245	0.0514459	1	1	0
185.022	0.7631	neg	38.3	0	WVLBCYQITXONBZ-UHFFFAOYSA-N	Trimethyl phosphate	0	0.807752	-0.166898	0.170763	0.286224	0	1.3393	-0.200018	0.0556939	0.299379	0	0.511137	-0.161379	0.184439	0.411896	0	0.0288737	0.0331198	0.524642	0.736711	0	0.184448	-0.00551893	0.914987	0.970076	0	0.0548725	-0.0386387	0.90426	0.964712	0	0	0
346.124	0.813333	pos	38.3	0	YXNIEZJFCGTDKV-JANFQQFMSA-N	3-(3-Amino-3-carboxypropyl)uridine	0	0.331456	0.153855	0.835362	0.898757	0	0.839507	0.186583	0.847271	0.937329	0	0.276876	-0.142169	0.829133	0.912523	0	0.391764	-0.0327288	0.374755	0.611405	0	0.0406616	0.296024	0.868396	0.951675	0	0.943285	0.328752	0.673719	0.871024	0	0	0
349.039	0.809633	neg	38.3	0	WYHROOLVNNSPHH-UHFFFAOYSA-N	9-(Formyloxymethyl)-9H-fluorene-2-sulfonic acid	0	0.172511	-0.138652	0.85115	0.904935	0	0.74344	-0.212504	0.619596	0.822347	0	0.596742	-0.451219	0.891791	0.935798	0	1.25047	0.073852	0.710548	0.848585	0	0.0369257	0.312567	1	1	0	0.381813	0.238715	0.849456	0.95061	0	0	0
355.188	11.1511	pos	38.3	0	YDKFFCLOGJQHFQ-KGZUQBBUSA-N	(1(10)E,4E,6a,9b)-9-(3-Methylbutanoyloxy)-1(10),4,11(13)-germacratrien-12,6-olide	0	0.504859	-0.0730527	0.0592693	0.124384	0	0.719577	-0.046957	0.22922	0.53613	0	0.369901	-0.0607175	0.331655	0.568339	0	0.156839	-0.0260958	0.611057	0.78999	0	0.0724429	-0.0123353	0.926677	0.975048	0	0.0599419	0.0137605	0.853191	0.95061	0	0	0
227.011	0.913333	pos	38.3	3.27	ZMOIGGHUSNHCAB-UHFFFAOYSA-N	Isoplumbagin	0	0.165595	0.0238878	0.371498	0.514589	0	1.12718	0.107057	0.0514164	0.29402	0	0.906242	0.197575	0.0940804	0.304717	0	0.487707	-0.0831692	0.215528	0.467028	0	0.71749	-0.173687	0.137951	0.400268	0	0.443739	-0.090518	0.523202	0.774441	0	0	0
285.206	10.1848	pos	38.3	0	QQHJDPROMQRDLA-UHFFFAOYSA-L	hexadecanedioate	0	0.645527	-0.0731082	0.0409989	0.0948797	0	0.510074	-0.0448033	0.314966	0.616256	0	0.0439917	-0.00343222	0.711015	0.847026	0	0.340352	-0.0283048	0.308143	0.556037	0	0.361343	-0.0696759	0.237358	0.533967	0	0.342822	-0.0413711	0.78134	0.913054	0	0	0
285.161	10.85	pos	38.3	0	AZYMFOSYSFSUMW-QLJIQFCGSA-N	Ginsenoyne J	0	0.623074	-0.066475	0.0571282	0.121219	0	0.738959	-0.0828595	0.0331148	0.260163	0	0.39448	-0.089406	0.184439	0.411896	0	0.0872382	0.0163845	0.676807	0.830158	0	0.146729	0.022931	0.903315	0.968425	0	0.0375604	0.0065465	0.94836	0.982344	0	0	0
655.345	10.8982	pos	38.3	0	IZAWODGMBPNPBY-DVYIRHKNSA-N	PHODiA-PG	0	0.297273	-0.0399055	0.312172	0.453315	0	0.198943	-0.00507848	0.757613	0.896958	0	0.161812	0.0514371	0.473042	0.689534	0	0.160696	-0.034827	0.353727	0.590959	0	0.248997	-0.0913426	0.204098	0.49103	0	0.337654	-0.0565156	0.399805	0.698723	0	0	0
213.113	14.9507	pos	38.3	0	BOUOQESVDURNSB-UHFFFAOYSA-N	2-(3-pyridyl)-Benzimidazole	0	0.323621	-0.0300582	0.228459	0.360824	0	0.199763	0.0203854	0.312594	0.614755	0	0.00593668	0.000433647	0.996258	0.99756	0	0.541152	-0.0504436	0.0437672	0.188877	0	0.0525809	-0.0304919	0.399251	0.68494	0	0.1244	0.0199518	0.511231	0.76778	0	0	0
253.143	11.0815	pos	38.3	0	OGXHJIPDGPTYKY-UHFFFAOYSA-N	2,2,4,4-Tetramethyl-6-(1-oxobutyl)-1,3,5-cyclohexanetrione	0	1.2823	-0.151888	0.00010651	0.00114107	1	0.601839	-0.0506122	0.203551	0.516291	0	0.551688	-0.105337	0.0802406	0.278119	0	0.921351	-0.101276	0.0139299	0.0919855	0	0.406552	-0.046551	0.371057	0.660231	0	0.229452	0.0547252	0.420842	0.708495	0	1	0
284.207	3.5117	pos	38.3	3.46	WQEPLUUGTLDZJY-FIBGUPNXSA-N	Pentadecylic acid(d3)	0	1.18865	-0.414584	0.0118829	0.0366301	1	1.97243	-0.281506	0.433831	0.701827	0	2.21569	-1.2571	0.0835337	0.285024	0	0.275465	-0.133077	0.116507	0.331784	0	1.4843	0.84252	0.748766	0.897272	0	1.52815	0.975597	0.221945	0.549355	0	1	0
371.183	11.5433	pos	38.3	0	FDEACFAXFCKCHZ-UHFFFAOYSA-N	2-Hexynyl-5'-N-ethylcarboxamidoadenosine	0	0.254147	-0.0329783	0.177149	0.294033	0	0.0594678	0.00588727	0.654964	0.840373	0	0.345117	0.0481842	0.655937	0.809094	0	0.280112	-0.0388655	0.278832	0.533964	0	0.39863	-0.0811625	0.152164	0.426171	0	0.273394	-0.0422969	0.410243	0.701443	0	0	0
214.063	4.51045	pos	38.3	0	RUKJCCIJLIMGEP-ONEGZZNKSA-N	4-(Dimethylamino)cinnamaldehyde	0	0.25002	0.035663	0.751457	0.842776	0	1.96541	-0.434479	0.103729	0.39142	0	0.411122	-0.183505	0.467276	0.685041	0	1.95735	0.470142	0.0253712	0.132657	1	0.601756	0.219168	0.420156	0.691385	0	0.736031	-0.250974	0.0300229	0.186972	0	1	0
378.358	12.3332	pos	38.3	0	WSTMDVJUMOTWRD-RTWAWAEBSA-N	1-O-(2R-hydroxy-octadecyl)-sn-glycerol	0	0.605712	-0.0703395	0.00465053	0.018037	0	0.851027	-0.0558222	0.0457854	0.283874	0	0.517384	-0.0855816	0.0197625	0.116897	0	0.189547	-0.0145173	0.766343	0.878113	0	0.0369728	0.0152421	0.588429	0.815075	0	0.0770396	0.0297594	0.578795	0.817248	0	0	0
343.154	14.3564	pos	38.3	0	FFBDFADSZUINTG-UHFFFAOYSA-N	8-Cyclopentyl-1,3-dipropylxanthine	0	0.831221	-0.0661635	3.38633e-06	7.30685e-05	0	0.44869	-0.0258028	0.0416631	0.276311	0	0.227919	0.0210494	0.655937	0.809094	0	0.549815	-0.0403608	0.00326411	0.0390674	0	0.750083	-0.0872129	0.000427069	0.0128288	0	0.473804	-0.0468521	0.0771927	0.319508	0	0	0
400.218	14.5668	pos	38.3	0	RYNMENUEBZLOQZ-UHFFFAOYSA-N	1,2,10-Trihydroxydihydro-trans-linalyl oxide 7-O-beta-D-glucopyranoside	0	0.955414	-0.0759586	1.75707e-08	1.88051e-06	0	0.511501	-0.0269922	0.0387816	0.275062	0	0.168615	-0.0293556	0.0212965	0.123118	0	0.697775	-0.0489663	4.23165e-05	0.00183206	0	0.464816	-0.046603	0.0285079	0.171271	0	0.0209043	0.00236333	0.335923	0.644905	0	0	0
421.052	3.75227	neg	38.3	0	YCHNMDFAZIEGTD-UHFFFAOYSA-N	5-Hydroxyindoxyl sulfate	0	0.966182	0.184683	0.000451299	0.00321577	0	1.10874	-0.130299	0.070338	0.332586	0	0.508507	0.123527	0.101685	0.318573	0	2.26158	0.314982	1.38753e-09	2.60773e-07	1	0.178236	0.0611562	0.578321	0.804712	0	1.20224	-0.253825	0.000837411	0.0232815	1	1	0
145.134	2.13865	pos	38.3	0	GJNNXIYZWIZFRH-UHFFFAOYSA-N	Milacemide	0	0.288805	-0.462243	0.246281	0.378437	0	0.0356965	0.0319082	0.872019	0.950693	0	1.47029	-1.12548	0.174884	0.403863	0	2.48849	-0.494152	0.230678	0.483445	0	0.22938	0.663238	0.464984	0.730291	0	1.80199	1.15739	0.173573	0.477162	0	0	0
339.178	8.27817	pos	38.3	0	AXWSHCHWXXNNKN-GIGVETMCSA-N	2,3,4,5-tetranor-thromboxane B1	0	0.234459	0.0303765	0.468933	0.61037	0	0.304563	-0.0397981	0.263385	0.570729	0	0.0377211	0.0290915	0.478847	0.691417	0	0.574909	0.0701746	0.0958522	0.297258	0	0.0263274	0.00128498	0.771202	0.90535	0	0.388613	-0.0688896	0.182746	0.486898	0	0	0
143.034	3.79033	pos	38.3	0	NJOJKLHNRGFVOS-WFTYEQLWSA-N	(2E,4Z)-4-hydroxy-6-oxohexa-2,4-dienoic acid	0	0.580982	-0.0820647	0.0121581	0.0372523	0	0.273928	-0.0369433	0.166031	0.478118	0	0.60034	-0.0949914	0.576786	0.752672	0	0.596462	-0.0451214	0.31004	0.556185	0	0.191348	0.0129267	0.201488	0.48919	0	0.273864	0.0580482	0.623866	0.84806	0	0	0
275.162	3.99233	pos	38.3	0	DCIFAKQLYKKQAG-UHFFFAOYSA-N	5-Hydroxyprimaquine	0	0.13568	-0.0529835	0.456641	0.59895	0	0.918713	-0.153066	0.609302	0.817383	0	0.225004	0.0509958	0.767645	0.881583	0	0.754752	0.100083	0.890547	0.956074	0	0.485328	-0.103979	0.407537	0.688364	0	0.491171	-0.204062	0.464813	0.744871	0	0	0
213.113	5.1392	neg	38.3	0	XLOPRKKSAJMMEW-UHFFFAOYSA-N	Chrysanthemic acid	0	0.712166	-0.0673985	8.01831e-05	0.00093061	0	0.468746	-0.0334571	0.160074	0.468733	0	0.46415	-0.0672905	0.00317899	0.0380313	0	0.442399	-0.0339414	0.0187045	0.110212	0	0.00207038	-0.000107976	0.979443	0.991743	0	0.269964	0.0338334	0.0509073	0.253214	0	0	0
349.199	5.83632	pos	38.3	0	JTGJRDREFMAMJA-MPPNEBGGSA-N	20-hydroxy-Resolvin E1	0	0.685657	-0.0577962	0.000411931	0.00300513	0	0.45546	-0.0235979	0.124013	0.4194	0	0.193103	-0.0207768	0.401204	0.633002	0	0.452829	-0.0341983	0.0183072	0.108288	0	0.354612	-0.0370194	0.0560733	0.246144	0	0.00550429	-0.00282108	0.610834	0.836155	0	0	0
215.128	4.90657	neg	38.3	0	AISZSTYLOVXFII-HJWRWDBZSA-N	Ethyl (E)-2-octenoate	0	0.722262	-0.0659108	0.00011193	0.00119081	0	0.584811	-0.0402039	0.0544426	0.298946	0	0.587605	-0.0801268	0.00327684	0.0380313	0	0.351069	-0.025707	0.0680231	0.239017	0	0.18201	0.014216	0.799501	0.925802	0	0.358584	0.0399229	0.0852599	0.328186	0	0	0
267.157	5.10672	pos	38.3	1.43	AIUDWMLXCFRVDR-UHFFFAOYSA-N	Dimethyl (3,3-diethylbutyl)malonate	0	0.28635	0.0434278	0.16455	0.27948	0	0.19341	0.00806893	0.612765	0.819158	0	0.0277113	-0.00897612	0.921547	0.948797	0	0.153984	0.0353589	0.325496	0.573172	0	0.285804	0.0524039	0.314932	0.620947	0	0.136137	0.017045	0.788453	0.916472	0	0	0
473.073	6.51937	neg	38.3	0	SDSXQESYQIRNNR-UHFFFAOYSA-N	Theaflavic acid	0	0.589139	-0.0677193	0.00425601	0.0168917	0	0.223655	-0.0365181	0.0985925	0.386301	0	0.104923	-0.0338215	0.258375	0.501687	0	0.272015	-0.0312012	0.284179	0.540822	0	0.228752	-0.0338978	0.274274	0.5756	0	0.0741236	-0.00269657	0.860454	0.95178	0	0	0
323.183	6.54885	pos	38.3	0	NPXVWXIFJJRRLX-BFBQWKKPSA-N	Tetranor-PGF1alpha	0	0.355029	-0.0416457	0.145812	0.255296	0	0.0164502	-0.00726588	0.99409	0.998653	0	0.307933	0.0511126	0.375418	0.607971	0	0.262559	-0.0343798	0.141601	0.369245	0	0.432671	-0.0927582	0.0362139	0.193309	0	0.284805	-0.0583784	0.317668	0.638671	0	0	0
359.105	7.94217	pos	38.3	0	RLJSXMVTLMHXJS-UHFFFAOYSA-M	Sodium decylbenzenesulfonate	0	0.981881	-0.174631	0.00134821	0.00717174	0	1.18369	-0.13445	0.00760964	0.153394	1	0.632921	-0.151343	0.056295	0.22001	0	0.355455	-0.0401817	0.586122	0.776763	0	0.385285	-0.023288	0.880036	0.95754	0	0.0137803	0.0168937	0.875015	0.956151	0	1	0
267.164	8.77162	pos	38.3	13.5	ZMISODWVFHHWNR-UHFFFAOYSA-N	Azacyclonol	0	0.301973	-0.0366568	0.358682	0.503206	0	0.862147	-0.0775028	0.0307482	0.255368	0	0.296614	0.0429134	0.313308	0.556185	0	0.501596	0.040846	0.12511	0.344108	0	0.520925	-0.0795702	0.0742111	0.28352	0	0.755011	-0.120416	0.0283201	0.180777	0	0	0
299.183	8.72207	pos	38.3	0	ZZQHGKMTMAORFI-UHFFFAOYSA-N	Caffeine, 8-((3-methoxypropyl)amino)-	0	0.859719	-0.119117	0.0011382	0.00641076	0	0.814248	-0.0911979	0.046324	0.283874	0	0.383823	-0.103114	0.0404193	0.176921	0	0.406138	-0.0279187	0.333408	0.579117	0	0.209305	-0.0160026	0.973571	0.991696	0	0.0258922	0.0119161	0.5053	0.765696	0	0	0
427.01	0.827667	neg	38.2	0	JPXZQMKKFWMMGK-VTHZCTBJSA-N	IDP	0	1.13672	0.378476	0.360799	0.504789	0	0.556329	-0.104738	0.600681	0.811684	0	0.0678563	0.392757	0.205424	0.438314	0	0.70682	0.483214	0.815495	0.915938	0	0.0612697	-0.0142806	0.519456	0.758634	0	0.628927	-0.497495	0.347648	0.656395	0	0	0
239.015	1.63822	neg	38.2	0	NTAHCMPOMKHKEU-AATRIKPKSA-N	Methacrifos	0	1.23871	0.349583	0.00239692	0.0111613	1	1.47212	0.268488	0.0520101	0.29402	0	0.416876	0.142838	0.789224	0.89166	0	0.694166	0.0810945	0.383458	0.619028	0	0.871738	0.206744	0.0816596	0.299288	0	0.284736	0.12565	0.308789	0.633286	0	1	0
592.674	0.723733	neg	38.2	0	GCLGEJMYGQKIIW-UHFFFAOYSA-H	Calgon	0	1.06069	0.228941	0.0215776	0.0573904	1	1.85141	0.324245	0.00656193	0.145694	1	0.411219	0.130022	0.355544	0.588222	0	0.863174	-0.0953043	0.339423	0.584265	0	0.389481	0.0989186	0.367133	0.659375	0	0.696423	0.194223	0.162379	0.463249	0	1	0
292.932	0.929717	neg	38.2	0	CJNZAXGUTKBIHP-UHFFFAOYSA-N	2-Iodobenzoic acid	0	1.24742	-0.412391	0.873211	0.917707	0	1.96045	0.563477	0.00316831	0.112031	1	1.02869	-0.617116	0.928927	0.955184	0	2.30196	-0.975869	0.00761626	0.0627318	1	0.298764	0.204725	0.885529	0.958417	0	1.85776	1.18059	0.0985003	0.355065	0	1	0
395.277	11.9589	pos	38.2	0	AMRVOUCEFGMNBS-IBGZPJMESA-N	DG(10:0/0:0/8:0)	0	0.0437016	0.0207907	0.886109	0.925371	0	0.286663	0.0503473	0.383463	0.669095	0	0.6948	0.151138	0.101685	0.318573	0	0.235132	-0.0295566	0.509165	0.727917	0	0.722015	-0.130347	0.126603	0.383312	0	0.550597	-0.100791	0.32217	0.639332	0	0	0
240.993	1.23818	neg	38.2	0.0845	QJXCFMJTJYCLFG-UHFFFAOYSA-N	Pentafluorobenzaldehyde	0	0.232188	-0.0414913	0.494057	0.633386	0	0.293153	-0.0273597	0.535454	0.770973	0	0.880523	0.207076	0.0786333	0.274411	0	0.0553221	-0.0141316	0.877951	0.950545	0	1.31052	-0.248567	0.0194149	0.134587	1	1.09206	-0.234435	0.0283201	0.180777	1	1	0
319.284	13.747	pos	38.2	0	XNBDVGMHTKTALN-MSOLQXFVSA-N	1-O-(2R-hydroxy-pentadecyl)-sn-glycerol	0	0.699564	-0.0778876	0.0016609	0.00856732	0	0.00727175	-0.021765	0.469436	0.724976	0	0.586891	0.0813609	0.0108792	0.0782483	0	0.576468	-0.0561227	0.0102653	0.0767144	0	1.03604	-0.159249	9.25551e-07	0.000202563	1	0.737998	-0.103126	0.00226341	0.0403202	0	1	0
266.011	2.15295	pos	38.2	0	JIMIRVGENXXZSQ-UHFFFAOYSA-N	3-Methylgallic acid 5-sulfate	0	1.87403	0.791687	0.000347939	0.00276203	1	2.69915	0.690309	0.0569688	0.300955	0	2.28547	1.48971	0.00308368	0.0377952	1	0.384436	0.101379	0.0472108	0.194427	0	1.59002	-0.698027	0.141903	0.406348	0	1.99629	-0.799405	0.0446672	0.236782	0	1	0
442.353	11.5433	pos	38.2	0	XXUPXHKCPIKWLR-JHUOEJJVSA-N	Unoprostone isopropyl ester	0	0.119917	-0.02564	0.87179	0.917707	0	0.856326	-0.179404	0.750112	0.893601	0	0.794154	-0.344372	0.170866	0.4021	0	0.930058	0.153764	0.859116	0.939447	0	0.900178	0.318732	0.1686	0.447582	0	0.330381	0.164968	0.317668	0.638671	0	0	0
439.267	12.5622	pos	38.2	0	HZLCGUXUOFWCCN-UHFFFAOYSA-N	Agaric acid	0	0.602896	-0.0913173	0.00273803	0.0122651	0	0.48248	-0.0287727	0.115786	0.414449	0	0.184136	-0.0644236	0.0770524	0.271366	0	0.418138	-0.0625445	0.148199	0.378401	0	0.0652853	-0.0268937	0.822334	0.936666	0	0.0477929	0.0356508	0.437039	0.721491	0	0	0
258.17	5.31882	pos	38.2	0	BMTLPJXRTRRHHH-RRMMGMBQSA-N	Mycinonic acid III	0	0.368299	-0.0824211	0.0379108	0.0889424	0	0.184278	-0.00570996	0.541977	0.775989	0	0.583519	-0.10583	0.0505073	0.204701	0	0.559868	-0.0767111	0.16694	0.410517	0	0.126358	0.0234084	0.743204	0.897272	0	0.506943	0.10012	0.159615	0.460509	0	0	0
342.337	14.2151	pos	38.2	0	DIXAYZJEZFMZEV-FMQUCBEESA-N	2-methyl-2-eicosenoic acid	0	0.0403952	0.0074165	0.512064	0.649943	0	0.0164212	0.010762	0.772685	0.903224	0	0.0788404	-0.0203348	0.732084	0.857456	0	0.0752012	-0.00334554	0.636451	0.803165	0	0.124097	0.0277513	0.776839	0.90918	0	0.0972015	0.0310968	0.875015	0.956151	0	0	0
255.157	6.58288	pos	38.2	0	WJOWACPJSFGNRM-UHFFFAOYSA-N	6-Deoxypenciclovir	0	0.0881219	0.0406948	0.647002	0.766595	0	0.296224	-0.0154498	0.74637	0.891222	0	0.0479405	-0.022167	0.782012	0.891401	0	0.217372	0.0561446	0.739088	0.866986	0	0.229753	0.0628617	0.529048	0.768977	0	0.0681159	0.00671714	0.364546	0.666449	0	0	0
144.102	2.51443	pos	38.2	0	QESPSAHXYXIGBG-UHFFFAOYSA-N	4-Hydroxy-4-methyl-5-hexenoic acid gamma lactone	0	0.40537	-0.0785578	0.0175784	0.0492324	0	0.712738	-0.0874252	0.0416631	0.276311	0	0.476397	0.0998108	0.0153244	0.0978204	0	0.0988368	0.0088674	0.619471	0.795499	0	1.12832	-0.178369	0.00115256	0.0248693	1	0.966311	-0.187236	0.000355032	0.0147002	0	1	0
211.206	3.2546	pos	38.2	0	WHOZNOZYMBRCBL-OUKQBFOZSA-N	2-tetradecenal	0	0.796245	-0.0777399	0.000165666	0.0015764	0	0.435123	-0.0289583	0.336846	0.629328	0	0.500853	-0.070646	0.00851409	0.0677118	0	0.569524	-0.0487816	0.00314019	0.0381807	0	0.100676	-0.00709383	0.754365	0.897272	0	0.35829	0.0416877	0.0852599	0.328186	0	0	0
219.138	5.3534	pos	38.2	0	DZIBLSUVSGTNGQ-UHFFFAOYSA-N	2-[5]-ladderane ethanoic acid	0	0.679103	-0.0929089	0.0171979	0.0487008	0	0.56078	-0.0658482	0.124013	0.4194	0	0.714522	-0.12023	0.00899581	0.0699573	0	0.457275	-0.0270606	0.519456	0.731441	0	0.230167	0.0273207	0.387013	0.67299	0	0.472912	0.0543814	0.182746	0.486898	0	0	0
252.123	9.31533	pos	38.2	0	BIUULCNWWFDCPG-UHFFFAOYSA-N	Coixinden B	0	0.936753	-0.129742	0.00878027	0.0294341	0	0.528497	-0.0477851	0.233067	0.542643	0	0.0409277	0.0315082	0.526654	0.726878	0	0.700336	-0.0819572	0.144871	0.371142	0	0.668009	-0.16125	0.00867535	0.082041	0	0.411873	-0.0792933	0.0939955	0.343678	0	0	0
321.167	5.0342	pos	38.2	0	JOHZPMXAZQZXHR-UHFFFAOYSA-N	Pipemidic acid	0	0.360389	-0.036087	0.0703684	0.143931	0	0.0134324	-0.00364549	0.970458	0.986557	0	0.522568	-0.0824162	0.345861	0.579714	0	0.448753	-0.0324415	0.0450328	0.191109	0	0.432084	0.0463291	0.650715	0.850593	0	0.52647	0.0787707	0.476195	0.752869	0	0	0
305.172	6.80498	pos	38.2	0	CEVCTNCUIVEQOY-JQOWZUPLSA-N	Fumagillol	0	0.697121	-0.0483801	0.000136324	0.00135616	0	0.297398	-0.0139714	0.324573	0.619235	0	0.0379793	-0.00465982	0.921547	0.948797	0	0.61952	-0.0344088	0.00148786	0.0221301	0	0.413633	-0.0437203	0.00216715	0.0349481	0	0.0698776	-0.00931155	0.431601	0.72106	0	0	0
339.137	7.0231	pos	38.2	0	NGQFYLPHKQIHEH-NTMALXAHSA-N	11,11,11,12,12-Pentafluoro-9Z-dodecenyl acetate	0	0.231107	-0.0414352	0.488976	0.630564	0	0.338438	-0.0467745	0.472474	0.727468	0	0.162906	-0.0351161	0.70404	0.843966	0	0.125408	0.00533933	0.93483	0.974922	0	0.071798	-0.00631905	0.909149	0.969252	0	0.115083	-0.0116584	1	1	0	0	0
201.113	5.37248	neg	38.2	0	AAYIYWGTGAUKQY-AATRIKPKSA-N	(E)-3-Heptenyl acetate	0	0.722228	-0.072804	0.000129795	0.00129964	0	0.51125	-0.0356425	0.175276	0.484687	0	0.187426	-0.042368	0.147297	0.371761	0	0.423186	-0.0371615	0.0116396	0.0829391	0	0.307665	-0.030436	0.212076	0.496791	0	0.0445291	0.00672555	0.643636	0.853723	0	0	0
183.004	6.55343	neg	38.2	0	UFBJCMHMOXMLKC-UHFFFAOYSA-N	2,4-Dinitrophenol	0	0.436436	-0.0502854	0.0464709	0.103781	0	0.583006	-0.0444112	0.198333	0.512389	0	0.0311625	-0.0246761	0.683265	0.830105	0	0.0138666	-0.0058742	0.353727	0.590959	0	0.0511479	-0.0256093	0.231563	0.527125	0	0.243811	-0.0197351	0.58514	0.82091	0	0	0
223.206	6.63092	pos	38.2	0	AYXPYQRXGNDJFU-AOWZIMASSA-N	Ledol	0	0.100441	0.00168814	0.267188	0.403283	0	0.87275	-0.284071	0.449894	0.718171	0	0.606707	-0.321552	0.789206	0.89166	0	0.962247	0.285759	0.882662	0.952647	0	0.693812	0.32324	0.519436	0.758634	0	0.109148	0.0374805	0.6975	0.878815	0	0	0
593.13	9.3568	neg	38.2	0	CAHLQXBTMALBQE-XCVCLJGOSA-N	7-O-(4-Hydroxycinnamoyl) astragalin	0	0.0668109	0.00247833	0.991952	0.995852	0	0.503358	0.0432361	0.298609	0.604319	0	0.101698	0.0053143	0.818247	0.906403	0	0.339135	-0.0407578	0.364174	0.6012	0	0.0542585	-0.00283596	0.67744	0.865587	0	0.293826	0.0379218	0.677147	0.871024	0	0	0
171.113	4.6346	pos	38.1	0	VYFYYTLLBUKUHU-UHFFFAOYSA-N	Dopamine	0	0.105813	0.245235	0.61816	0.745841	0	0.493446	0.0809593	0.208613	0.517487	0	0.697387	-0.188499	0.829133	0.912523	0	0.159487	0.164276	0.566801	0.764061	0	0.661602	0.433735	0.677276	0.865587	0	0.520025	0.269458	0.344831	0.653891	0	0	0
329.084	10.6098	pos	38.1	0	KGUOMRFOXYDMAH-UHFFFAOYSA-N	8-Nitroguanosine	0	0.69456	-0.100237	0.0124385	0.037809	0	0.725115	-0.0851445	0.0520101	0.29402	0	0.656029	-0.15569	0.00700452	0.0613195	0	0.287984	-0.0150925	0.831016	0.924559	0	0.0289959	0.0554529	0.22587	0.51879	0	0.281704	0.0705454	0.198413	0.511732	0	0	0
170.1	0.790633	pos	38.1	0	DEDOPGXGGQYYMW-UHFFFAOYSA-N	Molinate	0	0.84545	0.124231	0.0250107	0.0639672	0	0.39209	0.0230784	0.829925	0.932829	0	0.589125	-0.152953	0.122845	0.345953	0	0.632536	0.101152	0.0240933	0.129059	0	1.26265	0.277184	0.00433339	0.0535384	1	0.862273	0.176031	0.0771927	0.319508	0	1	0
388.282	10.9332	pos	38.1	0	PYEKBLYUYSJMKS-QJRAZLAKSA-N	N-cis-octadec-9Z-enoyl-L-Homoserine lactone	0	0.754744	-0.070387	0.000262931	0.00226298	0	0.461639	-0.0274864	0.176854	0.484687	0	0.114411	-0.0266627	0.270418	0.513995	0	0.454734	-0.0429005	0.00465452	0.0488406	0	0.369077	-0.0437242	0.130302	0.387617	0	0.0837021	-0.000823696	0.732095	0.890135	0	0	0
379.245	12.1972	pos	38.1	0	XYPPDQHBNJURHU-IPOQXWOTSA-N	LAGOCHILIN	0	0.0478689	0.0818843	0.432609	0.579332	0	0.888538	0.191577	0.0544426	0.298946	0	0.199593	-0.0787835	0.676392	0.825026	0	0.866979	-0.109693	0.131109	0.351152	0	0.269062	0.160668	0.868434	0.951675	0	0.700481	0.27036	0.204947	0.52156	0	0	0
377.029	1.23818	neg	38.1	0	FXZCCINCKDATPA-UHFFFAOYSA-N	4-Aminophenyl phosphate	0	0.578314	-0.1171	0.266336	0.40279	0	1.36384	-0.166622	0.0688194	0.331545	0	0.61206	-0.138269	0.767645	0.881583	0	0.342422	0.049522	0.258135	0.515596	0	0.209949	0.0211687	0.776839	0.90918	0	0.159971	-0.0283533	0.185803	0.490777	0	0	0
422.348	13.0654	pos	38.1	0	PAEMERHSTIDLSE-UHFFFAOYSA-N	Cetylmannoside	0	0.282381	-0.0143406	0.943711	0.963844	0	0.228159	0.0261373	0.278426	0.585919	0	0.138087	0.0115876	0.532797	0.732715	0	0.550668	-0.040478	0.142685	0.369245	0	0.177554	-0.0259282	0.472878	0.730291	0	0.101379	0.0145497	0.746063	0.896446	0	0	0
548.226	13.2403	pos	38.1	0	IRQXZTBHNKVIRL-GOTQHHPNSA-N	Bruceantin	0	1.15464	-0.320066	0.0371697	0.0874733	1	1.3941	-0.284381	0.049098	0.292678	0	0.996567	-0.427471	0.15806	0.383145	0	0.00406108	-0.0356847	0.990452	0.996527	0	0.367529	0.107405	0.979443	0.991743	0	0.450584	0.14309	1	1	0	1	0
158.096	14.0877	pos	38.1	0	DULGUAMZWACUFO-UHFFFAOYSA-N	4,8-Dimethylquinoline	0	0.663918	-0.0563797	0.00212365	0.0101353	0	0.106121	-0.00557493	0.619714	0.822347	0	0.255925	-0.0417323	0.0328547	0.15878	0	0.659104	-0.0508048	0.00957826	0.0733694	0	0.0717779	-0.0146475	0.822334	0.936666	0	0.275471	0.0361573	0.0886719	0.334595	0	0	0
799.592	14.3239	pos	38.1	0	UADCICRLMJRUHC-ZDPKRKEYSA-N	SM(d19:0/18:1-2OH)	0	0.148716	0.0334459	0.325887	0.467033	0	0.413365	-0.0257849	0.519322	0.763532	0	0.106453	-0.038039	0.331655	0.568339	0	0.263056	0.0592308	0.700301	0.844108	0	0.155098	0.0714848	0.926677	0.975048	0	0.133221	0.0122541	0.591516	0.825321	0	0	0
355.224	10.85	pos	38.1	0	BTIHMVBBUGXLCJ-UHFFFAOYSA-N	2-[[9-(1-Methylethyl)-6-[(phenylmethyl)amino]-9H-purin-2-yl]amino]-1-butanol	0	0.71021	-0.0846929	0.00346576	0.0146268	0	0.708538	-0.0458493	0.0985925	0.386301	0	0.343163	-0.0592478	0.18756	0.413442	0	0.352471	-0.0388435	0.195545	0.437335	0	0.0450535	-0.0254451	0.420156	0.691385	0	0.0886395	0.0133984	0.896935	0.964712	0	0	0
381.11	10.9332	pos	38.1	0	IARNMDNESJEEGE-FVINQWEUSA-N	Dracocephalumoid B	0	0.314379	-0.0464697	0.208831	0.335707	0	0.214992	-0.0245714	0.705619	0.867583	0	0.27078	-0.0596172	0.308828	0.55207	0	0.0258936	-0.0218983	0.374811	0.611405	0	0.201229	0.0131474	0.926677	0.975048	0	0.216938	0.0350458	0.410243	0.701443	0	0	0
378.321	11.1128	pos	38.1	4	LGEQQWMQCRIYKG-FBFLGLDDSA-N	Arachidonoyl-EA(d8)	0	1.7292	-0.827484	0.35593	0.499803	0	2.4955	-0.651878	0.284711	0.594141	0	1.08568	0.521679	0.0360354	0.165863	1	0.0788074	-0.175607	0.941006	0.9775	0	1.78379	-1.34916	0.0105858	0.0911095	1	1.78405	-1.17356	0.0105839	0.0960608	1	1	0
351.214	11.3982	pos	38.1	0	ADHVWICOFLYDST-MKZMYESJSA-N	(11E,15Z)-9,10,13-Trihydroxy-11,15-octadecadienoic acid	0	0.472299	-0.0408203	0.327877	0.468571	0	0.515871	0.0707028	0.322154	0.619235	0	0.321103	0.0565005	0.803702	0.898083	0	0.805107	-0.111523	0.0446076	0.19089	0	0.66328	-0.0973208	0.31849	0.623948	0	0.020784	0.0142024	0.690738	0.876728	0	0	0
503.316	8.79843	neg	38.1	0	XJWJQDZWUYUIEM-UHFFFAOYSA-N	Didesipramine	0	0.0937514	0.0598929	0.609785	0.737325	0	0.498677	0.056379	0.672888	0.849847	0	0.769429	0.203574	0.125138	0.3489	0	0.0673735	0.00351387	0.950702	0.9775	0	0.699376	-0.143682	0.0599696	0.257349	0	0.756093	-0.147195	0.151537	0.449911	0	0	0
525.298	8.79843	neg	38.1	0	FKSFKBQGSFSOSM-UHFFFAOYSA-N	EZH2 inhibitor	0	0.173425	0.0250609	0.242796	0.375342	0	0.187613	-0.0201178	0.803081	0.918835	0	0.522557	0.0870883	0.24671	0.487061	0	0.328014	0.0451786	0.278832	0.533964	0	0.317415	-0.0620274	0.491228	0.74144	0	0.530872	-0.107206	0.266874	0.595992	0	0	0
174.009	14.0275	pos	38.1	0	CMPQUABWPXYYSH-UHFFFAOYSA-N	Phenyl dihydrogen phosphate	0	0.053949	-0.0155038	0.28047	0.416761	0	1.05575	-0.203936	0.334367	0.62776	0	1.07354	-0.493027	0.116164	0.332642	0	0.592418	0.188432	0.733074	0.86125	0	1.12241	0.477523	0.452691	0.71571	0	0.737196	0.289091	0.389519	0.692292	0	0	0
458.378	8.77162	pos	38.1	2.16	JKPOYAJYRYOGBN-YBFXNURJSA-N	Quasiprotopanaxatriol	0	0.137242	0.0236769	0.289558	0.427776	0	0.625145	-0.0511053	0.210661	0.517487	0	0.266387	0.0364942	0.417174	0.648843	0	0.736532	0.0747822	0.0208063	0.117621	0	0.198231	-0.0128173	0.748778	0.897272	0	0.51826	-0.0875995	0.0803416	0.32053	0	0	0
281.062	4.6746	neg	38.1	0	MZULHRQPPKQTRY-UHFFFAOYSA-N	Ethyl (E)-3-diethoxyphosphinothioyloxybut-2-enoate	0	0.642041	-0.076552	0.0189691	0.0517093	0	0.734098	-0.0682885	0.0356356	0.266962	0	0.77789	-0.130052	0.0922523	0.302635	0	0.0662308	-0.00826344	0.843481	0.930319	0	0.373935	0.0535005	1	1	0	0.293549	0.061764	0.824269	0.936086	0	0	0
301.285	8.09742	pos	38.1	0	FNYMOMSUWLCHBY-UXLLHSPISA-N	Prosafrinine	0	0.310895	-0.0274262	0.857513	0.909142	0	1.42551	-0.109303	0.0292525	0.247595	0	0.118116	-0.0284326	0.877008	0.931099	0	0.715669	0.0818766	0.0336693	0.161697	0	0.020689	0.00100637	0.914987	0.970076	0	0.430805	-0.0808703	0.154194	0.453407	0	0	0
401.087	6.58043	neg	38.1	0	AEKPZNDJHWFONI-LJQANCHMSA-N	Butyrolactone II	0	0.568035	-0.0724828	0.0213489	0.0570794	0	0.0530234	-0.0155681	0.716655	0.873441	0	0.37955	-0.0668332	0.103661	0.322782	0	0.523083	-0.0569147	0.0458936	0.191578	0	0.0760529	-0.00564952	0.961833	0.989609	0	0.310733	0.0512652	0.204947	0.52156	0	0	0
337.119	9.23573	neg	38.1	0	WUPRYUDHUFLKFL-UHFFFAOYSA-N	1,3-Bis(4-aminophenoxy)benzene	0	0.684257	-0.0627314	0.000696108	0.00433511	0	0.406574	-0.0288402	0.151444	0.45943	0	0.253244	-0.0459329	0.0639588	0.241938	0	0.355124	-0.0338912	0.0523156	0.205649	0	0.146757	-0.0167985	0.514694	0.756729	0	0.0960374	0.0170927	0.410243	0.701443	0	0	0
439.125	13.457	neg	38	0	CKVDCQYUEYONIA-UHFFFAOYSA-N	Dehydroxyzyleuton	0	0.233451	-0.0518006	0.423204	0.57073	0	0.134066	-0.03762	0.469436	0.724976	0	0.267316	0.0181653	0.803702	0.898083	0	0.192225	-0.0141806	0.950702	0.9775	0	0.221162	-0.0699659	0.629651	0.836623	0	0.263534	-0.0557853	0.774246	0.910319	0	0	0
159.102	0.57405	pos	38	0	AJSDVNKVGFVAQU-UHFFFAOYSA-N	Cladinose	0	0.81702	-0.107728	0.000945097	0.00552629	0	1.11009	-0.093674	0.00343699	0.112031	1	0.0844436	-0.0177834	0.428026	0.659694	0	0.00971285	-0.0140544	0.843481	0.930319	0	0.391534	-0.089945	0.172043	0.451317	0	0.47938	-0.0758906	0.179725	0.486898	0	1	0
272.944	0.678933	pos	38	0	GAZYMQNPYHXJCK-UHFFFAOYSA-N	2,5-Diisothiocyanatobenzenesulfonate	0	0.710857	0.0968968	0.0430353	0.098403	0	0.6196	0.0589894	0.386164	0.672276	0	0.42404	-0.0496973	0.313308	0.556185	0	0.298597	0.0379074	0.21701	0.467595	0	0.768669	0.146594	0.00867535	0.082041	0	0.690003	0.108687	0.0939955	0.343678	0	0	0
195.099	0.689383	pos	38	1.42	UDOGNMDURIJYQC-UHFFFAOYSA-N	4(1H)-Pteridinone, 2-amino-6-methyl-	0	0.0957566	0.00681754	0.629708	0.753093	0	0.346078	-0.0224243	0.919371	0.96736	0	0.225579	-0.0588084	0.64244	0.802134	0	0.355865	0.0292418	0.421551	0.650369	0	0.285625	0.0656259	0.424413	0.694659	0	0.247602	0.0363841	0.746063	0.896446	0	0	0
195.887	0.79725	neg	38	0	SQQMAOCOWKFBNP-UHFFFAOYSA-L	Manganese(II) sulfate (MnSO4)	0	0.678594	-0.162435	0.0637516	0.1327	0	0.578452	-0.111219	0.121617	0.4194	0	0.23512	-0.0686858	0.266362	0.50881	0	0.103426	-0.0512155	0.86225	0.94019	0	0.321584	-0.0937491	0.771202	0.90535	0	0.266208	-0.0425336	0.732095	0.890135	0	0	0
230.983	1.03518	pos	38	0.533	OYTDZZUXWGYBLY-UHFFFAOYSA-N	2-Nitrobenzoic acid thiocyanate	0	0.406972	0.0572591	0.0789038	0.156988	0	1.32594	0.10604	0.00627397	0.143458	1	1.28931	0.283848	0.00428904	0.0450055	1	0.289129	-0.0487806	0.302497	0.552355	0	0.996585	-0.226588	0.1077	0.351055	0	0.818795	-0.177808	0.326713	0.640876	0	1	0
[truncated: 315 more rows]

## Sheet: Supplementary B Table 3
Supplementary B Table 3. The Correlation Between Important Differential Metabolites and White Blood Cells in Cerebrospinal Fluid
Metabolite	Correlation (r)	P-value	FDR value
Spirotaccagenin	0.527956	4.72051e-18	8.61492e-17
LysoPE(0:0/22:6)	0.0904235	0.169857	0.187872
[truncated: 71 more rows]

## Sheet: Supplementary B Table 4
Supplementary B Table 4. Logistic regression coefficients and odds ratios for differential diagnostic models
[truncated: 36 more rows]

[truncated: 1 more sheets: Supplementary B Table 5]
